# Supplementary material for: Astrocyte Fabp7 modulates nocturnal seizure threshold and activity-dependent gene expression in mouse brain
Source: PNAS Nexus. 2025 May 7;4(5):pgaf146. doi: 10.1093/pnasnexus/pgaf146 (PMC12082287; doi:10.1093/pnasnexus/pgaf146)
Supplement: pgaf146_Supplementary_Data [file pgaf146_supplementary_data.zip]

Archive with 3 entries (3 files):
- PNASNEXUS-PNASNEXUS-2024-01387R-s01.xlsm
- PNASNEXUS-PNASNEXUS-2024-01387R-s02.xlsm
- PNASNEXUS-PNASNEXUS-2024-01387R-s03.pdf
