# Supplementary material for: Astrocyte Fabp7 modulates nocturnal seizure threshold and activity-dependent gene expression in mouse brain
Source: PNAS Nexus. 2025 May 7;4(5):pgaf146. doi: 10.1093/pnasnexus/pgaf146 (PMC12082287; doi:10.1093/pnasnexus/pgaf146)
Supplement: pgaf146_Supplementary_Data [file pgaf146_supplementary_data.zip › PNASNEXUS-PNASNEXUS-2024-01387R-s01.xlsm]

## Sheet: Key to columns
gene_symbol	Column	Description
Gm9803	gene_symbol	accepted gene abbreviation
Lrrc17	logFC	log of fold change of experimental/control
Gm12481	AveExpr	average expression across all samples
Gm4149	t	t-statistic gene expression difference normalized by variability
Gm8325	P.Value	probability of observing expression difference by chance
Chchd2	adj.P.Val	probability adjusted for multiple testing
Atp5e	B	log odds of differential expression
Npas4
Amd-ps3
Cox5a
Gm10925
Rpl37a
Gm14440
Gm9843
Gm5641
Mpc1-ps
Fus
Gm2810
Gm4332
Gm8797
Rps13
Sar1b
Gm10705
Usmg5
Cck
Gm26712
Ndufc2
Cisd1
Gtf2f1
Gm15421
Rps14
Fam134a
Gm10563
Tmem160
Slc25a11
Ik
Gm12696
Saraf
Uqcrfs1
Ndufa1
Pdap1
Tceal5
Mid1
mt-Nd4l
Rpl30
Rps2
Fabp3
Ndufa2
Med28
Pebp1
Srsf5
H2afz
Hint1
Rps13-ps2
Rps19
2010107E04Rik
Gm15807
Rpl10a-ps1
Gas8
Cxx1a
S100a1
Sep15
Tpd52
Nudt16l1
Snurf
Psmb4
Tceal3
Jagn1
Rpl28-ps1
Ndufc1
Pgam5
Ubxn1
Nt5m
Tspyl2
Gm43110
Dnajc8
Ndufs6
Rpl39
Ids
Gm6863
Paf1
Brk1
Gm10443
Gm29216
Mt3
Myeov2
Pgk1
Cdk11b
Eif5b
Rpl18
Rbx1
Ewsr1
Hnrnph3
Junb
Upf3b
Gm561
Pnn
Rrbp1
Gng13
Cox4i1
Slc5a3
Svop
Fis1
Rpl10-ps3
Srrm1
Pabpn1
2610005L07Rik
Gm6685
Rpl41
Dnajc7
mt-Nd1
Map1lc3a
Rnh1
Sfr1
mt-Cytb
Ndufab1
Atp5g3
Atp6ap2
Dgcr6
Hccs
Tmem44
Ccdc34
Ndufa4
Reep1
Fkbp2
Mrps24
Tmem59
Cdk15
Egr1
Amfr
B630019K06Rik
BC005624
Egr2
Fos
Gm6565
Rab11a
Rpl13
Sdhaf4
Zxdb
Nudt11
Actn2
Psmb3
Mbd6
Tprgl
Ddx5
Atp6v1b2
Hnrnpa1
Rbp4
mt-Co2
Luc7l3
Ciz1
Rps12-ps3
S100a6
Trove2
Gabarapl1
Mpc2
Cox14
Rpl22l1
Hist3h2ba
Tcerg1
Gm6472
Pfdn5
Ubxn8
Btg2
Nefm
Dynll1
Itgb8
R3hdm1
Mdh1
Ptdss1
Jtb
Prr14
Serp2
RP23-145I16.3
Arxes2
Bcl9
Safb
Cox6b1
Nudt10
Uchl1
Psenen
Trnp1
mt-Co1
Tmem246
Nsrp1
Slc25a3
Ccdc124
Rpl15-ps3
Rpl23
Bod1
Hirip3
Cyc1
Tspan3
Iscu
Bccip
Snrpd3
Ddrgk1
Gde1
Kif3a
Llph-ps2
Ubc
Ccdc9
Ncs1
Tob1
Rbm25
Prpf38b
Appl2
Txn1
Mien1
Ten1
Mrpl53
Eif3m
Ttc9b
Cyb561
Taf15
Celf5
Vmn1r-ps128
Eps15l1
2410004B18Rik
Ran
Slu7
Snap47
Hacd3
Prdx1
RP23-221P20.2
Tpt1
Gm7336
Gnai1
Atxn2l
Gm10175
Xirp2
Ackr1
Eif1
Zmat2
Arc
Sgpp1
Ccdc66
Mettl14
Rps27l
Fxyd7
Prmt7
Dcaf12l1
Hmgb1
Map4k4
Spop
Sugp1
Cript
Hacd2
Ndufaf2
1810022K09Rik
Endod1
Tmem256
Fyco1
mt-Nd2
Mlip
Bcap31
Cenpw
Stoml1
Psmc1
Brd9
Chmp2a
Spag7
Uqcc2
Las1l
Gnl2
Dusp28
Brip1
Pcmt1
Smim18
Metrn
Arl3
Limd2
Ndufs7
Sdcbp
Bri3
Bok
Mrps9
Drosha
Fam69b
Maea
Rps9
Ttc39c
Ubap2l
Gstt3
Cav2
Hnrnpm
Gm20878
Ccdc174
Rasl10a
Dync2li1
Ppm1f
Rbm8a
Sap30l
Sars
Stard7
Tmem230
mt-Nd6
Rad23b
Rbmx
Pcdhga3
Rpl27
Slc25a33
Arid4a
Gps2
Tspan13
Gm5537
Rps5
Dexi
Rsrc2
Ugt8a
Cfdp1
Gstp1
Zfp36l1
Tex9
Ydjc
Ntm
Eef1e1
Cabp7
Os9
Rmnd5b
Srp54a
Cnep1r1
Napa
Sptssa
Krt9
Acin1
Mphosph6
Syf2
Cox6c
Ap4s1
Eif3f
Akap8
Gm29394
Zdhhc2
Gm21092
Atp5k
Cc2d2a
Eid2
Gm10221
Gosr2
Mff
Rps13-ps1
Ccar1
Tm2d1
Arpc3
Atp5l
H2afj
Abhd8
Pop5
2410015M20Rik
Ovgp1
Bola2
Tmem35
Zfp146
Ap1ar
Gm20425
Map2k1
Dusp1
Shfm1
Smarcc2
Ap2s1
U2af1
Rhoq
Igip
Oprl1
Phactr3
Stmn4
1500011K16Rik
Zrsr1
Unc50
Kctd12
Rbm5
Rps29
Palmd
Sh3gl2
Ppp4r1l-ps
Rps16-ps2
Safb2
Tusc1
Gspt2
Pgam1
Id4
Abhd17b
Eef1a2
Utp3
Cyr61
Abcf1
Nt5c3
Gm6505
Derl1
mt-Nd5
Crk
Capza1
Tmem229a
Camkk1
Dpm3
Malt1
Nop14
Sh3kbp1
Bex1
1110065P20Rik
Sumo1
Cbl
Snrpd1
Psap
Bex2
Car11
Atp6v1d
Nme1
Nenf
Dzank1
Actl6b
Gemin7
Usp50
Kbtbd7
Hnrnpa0
Acyp1
Fbxw7
Mmadhc
Ruvbl1
Ubald2
Bbs7
Bex4
Mettl10
Mrps5
Trim35
Ubqln2
Atp5j2
Sox12
Cstb
Hnrnpa2b1
Rbm17
Dgcr2
Itgb1bp1
Vps72
March2
Ldb1
Esf1
Dap3
Ap1s3
Fubp3
Pura
Sec61b
Ube2n-ps1
Cntln
Tmem179
Nbl1
Tmem59l
Glud1
Fam162a
Maf1
Ifi203
Mrpl36
Cwc27
Sfpq
Hist2h2aa2
Rps25
Tusc3
Atp6v1a
Elp5
2700094K13Rik
Sat2
Snapc4
Cyb5r3
Eif2ak2
Icmt
Odf2
Glrx5
Ccpg1
9530068E07Rik
Prrt2
Ssrp1
Med4
Matk
Fxyd5
Uvssa
Tceb1
Usp31
Spred3
Clip3
Klf5
Cds2
Cox11
Plekhb2
Smc3
Snrnp70
Cep95
Ndufb6
Tceal6
Tmem70
Gm42927
Eif3a
Gm20604
Nme3
Tomm22
Rps27a
Prpf39
Ctxn2
Spin1
Ndufb3
Ndufb10
Eif5a2
AC152063.15
Lrrfip2
Rabac1
Phax
Traf3ip1
Ebag9
Atp5g1
Mpnd
Golim4
Snrpd2
Rps18
Smdt1
Rprd1a
Chd3
Chmp1a
Mrps18c
Ndufa7
Acat2
Rab11b-ps2
Ssb
Tmem106b
Rpl14
Zfhx2
Bpgm
Mea1
Hal
Shisa7
Tbc1d10a
Ttc7b
Fam126b
Fem1a
Ypel4
Dcaf12
Hnrnpf
Lin7b
Lpcat1
Nr2f6
Sppl3
Uspl1
Fam58b
Hdac8
Tmem109
Hsd17b4
Alas1
Map2k7
Snx17
Calm2
Rpl29
Tmbim4
Wrb
Epdr1
A930033H14Rik
1810043H04Rik
Sdhd
Hnrnph2
Anxa5
Cdc7
Fam63b
1700029J07Rik
Ndufaf5
Gm16523
Cnih1
Dazap1
Nr4a1
Pole4
Rbfox3
Gm2606
Pum2
2210013O21Rik
Gm10434
Tmem9
Dusp6
Bbs5
Vhl
Inpp4a
Lrch1
Sox9
Olfm3
Gm5148
Brd7
Tspan4
Ptpn4
Kcnk1
Gm10171
Pex19
Taok3
Znrd1
Supt5
Ccdc36
Nanp
Fubp1
Hk1
Mphosph8
Spr
Cend1
Chchd6
Diras1
Adap1
Sdf2l1
Tceal8
Gpatch4
Fip1l1
Gfap
Rmnd1
mt-Nd4
Ppm1g
Dlx1
Thap1
Tmem167
Gls2
Tle2
1700037H04Rik
Copz1
Hnrnph1
Sf3b2
Gm10131
Gng10
Lamtor4
Polr2b
Rab21
Tbc1d14
Timm8b
Tmsb15b1
Trib1
Gm14420
Arxes1
Gtpbp4
Muc3a
Tgfbr1
Rabl6
Surf4
Gm15427
Ndufb2
Klhl25
Shf
Tsc22d2
Nap1l1
Ylpm1
Gm12338
Ccdc47
Slc6a17
Ncoa4
B3galt6
Elavl3
Gm2223
Polr3gl
Pcgf2
Pin4
Zfp13
Rbm6
Txndc15
Leng8
Ppp1r15a
Col24a1
Rnf187
Lrp11
Cbr1
Taf1d
Crip2
Gm21685
Gm3244
Ndufb8
Cxcl15
Tmsb4x
Snx4
Bbof1
Emc4
Trub1
1190005I06Rik
Neurl1a
Tmem41b
Zfand6
Auts2
R3hdm2
Rasgrf1
Mzt1
Ccl27a
Gng5
Sar1a
Serpina3n
Uqcrb
Zfp37
Bcas1
Anp32b
Pum3
Shroom2
Ubac1
Nemf
Slc7a4
Pwwp2a
Gm9762
Klf6
Dctn2
Pcdhga12
Lrrc73
Pak7
Plk3
Cetn3
Mmp17
Ppp1r12a
Tmem147
Tmem205
Srp9
Gucy1a2
Gtf3c6
Ppp2r4
2310022B05Rik
Arglu1
Cby1
Nfs1
Selk
Tex261
Uhmk1
Dmtf1
Gamt
Gm6882
Scaf4
Leo1
RP24-560O24.2
Psip1
Shtn1
Zdhhc7
Topors
Rtf1
Fam46a
Ptges2
Atp5h
Gm8186
Rc3h1
Ppp4c
Akap7
Gm17131
Smad4
Fbxo21
Mkrn1
Trpt1
Cmtm4
Crh
Ccdc57
Nit1
2610301B20Rik
Araf
Clk2
Slc9a7
Akap8l
Aph1a
Cep162
Fkbpl
Gm10040
Hebp1
Lrrc3b
Rgs10
Rps11
Rps23-ps1
Sh3bgrl3
Shank1
Stam
Syt13
Xbp1
Eif3g
Hnrnpu
Ddx46
Gm29288
Gm8502
Brd4
Ybx1
Thrap3
Tomm5
Hmgn3
Trappc4
Igf2
Rims2
Lamp5
Gm14914
Vamp3
Yaf2
Ldha
Atp13a3
Kcna6
Srrt
Top1
Ap2a2
Ap5s1
Gm42730
Ttc4
Zc3h13
Bmp1
Rpl31-ps8
1110032F04Rik
Ndufaf3
Rpl34
Sbf1
Kctd1
Mlycd
Rpl13a
Snta1
Urod
Zfp40
Zmynd8
Cisd3
Myo10
Ncl
Ubac2
Mrpl17
Usp8
Foxj2
Coprs
Polr2g
Pnisr
Snrpe
Ssr2
Trp53rka
Cpe
Zdhhc3
Ank
Cdip1
Vstm2l
Tapt1
C1d
Rbm39
Ebf4
Dync1i2
Gm2539
Iqcb1
Amn
Olfr56
Sac3d1
Crbn
Gm5620
Nudt19
Apln
Hmgn5
Slc35b1
Tlk1
Fam193a
Marc2
Megf11
Map4k2
Lnp
Slc36a1
Gm13835
Amd2
Rps6kb2
B230219D22Rik
Eif5a
Lyar
Ankhd1
Gm14391
Ift52
Cwc22
Slc35b4
Timm44
Fbxl3
Hist4h4
Mettl23
Hnrnpr
Man1b1
Sirt3
Zc3h8
Rpl36a-ps2
Thap11
Usp17la
Prdx2
Rbfox1
Setdb1
Zfp605
Isy1
Mbd3
Rangrf
Gm15899
Mief1
Eif2a
Bhlhe40
Inpp1
Vcp
Rnf207
Cib2
Rnaseh2a
Mrps25
Epb41l2
H2afv
Rpl3
Smim14
Srprb
Ap1s1
1110001J03Rik
Adck3
Akr1a1
Resp18
Cwc15
Supt16
Eif1b
0610011F06Rik
Clk1
Tomm7
Wdr5
Scamp5
Cog1
Bmpr2
Kcnj4
Plekha1
Impact
Mfsd12
Atp6v0b
Syna
Tmem178
Fam73b
Fbxl17
Gm43951
Gm28048
Zcchc11
Aprt
Crtc2
Mfap1b
Wsb2
Klf3
Clpp
Minos1
Srrm2
Pcdhga10
Hnrnpdl
Cadm2
Ift88
Fam21
Arl4d
Atp5d
Rps8
Tmem115
Gripap1
Rpl28
Cmc4
Ywhag
Arl6ip5
Kmt2e
Fdps
Prpf3
Hilpda
Sparcl1
Zxda
Mmab
Cbx8
Tmem151b
Gabarap
Hcfc2
Sltm
BC028528
Cnot3
Nek6
6430573F11Rik
Tef
Lsm11
Vbp1
Ankrd24
Gm12070
Atxn2
Gtf2b
Mrps14
Pigk
Proser1
Psmb5
Aurkaip1
Kansl2
Syn2
Uck1
Rpl24
Asph
Tnip2
Oard1
6030419C18Rik
Rpl26
Rnf20
Ankrd34a
Ppid
Eef1b2
Pnpt1
Dynlt3
Tsc22d1
H2afx
Nono
Rab8a
Rap1gap2
Zfp143
Zrsr2
Pnpla3
Nr4a2
Psmc6
Ddx42
Sqle
Ubp1
Il17re
Pvalb
Zfp36l2
Brpf3
Gm1673
Ranbp3
Fam124a
Gm10698
Gm13139
Tollip
Gna13
Dgat2
Rreb1
Tspan5
Amacr
Cep83
1700086L19Rik
1810026J23Rik
Itgav
Leng1
Cacng3
Rnf225
Tesc
Cdk8
Kifc2
Gm14326
Mib1
Acsl3
Emc3
Pelp1
Lrrc4
Rhbdd2
Slc38a2
Snw1
Gm5601
Commd2
Lnpep
Slc35f6
Atg3
Col11a2
Hsbp1
Pou2f2
Sft2d1
Cct2
Ndufa6
Tmem55a
Olfm1
Ppp1cb
Atp6v0d1
Rfk
C1qtnf4
Slc39a3
Cldnd1
Stard4
N6amt1
Eef2
Actr10
Id3
Pigp
Ctgf
Pink1
Spaca6
Paxbp1
Hint3
Nebl
Tnrc6a
Fbxl15
Tubgcp3
Lrig1
Pptc7
Wee1
Ccdc173
Pfn2
Snrnp40
Ensa
Hs6st2
Hopx
Mgat1
Lrrc45
Rhob
Caly
Vamp7
1810055G02Rik
Aplp1
Zc3h18
Kri1
Utp14b
Gm6030
Larp7
Zbed6
Socs5
Cnot2
C1qbp
Tomm20
Adck1
Snrpg
Smpd4
Asun
Enho
Slc25a5
Banf1
Ccdc12
Mta2
Prpf4b
Sys1
Xk
Spryd4
Hagh
Armc6
Spa17
Zfp473
Srxn1
Fbxo44
Nipsnap1
Gm2000
Tmcc2
Cops8
Hspa9
Rgs20
Bambi
2900011O08Rik
Abhd17a
Kctd2
RP23-67F4.3
Atox1
Coro1a
Fkbp3
Gpc1
Uqcrq
Hspbp1
Necab3
Cd46
Exosc4
Tspan12
Uqcr10
Klhl2
Prpf40b
Slc9a6
0610009B22Rik
Kin
Mink1
Raly
Tcp11l2
Fam96a
Kcnq2
Pin1
Zfp512
Htt
Srsf1
Pepd
Usp16
Zbtb7a
Rnpc3
6330408A02Rik
Ahi1
Zfp182
Tyro3
Aar2
4931406C07Rik
Anapc16
Comtd1
Il17d
Mal
Max
Rab11fip5
Calr
Emsy
Ogfod2
Ttc13
Rasgef1b
Pan2
Nbeal1
Rpl38
Ptpn12
Slc2a6
Gpi1
Ube2d2a
Dnaja4
Lonp2
Dnttip2
Tmed8
Slc37a4
Psd
Rpp14
Gm17567
Filip1
Xpc
Hepacam
Gyg
Pabpc1
Ly6a
Ormdl1
Fdx1l
Mapk1ip1l
Dhcr24
Thg1l
Snx5
Rps15
Sobp
Tmx2
Slc45a1
Arl6
Gfra4
Tspan17
Dbn1
Ankrd46
Tcta
Apoe
Mrpl30
Bcorl1
Klhl4
Rnf214
Tmem169
Gbp4
Acvr1c
Dlx6
Ech1
Srsf11
BC031181
Dlat
Gm26602
Mgat4b
Rpf1
Chgb
Map7d2
Npdc1
F10
Gm3608
Smc6
Dbndd1
Parl
Sp100
Dmxl1
Ndufs3
Rp9
Snhg11
Ubfd1
Plpp1
Copg2
Sh3bgrl
Btbd1
Gm27029
Tmed1
Zfp612
BC051142
Tsen34
Sept4
Phc1
Atp5j
Rnf14
BC030499
Vamp2
Ddx21
Ss18
Dhrs1
St6galnac4
Ndufs2
Arl16
Mettl6
Psmd5
Atn1
Psmg3
Kcnj9
Serinc1
Pcdhgc5
Mrpl42
RP23-313J14.7
Atxn7
Gm6211
Arntl
Snap23
Puf60
Ankrd11
Chic1
Aldoa
Cyth1
Imp3
Ccdc39
Slc7a14
Haghl
Slc35a1
Slc6a13
Aasdh
Pde2a
Armcx5
Rcan3
Rars2
Wbp11
Fbxo9
Dnajc5
Ppp1r7
Ndufs4
Arhgap21
Asna1
D430019H16Rik
Egr3
Ndufb4
F8a
Mydgf
Gm7488
Brwd1
Rnf217
Gm42372
Qdpr
Zfp800
Mipep
Atp9a
Cfl1
Bms1
Slc22a5
Mrps6
Tmem134
Prpsap2
Calm3
Cpne1
Srfbp1
Syngr3
Gm10226
Rpl37
Mbnl2
Sdhaf2
Sec62
Ldb2
B4gat1
Tubb5
Park7
Tsn
Prr7
Panx1
Psmc2
Emc10
Atxn7l3
Cldn11
Ctbp1
Trp53bp2
Tmem50a
Clpb
Dlg4
Gm19410
Polb
Ahnak
Dock10
Plcg1
Phf12
Gm28053
Adarb1
Rgs11
Sult4a1
Pde6d
Setd1a
Tmem65
Gm43587
Zbtb20
Ap3b1
Atg9a
Fnta
Gxylt1
Uqcc3
Col11a1
Rpp25l
Tssc1
Cep164
Dmrta2
Noa1
Mta3
AI413582
Tmem57
Iqgap2
Sarnp
Spg20
Tmed7
Orai2
Rpl36al
Col6a2
Eif6
Ranbp1
Tars
Ddx55
Dgkh
Svip
Actn4
Lhx6
Zfp445
Zmym5
Cyp2j9
Ctnnb1
Sh3bp5l
Eif2s2
Lrrc63
Tmem128
Lrrc6
Fosb
Grasp
Ssna1
Hn1
Hs2st1
Htatsf1
Cyb5d1
Hdgfrp2
Immp1l
Cdh10
Rab10
Ufc1
Daam1
Vmn2r29
Ankzf1
Pcnx2
Cnih2
Gm10163
Ier2
Ptprb
RP23-220F20.2
Gm5403
Rars
Birc6
Irf2
Nudt13
Fra10ac1
Med8
Wdr70
Faap20
Gm10297
Pdpk1
Fut9
Rabggtb
Ogfod1
Arpc1a
Gabarapl2
Rpl15
Zfp830
Gm15500
Pithd1
Plekhf2
Spg21
Hes5
Flt3l
Ubtd2
Adamts10
BC003331
Gm21897
Hsd17b7
2310033P09Rik
Cetn4
Pank3
Ramp2
Apbb1
Nfix
Sytl2
Klhl11
Sirt2
Smc1a
Ric8a
Polr2j
Mut
RP24-156K15.2
Cfap69
Gm14399
Cops5
Zyg11b
Spred1
Tmem158
Fam103a1
Cryzl1
Ntan1
Tro
Dcp2
Nipa2
Caprin2
Use1
Dctn3
Eml5
Prkar1a
Sart1
Serinc2
Homer3
Atp2a2
Prelp
Fam120a
Pgm2
Timm50
C330013J21Rik
Crebl2
Ppp2r5c
Ctnna1
Axin2
Mtmr2
Gpatch8
Exoc5
Gm20605
Tnrc6c
Trim26
Mrps21
Arhgef9
Magi1
Tnpo1
Dgkd
Abhd17c
Stoml2
Rps6ka4
Enpp4
Laptm4b
Smarca1
Ttbk2
Gm5575
Serpine2
Tonsl
Abca4
Rexo2
Slc39a2
Kdm5d
Snx16
0610012G03Rik
Ccdc71l
Dph5
Psmb7
Ppp2r1a
Fkbp1a
Chfr
Tmem55b
Emp2
Gm6802
Neurod6
Pole3
Ufl1
Atg2b
Hddc3
Arpc2
Arnt
Impad1
Ino80b
Ddx56
Mturn
D3Ertd751e
Ppp1r16a
Gpr107
Robo2
Slc23a2
Mcu
Zc3hc1
Sh3bp1
Irak1bp1
Tkfc
Mfsd2a
Eri3
Ttc17
Fam174a
Tbata
Wdpcp
Arhgdig
Jakmip1
Rufy1
Anp32a
Nop56
Gm12693
Rps24
Crkl
Zfp945
Pycr2
Prnp
Zfp804a
Scg3
Uqcrh
Prkacb
Gm2830
l7Rn6
Ola1
Zfp131
Dip2a
Fam214a
Noc4l
Tnnt1
Ctdsp2
Xylb
Sema3f
Slc38a6
Nars
Stard10
Ubl7
Erh
Trim39
Uggt2
Rabif
Gigyf1
Nudt5
Myo5a
Cdon
Cux1
Col1a1
Brinp1
Nadk
Gm7536
Fam220a
Fbf1
Prdx3
Pcdh19
Pygo2
Mrpl41
Tcof1
Tcaf1
Nub1
Glb1l
Dnaja1
Sept7
Klhl7
Wnt7b
Nr2f2
Naa20
Gm2260
Gm3837
Grik5
Ip6k1
Ctnnbip1
Phospho1
Cd55
Gm9821
Pick1
Rrp1
Naa50
Pcdha4
Rap1b
2210404O09Rik
Endog
Hint2
Ccnk
Anks1b
Cep63
Fam8a1
Cpsf3
Gm7972
Psmg2
Cbr4
Cspp1
Hpca
Ell
Ranbp9
AC149090.1
Bcl6
Cpsf7
Mat2b
Tax1bp3
Smyd2
Lamtor5
Gm5089
Ptpn23
Cenpc1
Mthfd1l
Phkg1
Hapln2
Itpka
Kdm6b
Mppe1
Rnf128
Fam234b
Pcdhga8
Ubr7
Cpeb2
Grik1
Tacc2
Pqbp1
Prmt1
Smim17
Sp2
Lrrc41
Shprh
Metrnl
Luc7l2
Pex11b
Pqlc1
Dus3l
Pdhb
Mrps15
Gm9987
Syndig1
Pus7
Phf3
Txnrd2
Flot2
Kcna4
Lgals8
Cs
Rpl12
Abcb10
Ccdc82
Arhgef12
Eftud2
Mrpl14
Strip2
Arl10
Exog
Paqr7
Taok1
Zfp941
Coro6
Gapvd1
Zfp637
1810013L24Rik
Gm10182
Cfl2
Ezh1
Tmem62
Hkdc1
1110032A03Rik
Akap10
Frmd4a
Cstf1
Btbd6
Pfkp
Dbnl
Zfp869
Gm15440
Fam98a
Rims1
Usp9x
Pigt
Cd34
Crlf3
Cfap36
Metap2
Tubg1
Ddx1
Azi2
Mrpl34
Stard3
Arap2
Ubl3
Rala
4930503L19Rik
Slc1a3
Utp11l
Adgrf5
Edil3
Reps2
Rsu1
Map7
Pdlim4
Gm2541
Pank1
Tmpo
Slc35e4
Erf
Cox6a1
Ctnnbl1
Kiz
Tox4
Ndufa12
Zfp746
Hspa8
Ankrd50
Dimt1
Leprotl1
Ddx26b
Pus3
Akirin2
Camta2
Erich3
Ppp3r1
Ccs
Cdk5r1
Colec12
Atp1b1
Cdk3-ps
E330009J07Rik
Yipf4
Vwc2
Hey1
Egfl7
H2afy
Incenp
Ptpn9
Aarsd1
Ddx10
Ppig
Col5a1
Lonrf3
Snx10
Rps19bp1
Dis3
Ppcs
Dnm2
Bmyc
Fam91a1
Flii
Cryl1
Ap1b1
Fam169a
Dhcr7
Rarres1
Pdrg1
Ttyh3
Hgh1
Ccser2
Synpr
Vcpkmt
Wac
Gm15459
Emc2
Svbp
Utp14a
Per1
Surf6
Fam65b
Klhdc4
Utp6
Fh1
Stx12
Asb1
Zfp960
Vkorc1
Aph1b
Lysmd2
Lpcat3
Ttll5
Copb2
Gm8206
Lgalsl
Fbxo11
Gm9830
Psph
Adgrl2
Golga2
Akr1b3
Rsph10b
Eepd1
Pcdhga1
Vcpip1
Mtch1
Zcchc7
Dpp7
Zmynd19
Zfp949
Acp6
Ikbkg
Brd2
Zfp790
Cep70
Shisa9
Tagln3
Zfp629
Usp20
Bclaf1
Gm10177
Aspscr1
Rnps1
Col16a1
Rps17
Syp
St3gal2
Tmem97
Noct
Agfg1
Clasrp
Cep85l
Adra2c
Fhad1
Gnb1
Cnpy2
Tnfrsf25
Pdgfc
Pgap1
Dynlrb1
Gm12286
Slc22a23
Ube2r2
AW822252
Med22
Gdf5
B930041F14Rik
Fnbp4
Kctd17
Mfsd14a
Mgst1
Mphosph10
Ndufa11
Tspan7
Zfp362
Csdc2
Letm2
Cd63
Gm14322
Polr2a
Lhpp
Fkbp15
Spata7
Cgnl1
Cd3eap
Lancl1
2210016F16Rik
Armc1
Timm9
Zfp46
Atg4b
Lsm3
Smim19
Ercc1
Tnks
Phldb1
Bcas2
Nr4a3
Upf2
Cdc25b
March6
Cers4
Ppp1r35
Cdc5l
Nkain3
Ndfip1
Susd4
Paqr8
Yars2
Gskip
Eid2b
Rnpep
2610008E11Rik
Atp2c1
Esrra
Rack1
Zfp286
Tbce
BC022960
Mad1l1
Tmem63b
Lemd3
Sorbs1
Thap4
Iah1
Znhit2
Pcdhb3
Wbp2
Rnase4
Tfpt
Tma16
Map3k1
Dnajb5
Gm8923
Il11ra1
Atad2b
Arhgef3
Coq10a
Atl1
Commd1
Slc27a1
Grk6
D8Ertd738e
Gm14584
Hsp90aa1
Mecp2
Zfp641
Inpp4b
Fbxo28
Eogt
D230025D16Rik
D10Wsu102e
P4ha2
Dhps
Srpr
Fam81a
Otud3
Dnajc21
Adora2b
Prr36
Cdk5rap3
Ift20
Gm16042
Arl8a
Zfas1
Flcn
Gfer
Gm11518
Zfp783
Gba
Nolc1
Zfp101
Srm
Lrrc58
Rock1
Pgd
Supt20
Rac3
Rnf11
Sdccag3
Echs1
Phykpl
Wsb1
Klhl26
Gpr26
Pcdhgb2
Pex5
Alkbh5
Adcy3
Zfp97
Gm14276
Smpd1
Nubp2
Supt6
Cuta
Psmd7
Rgs4
1110008F13Rik
Ttc14
Dlk2
Zfp318
Agps
Gm42742
Btbd17
Cnih3
Hpcal4
Sdhc
Cdr1
[truncated: 13,900 more rows]

## Sheet: WT-MEST vs WT
gene_symbol	logFC	AveExpr	t	P.Value	adj.P.Val	B
Gm9803	8.64158	-1.87457	29.3509	8.06167e-15	1.28173e-10	14.2305
Lrrc17	-4.50932	7.09015	-27.9728	1.65561e-14	1.31613e-10	23.6542
Gm12481	8.35991	-2.02808	22.7355	3.6251e-13	1.44089e-09	12.9431
Gm4149	-2.23524	4.32284	-23.1514	2.77094e-13	1.44089e-09	20.8051
Gm8325	-1.79804	3.75007	-20.1006	2.23362e-12	7.10246e-09	18.7382
Chchd2	0.985847	6.81497	18.4943	7.57341e-12	2.00683e-08	17.5152
Atp5e	1.15767	5.12565	17.621	1.53346e-11	3.04755e-08	16.8449
Npas4	-2.97729	3.9708	-17.7046	1.43141e-11	3.04755e-08	16.9367
Amd-ps3	-5.2997	1.57589	-17.2498	2.08993e-11	3.69197e-08	16.0366
Cox5a	1.01714	6.42577	16.5936	3.66759e-11	5.8311e-08	15.9078
Gm10925	6.80306	-2.7872	16.2948	4.76951e-11	6.89367e-08	9.9253
Rpl37a	1.46226	5.72687	15.8731	6.9625e-11	9.22473e-08	15.2744
Gm14440	9.07353	-1.33904	15.2017	1.29584e-10	1.53773e-07	11.7078
Gm9843	1.19291	5.56129	15.1552	1.35406e-10	1.53773e-07	14.5999
Gm5641	-1.04064	6.39838	-14.6274	2.2482e-10	2.38295e-07	14.0405
Mpc1-ps	-9.70793	-0.588466	-13.5438	6.70639e-10	6.66406e-07	11.5554
Fus	-0.848974	7.88522	-13.2791	8.85964e-10	7.4892e-07	12.5776
Gm2810	-7.96234	-1.72706	-13.1755	9.89202e-10	7.4892e-07	10.0579
Gm4332	1.27064	4.00425	13.2527	9.11165e-10	7.4892e-07	12.7636
Gm8797	2.09522	3.24652	13.2151	9.48287e-10	7.4892e-07	12.771
Rps13	0.905854	6.08998	13.2414	9.22135e-10	7.4892e-07	12.592
Sar1b	0.653401	5.15257	13.0773	1.09898e-09	7.94214e-07	12.472
Gm10705	-3.95019	1.51746	-12.9222	1.29934e-09	8.98185e-07	12.3266
Usmg5	0.696965	6.49302	12.8166	1.45778e-09	9.65718e-07	12.1008
Cck	0.875432	6.78595	12.6824	1.68905e-09	1.01988e-06	11.9379
Gm26712	5.39959	-3.49469	12.7285	1.60555e-09	1.01988e-06	7.50237
Ndufc2	0.57884	5.7832	12.6597	1.73199e-09	1.01988e-06	11.9553
Cisd1	0.592995	5.61728	12.5408	1.97593e-09	1.12197e-06	11.8298
Gtf2f1	-0.65029	6.16234	-12.3257	2.51486e-09	1.37875e-06	11.548
Gm15421	-6.42862	-0.888323	-12.1797	2.96805e-09	1.57297e-06	10.2267
Rps14	0.876179	6.39926	12.1343	3.12619e-09	1.60333e-06	11.3118
Fam134a	0.572962	7.12602	11.9683	3.78372e-09	1.78424e-06	11.0882
Gm10563	-3.35708	0.125809	-11.9611	3.81559e-09	1.78424e-06	10.7828
Tmem160	0.899345	3.50734	11.9806	3.73049e-09	1.78424e-06	11.3737
Slc25a11	0.660604	6.01605	11.9113	4.0422e-09	1.8362e-06	11.0623
Ik	-0.605552	7.13943	-11.8351	4.41727e-09	1.95084e-06	10.9266
Gm12696	-1.4341	2.77529	-11.799	4.60791e-09	1.98003e-06	11.2097
Saraf	0.540249	7.44348	11.7165	5.07655e-09	2.06954e-06	10.7724
Uqcrfs1	0.562968	6.23093	11.734	4.97289e-09	2.06954e-06	10.8364
Ndufa1	-0.726325	5.84034	-11.6402	5.55495e-09	2.1623e-06	10.7424
Pdap1	-0.546695	6.7649	-11.637	5.57608e-09	2.1623e-06	10.6965
Tceal5	-0.664541	6.44714	-11.5459	6.21274e-09	2.35182e-06	10.5957
Mid1	-1.14953	5.11757	-11.4378	7.06971e-09	2.55193e-06	10.5508
mt-Nd4l	-0.961917	10.3204	-11.42	7.22291e-09	2.55193e-06	10.3416
Rpl30	-0.604341	7.22925	-11.4566	6.91282e-09	2.55193e-06	10.4573
Rps2	0.69897	7.13812	11.4005	7.39426e-09	2.55568e-06	10.3901
Fabp3	-0.751597	6.30494	-11.362	7.74548e-09	2.56553e-06	10.3722
Ndufa2	0.927409	4.93535	11.3675	7.6946e-09	2.56553e-06	10.481
Med28	0.58296	5.29607	11.3408	7.94642e-09	2.57837e-06	10.4131
Pebp1	0.576088	8.05263	11.312	8.22808e-09	2.61637e-06	10.2524
Srsf5	-1.09161	7.73587	-11.2535	8.83335e-09	2.75375e-06	10.1867
H2afz	0.602168	6.37334	11.2364	9.01918e-09	2.75762e-06	10.2108
Hint1	0.544971	6.4636	11.2163	9.24255e-09	2.77259e-06	10.1816
Rps13-ps2	7.47852	-2.43851	11.1016	1.06364e-08	3.13162e-06	7.87777
Rps19	0.656723	6.21716	11.0403	1.14708e-08	3.3159e-06	9.9675
2010107E04Rik	0.614649	5.4762	11.0204	1.17558e-08	3.33761e-06	9.99085
Gm15807	-3.72585	-0.0820713	-10.9553	1.27441e-08	3.5547e-06	9.66617
Rpl10a-ps1	0.981535	5.22371	10.9069	1.35352e-08	3.71028e-06	9.86742
Gas8	-0.760697	4.01752	-10.8323	1.48578e-08	4.0038e-06	9.90717
Cxx1a	0.623775	6.49808	10.7772	1.59221e-08	4.17829e-06	9.61386
S100a1	-0.733475	5.63552	-10.7718	1.60309e-08	4.17829e-06	9.65557
Sep15	0.515153	7.00593	10.6706	1.82171e-08	4.6715e-06	9.45481
Tpd52	0.59356	5.97833	10.64	1.89392e-08	4.77958e-06	9.45843
Nudt16l1	0.699033	4.66772	10.5262	2.19015e-08	5.38932e-06	9.42787
Snurf	1.37134	4.46729	10.5215	2.20332e-08	5.38932e-06	9.44558
Psmb4	0.632449	5.99638	10.3812	2.63991e-08	6.35071e-06	9.11163
Tceal3	-0.535316	7.10937	-10.3707	2.67625e-08	6.35071e-06	9.05014
Jagn1	0.687073	4.11274	10.294	2.95671e-08	6.91305e-06	9.18705
Rpl28-ps1	0.633626	5.21089	10.2288	3.21992e-08	7.41934e-06	8.96909
Ndufc1	0.66651	4.57896	10.2123	3.29033e-08	7.47327e-06	9.01727
Pgam5	0.555112	5.27372	10.0904	3.8638e-08	8.65219e-06	8.77341
Ubxn1	-0.565072	5.91375	-10.0586	4.0301e-08	8.89924e-06	8.67639
Nt5m	0.692639	4.43205	10.0192	4.24647e-08	9.24858e-06	8.77182
Tspyl2	-0.523915	6.59141	-9.97234	4.52032e-08	9.71198e-06	8.52266
Gm43110	-1.61015	2.00437	-9.94346	4.69831e-08	9.95978e-06	8.92925
Dnajc8	-0.523624	6.5121	-9.90724	4.932e-08	1.01836e-05	8.43502
Ndufs6	-0.560193	5.81587	-9.91317	4.89288e-08	1.01836e-05	8.48106
Rpl39	0.532005	5.93032	9.88776	5.06276e-08	1.03196e-05	8.43775
Ids	0.457359	8.89621	9.87739	5.13383e-08	1.0332e-05	8.32073
Gm6863	9.10196	-0.411005	9.84198	5.38469e-08	1.06483e-05	8.29937
Paf1	-0.534888	5.75379	-9.83646	5.42495e-08	1.06483e-05	8.37824
Brk1	0.447446	6.63463	9.79141	5.76554e-08	1.10441e-05	8.26726
Gm10443	1.02958	3.73484	9.79606	5.7294e-08	1.10441e-05	8.55706
Gm29216	0.689928	11.0745	9.7676	5.9546e-08	1.11837e-05	8.12305
Mt3	0.695458	6.68912	9.76458	5.97906e-08	1.11837e-05	8.2272
Myeov2	0.766148	4.66111	9.74291	6.15762e-08	1.12716e-05	8.35828
Pgk1	0.431215	8.42427	9.74169	6.16789e-08	1.12716e-05	8.14031
Cdk11b	-0.532252	6.28491	-9.73305	6.24077e-08	1.12752e-05	8.19987
Eif5b	-0.575406	6.93883	-9.70244	6.50639e-08	1.1623e-05	8.12962
Rpl18	0.601088	5.75224	9.65929	6.90121e-08	1.21914e-05	8.12778
Rbx1	0.485262	6.11217	9.64142	7.07208e-08	1.23559e-05	8.07856
Ewsr1	-0.572456	7.39056	-9.5773	7.72287e-08	1.29248e-05	7.93498
Hnrnph3	-0.603293	5.54921	-9.59581	7.52878e-08	1.29248e-05	8.05395
Junb	-1.6593	5.40578	-9.58368	7.65547e-08	1.29248e-05	8.04977
Upf3b	-0.713605	4.99469	-9.58296	7.66306e-08	1.29248e-05	8.09178
Gm561	0.785603	3.0949	9.55299	7.986e-08	1.3226e-05	8.30198
Pnn	-0.612954	6.23283	-9.532	8.22063e-08	1.34742e-05	7.91525
Rrbp1	-0.6466	6.24067	-9.52347	8.31815e-08	1.34949e-05	7.90256
Gng13	1.09057	3.14958	9.47698	8.87117e-08	1.42467e-05	8.18783
Cox4i1	0.452996	8.14608	9.43456	9.40958e-08	1.49148e-05	7.7064
Slc5a3	0.67086	5.094	9.42743	9.50347e-08	1.49148e-05	7.85707
Svop	0.546482	6.98741	9.42253	9.56858e-08	1.49148e-05	7.7255
Fis1	0.485141	6.15643	9.41269	9.70064e-08	1.49738e-05	7.74674
Rpl10-ps3	0.84459	6.67048	9.38737	1.00495e-07	1.52446e-05	7.68644
Srrm1	-0.687906	6.81683	-9.38606	1.00678e-07	1.52446e-05	7.67884
Pabpn1	-0.625337	6.22607	-9.33521	1.08104e-07	1.62146e-05	7.63015
2610005L07Rik	-0.593168	5.36596	-9.3114	1.11777e-07	1.64551e-05	7.66
Gm6685	-1.12037	1.86764	-9.3166	1.10965e-07	1.64551e-05	8.08399
Rpl41	0.667956	7.00186	9.27621	1.17451e-07	1.71317e-05	7.51116
Dnajc7	-0.425748	7.43211	-9.25151	1.21613e-07	1.75774e-05	7.45973
mt-Nd1	-0.663988	12.6979	-9.21525	1.28009e-07	1.83353e-05	7.29531
Map1lc3a	0.590061	6.37625	9.18616	1.33395e-07	1.86491e-05	7.40369
Rnh1	0.786962	4.33385	9.18557	1.33506e-07	1.86491e-05	7.60012
Sfr1	-0.591273	6.91539	-9.18445	1.33719e-07	1.86491e-05	7.37906
mt-Cytb	-0.678269	13.1601	-9.15368	1.39693e-07	1.91464e-05	7.19701
Ndufab1	0.420799	5.99643	9.15421	1.39588e-07	1.91464e-05	7.37695
Atp5g3	0.446353	7.23592	9.13906	1.42629e-07	1.93817e-05	7.30008
Atp6ap2	0.50019	7.89897	9.10741	1.49211e-07	1.96059e-05	7.23187
Dgcr6	0.5783	4.67555	9.1116	1.48323e-07	1.96059e-05	7.44513
Hccs	0.586368	4.50184	9.11598	1.47399e-07	1.96059e-05	7.47453
Tmem44	-0.475773	6.06949	-9.12295	1.45941e-07	1.96059e-05	7.32611
Ccdc34	-0.92693	3.60335	-9.0059	1.72574e-07	2.23069e-05	7.44246
Ndufa4	0.423499	7.35815	9.01087	1.71346e-07	2.23069e-05	7.10444
Reep1	0.42606	6.88574	8.993	1.75808e-07	2.25417e-05	7.09475
Fkbp2	-0.597	6.04556	-8.95485	1.85752e-07	2.36262e-05	7.07619
Mrps24	0.747704	3.28103	8.93725	1.90537e-07	2.39606e-05	7.38817
Tmem59	0.457282	7.35279	8.93415	1.91396e-07	2.39606e-05	6.98915
Cdk15	-1.54343	1.06889	-8.91973	1.95431e-07	2.42747e-05	7.5247
Egr1	-1.58289	7.89184	-8.89696	2.0199e-07	2.48949e-05	6.91592
Amfr	0.397439	7.14955	8.8768	2.07992e-07	2.52432e-05	6.90957
B630019K06Rik	0.602474	4.91396	8.88157	2.06555e-07	2.52432e-05	7.07154
BC005624	-0.438182	6.53179	-8.83603	2.20709e-07	2.5445e-05	6.8718
Egr2	-3.08162	2.41616	-8.83629	2.20625e-07	2.5445e-05	7.35387
Fos	-2.17357	4.82705	-8.86366	2.12003e-07	2.5445e-05	7.05531
Gm6565	0.815799	3.16147	8.83061	2.22458e-07	2.5445e-05	7.24707
Rab11a	0.551505	6.71117	8.84377	2.18234e-07	2.5445e-05	6.87612
Rpl13	0.619391	6.87099	8.83531	2.20941e-07	2.5445e-05	6.85699
Sdhaf4	0.767471	3.23929	8.85535	2.14582e-07	2.5445e-05	7.27258
Zxdb	0.680015	4.36923	8.85318	2.15261e-07	2.5445e-05	7.10067
Nudt11	0.741268	4.63167	8.80567	2.30708e-07	2.62002e-05	6.99281
Actn2	-1.02621	5.0516	-8.78598	2.37449e-07	2.67744e-05	6.91047
Psmb3	0.773061	4.94456	8.77667	2.40708e-07	2.69509e-05	6.90895
Mbd6	-0.833277	4.69225	-8.76539	2.44722e-07	2.72086e-05	6.92359
Tprgl	0.467916	6.75919	8.73608	2.55479e-07	2.82074e-05	6.70988
Ddx5	-0.560418	10.0117	-8.71564	2.63275e-07	2.88677e-05	6.58925
Atp6v1b2	0.408922	9.23166	8.66889	2.82066e-07	3.03959e-05	6.53348
Hnrnpa1	-0.437933	7.9785	-8.67351	2.80144e-07	3.03959e-05	6.57202
Rbp4	0.868671	2.45732	8.66677	2.82948e-07	3.03959e-05	7.09786
mt-Co2	-0.512419	13.0746	-8.65648	2.87286e-07	3.06547e-05	6.44406
Luc7l3	-0.858854	7.33108	-8.64584	2.91843e-07	3.09334e-05	6.54973
Ciz1	-0.569046	5.33625	-8.63188	2.97937e-07	3.13702e-05	6.64327
Rps12-ps3	0.673311	5.87694	8.61583	3.05112e-07	3.16099e-05	6.57046
S100a6	0.816472	2.81741	8.62213	3.02276e-07	3.16099e-05	6.98332
Trove2	0.53161	6.16738	8.61348	3.06178e-07	3.16099e-05	6.54833
Gabarapl1	-0.336449	9.37749	-8.58724	3.18346e-07	3.24448e-05	6.40394
Mpc2	0.600399	5.52322	8.58975	3.17162e-07	3.24448e-05	6.55968
Cox14	0.607246	4.60716	8.57719	3.23142e-07	3.27237e-05	6.64669
Rpl22l1	0.527557	5.24638	8.57251	3.25402e-07	3.27441e-05	6.56108
Hist3h2ba	0.947394	2.52637	8.55959	3.31726e-07	3.30944e-05	6.92825
Tcerg1	-0.59181	6.25015	-8.55692	3.33047e-07	3.30944e-05	6.45622
Gm6472	0.869995	5.26708	8.54569	3.38672e-07	3.32379e-05	6.51727
Pfdn5	-0.591074	6.98627	-8.54853	3.3724e-07	3.32379e-05	6.41153
Ubxn8	0.716995	4.71575	8.51378	3.55201e-07	3.46463e-05	6.53397
Btg2	-1.73555	4.61033	-8.49099	3.67529e-07	3.54142e-05	6.51279
Nefm	-0.408737	8.63906	-8.49244	3.6673e-07	3.54142e-05	6.27332
Dynll1	0.392667	7.4938	8.46968	3.79464e-07	3.61263e-05	6.27029
Itgb8	0.489566	6.223	8.47021	3.79163e-07	3.61263e-05	6.32249
R3hdm1	-0.429881	7.84471	-8.43835	3.97752e-07	3.76421e-05	6.21012
Mdh1	0.355716	9.298	8.41702	4.10735e-07	3.86396e-05	6.13957
Ptdss1	0.406743	5.94859	8.41313	4.13154e-07	3.86396e-05	6.24972
Jtb	0.554366	4.28839	8.39703	4.23312e-07	3.93581e-05	6.41249
Prr14	-0.501436	4.31791	-8.39292	4.25949e-07	3.9373e-05	6.40162
Serp2	0.425393	5.23171	8.37473	4.37819e-07	4.02363e-05	6.25416
RP23-145I16.3	-2.99443	3.98701	-8.36626	4.43465e-07	4.05209e-05	6.41078
Arxes2	0.50649	5.71356	8.33198	4.67108e-07	4.24374e-05	6.13977
Bcl9	-0.442833	5.55221	-8.31419	4.79893e-07	4.33512e-05	6.126
Safb	-0.42818	6.72864	-8.30628	4.85702e-07	4.36281e-05	6.04128
Cox6b1	0.411079	7.11643	8.30123	4.89446e-07	4.36455e-05	6.01819
Nudt10	0.703947	3.98853	8.29863	4.91386e-07	4.36455e-05	6.30455
Uchl1	0.451923	8.85639	8.29212	4.96279e-07	4.38352e-05	5.95219
Psenen	0.666822	4.62342	8.27446	5.09808e-07	4.45354e-05	6.17165
Trnp1	0.522595	6.59834	8.27801	5.07058e-07	4.45354e-05	6.00186
mt-Co1	-0.573497	14.6009	-8.24253	5.35264e-07	4.64871e-05	5.77314
Tmem246	0.416301	5.84057	8.2392	5.37998e-07	4.64871e-05	5.98246
Nsrp1	-0.666745	4.62752	-8.23035	5.45333e-07	4.68662e-05	6.10123
Slc25a3	0.374181	7.85053	8.21794	5.55787e-07	4.75078e-05	5.8609
Ccdc124	-0.509294	5.92515	-8.20866	5.63741e-07	4.79301e-05	5.92772
Rpl15-ps3	0.941619	4.87557	8.19635	5.74482e-07	4.85835e-05	6.01421
Rpl23	-0.547658	7.69208	-8.17919	5.89813e-07	4.96161e-05	5.8038
Bod1	0.42058	5.66437	8.17365	5.94859e-07	4.97772e-05	5.89226
Hirip3	-0.529919	4.55904	-8.16339	6.04314e-07	5.03036e-05	6.00421
Cyc1	0.474112	6.62243	8.15554	6.11661e-07	5.03876e-05	5.80537
Tspan3	0.37223	8.01938	8.15809	6.09258e-07	5.03876e-05	5.76013
Iscu	0.521413	5.62184	8.14901	6.17833e-07	5.06337e-05	5.85663
Bccip	-0.451592	5.39052	-8.1403	6.26177e-07	5.10543e-05	5.86514
Snrpd3	-0.618347	6.08021	-8.13586	6.30483e-07	5.11431e-05	5.80096
Ddrgk1	-0.444861	5.69637	-8.12035	6.45737e-07	5.16304e-05	5.80412
Gde1	0.373341	7.20626	8.11442	6.51684e-07	5.16304e-05	5.71638
Kif3a	-0.445707	7.44811	-8.11397	6.52135e-07	5.16304e-05	5.70706
Llph-ps2	-1.45199	2.82915	-8.12015	6.45939e-07	5.16304e-05	6.20783
Ubc	0.41314	9.28583	8.11338	6.52727e-07	5.16304e-05	5.65628
Ccdc9	-0.500588	5.26241	-8.07172	6.96166e-07	5.459e-05	5.76859
Ncs1	0.375413	8.16895	8.06998	6.98053e-07	5.459e-05	5.61399
Tob1	-0.531931	5.48886	-8.06777	7.00444e-07	5.459e-05	5.73856
Rbm25	-0.62042	7.02669	-8.05014	7.19858e-07	5.58294e-05	5.6194
Prpf38b	-0.569695	5.8131	-8.04558	7.24976e-07	5.59534e-05	5.67408
Appl2	-0.543275	6.31867	-8.04176	7.2928e-07	5.60136e-05	5.63608
Txn1	0.524817	5.39925	8.03003	7.42695e-07	5.67698e-05	5.68675
Mien1	0.423173	5.01356	8.02476	7.48807e-07	5.6963e-05	5.72181
Ten1	0.638889	3.46134	8.01907	7.5546e-07	5.71955e-05	5.9463
Mrpl53	0.657576	3.45677	8.00486	7.72363e-07	5.81981e-05	5.92429
Eif3m	0.409649	5.72702	7.99984	7.78429e-07	5.83785e-05	5.60707
Ttc9b	0.739334	5.28678	7.98577	7.95693e-07	5.93931e-05	5.62698
Cyb561	0.41493	5.91132	7.96715	8.19166e-07	6.08594e-05	5.53962
Taf15	-0.541047	5.47479	-7.95846	8.30356e-07	6.14039e-05	5.56297
Celf5	-0.364353	7.62408	-7.92912	8.69381e-07	6.39921e-05	5.4014
Vmn1r-ps128	-1.55272	1.69264	-7.92382	8.76636e-07	6.42287e-05	6.04394
Eps15l1	-0.437256	5.38992	-7.92008	8.81788e-07	6.43098e-05	5.50922
2410004B18Rik	0.466111	4.14611	7.91702	8.86039e-07	6.43248e-05	5.67017
Ran	0.354457	7.39576	7.90502	9.02882e-07	6.52497e-05	5.36969
Slu7	-0.472734	6.4885	-7.9019	9.07314e-07	6.5273e-05	5.40043
Snap47	0.363785	8.05271	7.89903	9.11416e-07	6.5273e-05	5.3391
Hacd3	0.389116	7.34159	7.88363	9.33744e-07	6.64724e-05	5.33656
Prdx1	0.419579	7.05713	7.88174	9.36525e-07	6.64724e-05	5.344
RP23-221P20.2	-1.1618	0.984861	-7.86307	9.64457e-07	6.81507e-05	5.9816
Tpt1	0.417389	8.24596	7.8565	9.74491e-07	6.8555e-05	5.26391
Gm7336	3.98195	1.93924	7.84819	9.87344e-07	6.88873e-05	5.90064
Gnai1	0.507388	7.4562	7.84785	9.87881e-07	6.88873e-05	5.27381
Atxn2l	-0.548242	6.55532	-7.83929	1.00131e-06	6.95187e-05	5.29474
Gm10175	0.736214	5.47234	7.83127	1.01407e-06	7.00985e-05	5.35535
Xirp2	-1.06165	1.6008	-7.82298	1.02743e-06	7.07149e-05	5.89376
Ackr1	0.71738	4.15204	7.80856	1.05115e-06	7.20353e-05	5.4925
Eif1	0.349283	7.81751	7.77714	1.10479e-06	7.53868e-05	5.14548
Zmat2	-0.368814	7.70193	-7.77116	1.11532e-06	7.578e-05	5.13921
Arc	-1.58806	7.62321	-7.76457	1.12706e-06	7.62513e-05	5.13084
Sgpp1	0.409048	5.72168	7.76141	1.13272e-06	7.63099e-05	5.21721
Ccdc66	-0.628053	4.25938	-7.74842	1.15634e-06	7.73007e-05	5.37682
Mettl14	-0.444173	4.88301	-7.74535	1.16201e-06	7.73007e-05	5.28196
Rps27l	1.11304	2.36424	7.74614	1.16055e-06	7.73007e-05	5.68231
Fxyd7	0.435453	5.1942	7.73179	1.18735e-06	7.86567e-05	5.22148
Prmt7	0.468454	4.82507	7.70249	1.24412e-06	8.20757e-05	5.21879
Dcaf12l1	0.470642	5.40038	7.66687	1.317e-06	8.52072e-05	5.09105
Hmgb1	-0.584371	7.99959	-7.67485	1.30028e-06	8.52072e-05	4.97019
Map4k4	-0.396754	6.98907	-7.67364	1.30281e-06	8.52072e-05	5.00271
Spop	-0.36559	7.99695	-7.66621	1.31838e-06	8.52072e-05	4.95586
Sugp1	-0.408736	5.23518	-7.66976	1.31092e-06	8.52072e-05	5.11388
Cript	0.461716	5.28754	7.66337	1.32439e-06	8.5249e-05	5.09734
Hacd2	0.452714	4.88537	7.65803	1.33577e-06	8.5291e-05	5.13702
Ndufaf2	-0.701755	4.34305	-7.65971	1.33219e-06	8.5291e-05	5.21719
1810022K09Rik	-0.745557	4.77877	-7.65034	1.35232e-06	8.56595e-05	5.13844
Endod1	0.355453	6.94116	7.65137	1.3501e-06	8.56595e-05	4.96744
Tmem256	0.586261	3.96717	7.63812	1.37908e-06	8.70079e-05	5.24207
Fyco1	-0.423505	5.77426	-7.62572	1.4068e-06	8.83509e-05	4.98738
mt-Nd2	-0.632208	12.2564	-7.62366	1.41148e-06	8.83509e-05	4.79399
Mlip	-0.395249	5.15184	-7.61349	1.43473e-06	8.9454e-05	5.02977
Bcap31	0.376806	5.64963	7.60644	1.45107e-06	9.01195e-05	4.96581
Cenpw	1.06523	1.03392	7.60381	1.45723e-06	9.01497e-05	5.57986
Stoml1	0.401882	5.31583	7.58806	1.49464e-06	9.21059e-05	4.96858
Psmc1	-0.447531	7.32087	-7.58477	1.50258e-06	9.22374e-05	4.84158
Brd9	-0.390627	5.99746	-7.58109	1.51153e-06	9.24298e-05	4.896
Chmp2a	-0.409547	6.23984	-7.56498	1.55132e-06	9.44996e-05	4.85427
Spag7	-0.435227	5.51143	-7.54943	1.59076e-06	9.61654e-05	4.88338
Uqcc2	0.501256	5.31211	7.55062	1.58768e-06	9.61654e-05	4.90624
Las1l	-0.417237	5.74095	-7.5413	1.61178e-06	9.70668e-05	4.84871
Gnl2	-0.437739	5.60402	-7.53598	1.62572e-06	9.75372e-05	4.85187
Dusp28	0.547596	3.87672	7.52325	1.65956e-06	9.91927e-05	5.06611
Brip1	1.16149	1.7155	7.5081	1.70079e-06	0.000101205	5.38106
Pcmt1	0.35456	7.2585	7.50623	1.70595e-06	0.000101205	4.71165
Smim18	0.833553	1.77196	7.50114	1.72008e-06	0.000101664	5.36358
Metrn	0.637353	4.59873	7.49199	1.74582e-06	0.000102803	4.89883
Arl3	-0.409485	6.50493	-7.4886	1.75544e-06	0.000102988	4.71244
Limd2	0.403921	5.24587	7.47493	1.79486e-06	0.000104148	4.78625
Ndufs7	0.62932	5.25763	7.47618	1.79123e-06	0.000104148	4.78701
Sdcbp	0.410695	7.4872	7.47808	1.7857e-06	0.000104148	4.65589
Bri3	0.498517	4.20122	7.45962	1.84011e-06	0.000106385	4.90538
Bok	0.759942	4.67552	7.44609	1.88111e-06	0.000108361	4.81048
Mrps9	-0.43913	4.92392	-7.43992	1.90012e-06	0.000109061	4.76626
Drosha	-0.339224	6.91853	-7.43164	1.92595e-06	0.000109515	4.59843
Fam69b	0.525734	5.03121	7.42424	1.94935e-06	0.000109515	4.72613
Maea	0.402799	5.91943	7.42845	1.93599e-06	0.000109515	4.64406
Rps9	0.413328	7.08405	7.42585	1.94422e-06	0.000109515	4.5821
Ttc39c	0.460219	4.10961	7.42682	1.94114e-06	0.000109515	4.8652
Ubap2l	-0.392438	6.86241	-7.4274	1.93931e-06	0.000109515	4.5935
Gstt3	-0.95499	3.34197	-7.41808	1.96903e-06	0.000110231	4.98169
Cav2	0.661933	5.37129	7.4149	1.97928e-06	0.000110416	4.67082
Hnrnpm	-0.382623	6.86467	-7.4106	1.99326e-06	0.000110807	4.56484
Gm20878	-0.680443	3.41994	-7.40708	2.00474e-06	0.000111057	4.94964
Ccdc174	-0.512565	4.87315	-7.39932	2.03035e-06	0.000112085	4.70419
Rasl10a	0.677684	4.34946	7.38928	2.06396e-06	0.000113547	4.76296
Dync2li1	-0.584185	4.53597	-7.3742	2.11556e-06	0.000114534	4.70894
Ppm1f	0.395863	6.16429	7.37736	2.10464e-06	0.000114534	4.54113
Rbm8a	-0.396456	5.81407	-7.37025	2.12931e-06	0.000114534	4.55306
Sap30l	0.510621	3.94918	7.37264	2.12097e-06	0.000114534	4.80054
Sars	-0.427212	7.41411	-7.36938	2.13234e-06	0.000114534	4.47371
Stard7	0.41308	6.49568	7.37601	2.1093e-06	0.000114534	4.52176
Tmem230	0.438757	4.39714	7.37645	2.10778e-06	0.000114534	4.7338
mt-Nd6	-0.503745	10.6276	-7.36512	2.1473e-06	0.000114563	4.38631
Rad23b	-0.42046	8.11042	-7.36513	2.14725e-06	0.000114563	4.44434
Rbmx	-0.542766	5.7855	-7.36271	2.15579e-06	0.000114632	4.54254
Pcdhga3	-0.633393	4.76064	-7.35727	2.17511e-06	0.000115274	4.64797
Rpl27	-1.1384	3.21448	-7.34893	2.2051e-06	0.000116089	4.8876
Slc25a33	0.499774	4.75334	7.35017	2.20061e-06	0.000116089	4.63689
Arid4a	-0.515591	5.81901	-7.33628	2.25138e-06	0.000117671	4.4947
Gps2	-0.610906	4.02009	-7.33651	2.25054e-06	0.000117671	4.72726
Tspan13	0.432247	7.40047	7.33467	2.25735e-06	0.000117671	4.41488
Gm5537	-0.862324	6.34863	-7.33253	2.26531e-06	0.0001177	4.45459
Rps5	0.545435	6.33684	7.31134	2.3457e-06	0.00012148	4.41891
Dexi	0.588464	4.75215	7.30651	2.36445e-06	0.000121923	4.5626
Rsrc2	-0.633035	6.76497	-7.30497	2.37045e-06	0.000121923	4.38854
Ugt8a	0.379441	6.47992	7.30322	2.37727e-06	0.000121923	4.39806
Cfdp1	-0.426461	6.55173	-7.29721	2.40095e-06	0.000122742	4.38444
Gstp1	0.421919	6.64219	7.28699	2.44178e-06	0.000124429	4.36292
Zfp36l1	-0.544698	5.15371	-7.28294	2.45815e-06	0.000124863	4.47045
Tex9	-0.772237	3.15302	-7.27379	2.49558e-06	0.000126361	4.77143
Ydjc	0.674543	2.93077	7.27044	2.50942e-06	0.000126658	4.80463
Ntm	-0.407872	8.07478	-7.26616	2.52723e-06	0.000127153	4.27568
Eef1e1	0.5091	4.09715	7.25132	2.59004e-06	0.000129903	4.56919
Cabp7	0.421077	6.29668	7.23909	2.64299e-06	0.000130985	4.29691
Os9	-0.372877	7.11076	-7.24014	2.63842e-06	0.000130985	4.26325
Rmnd5b	0.484999	4.98581	7.23873	2.64458e-06	0.000130985	4.41534
Srp54a	-0.637481	6.55498	-7.23979	2.63994e-06	0.000130985	4.28557
Cnep1r1	0.454196	4.67862	7.2322	2.67336e-06	0.000131184	4.44572
Napa	0.322701	7.60079	7.23332	2.66837e-06	0.000131184	4.23383
Sptssa	0.600741	4.29835	7.23249	2.67207e-06	0.000131184	4.5039
Krt9	-0.723608	3.13754	-7.21764	2.73867e-06	0.000133976	4.67882
Acin1	-0.365035	6.72939	-7.21125	2.76786e-06	0.000134989	4.22877
Mphosph6	-0.55288	3.65385	-7.20507	2.79644e-06	0.000135965	4.56627
Syf2	-0.412565	5.51493	-7.20175	2.81189e-06	0.000136299	4.29109
Cox6c	0.364163	7.23736	7.19961	2.82192e-06	0.00013637	4.18848
Ap4s1	0.410496	4.86936	7.19583	2.8397e-06	0.000136498	4.35673
Eif3f	0.407121	6.07412	7.1954	2.84174e-06	0.000136498	4.23439
Akap8	-0.599525	5.89917	-7.18136	2.90886e-06	0.000139301	4.22221
Gm29394	-1.65356	0.275182	-7.15976	3.01545e-06	0.000143573	4.86613
Zdhhc2	0.531908	6.00018	7.15962	3.01613e-06	0.000143573	4.17731
Gm21092	-0.469685	6.90152	-7.15187	3.05537e-06	0.000145007	4.11886
Atp5k	0.44859	6.04471	7.14191	3.10658e-06	0.000145035	4.14362
Cc2d2a	-0.433539	4.79335	-7.14081	3.11227e-06	0.000145035	4.27207
Eid2	0.516505	4.64838	7.14058	3.11349e-06	0.000145035	4.29219
Gm10221	1.30639	3.37396	7.14967	3.06663e-06	0.000145035	4.52073
Gosr2	0.359458	6.33638	7.14319	3.09995e-06	0.000145035	4.12897
Mff	0.333739	7.34206	7.13936	3.11982e-06	0.000145035	4.08017
Rps13-ps1	-8.67367	0.609107	-7.14288	3.10153e-06	0.000145035	4.85141
Ccar1	-0.454384	6.12788	-7.13591	3.13787e-06	0.000145449	4.128
Tm2d1	0.556338	4.39617	7.12455	3.198e-06	0.000147805	4.30242
Arpc3	-0.376803	7.18914	-7.11998	3.22255e-06	0.000148079	4.05216
Atp5l	0.410371	6.44979	7.12019	3.2214e-06	0.000148079	4.08342
H2afj	0.536906	4.1549	7.1178	3.23431e-06	0.000148191	4.32988
Abhd8	0.48658	7.31334	7.11504	3.24929e-06	0.000148449	4.03891
Pop5	0.416835	4.79745	7.1068	3.29436e-06	0.000150077	4.21257
2410015M20Rik	0.577198	4.59281	7.10476	3.30567e-06	0.000150163	4.23823
Ovgp1	-1.15246	1.79584	-7.06978	3.50532e-06	0.000158778	4.64753
Bola2	0.722588	3.72182	7.06456	3.5362e-06	0.000159722	4.31253
Tmem35	0.341268	5.58985	7.05819	3.57424e-06	0.000160982	4.03459
Zfp146	-0.458841	5.35459	-7.04876	3.63141e-06	0.000163095	4.04237
Ap1ar	-0.348719	6.54932	-7.02833	3.75842e-06	0.000167873	3.91847
Gm20425	-0.776573	4.34665	-7.02826	3.75889e-06	0.000167873	4.14306
Map2k1	0.372255	7.81823	7.02276	3.7939e-06	0.000168961	3.86055
Dusp1	-1.20227	5.03905	-7.01045	3.87344e-06	0.000172	4.01271
Shfm1	-0.425329	5.55271	-7.00723	3.89458e-06	0.000172	3.9491
Smarcc2	-0.29032	8.2754	-7.00798	3.88965e-06	0.000172	3.82114
Ap2s1	0.385878	6.37746	7.00324	3.92087e-06	0.000172681	3.88264
U2af1	-0.385244	5.37112	-6.99762	3.95826e-06	0.000173846	3.95112
Rhoq	0.447438	5.39844	6.99472	3.97768e-06	0.000174218	3.94306
Igip	0.885198	5.08113	6.99283	3.99043e-06	0.000174282	3.97653
Oprl1	0.346667	5.46984	6.99125	4.00106e-06	0.000174282	3.92935
Phactr3	-0.302573	7.13477	-6.98266	4.0596e-06	0.000176349	3.81406
Stmn4	-0.332243	7.96693	-6.97764	4.09422e-06	0.000177368	3.77673
1500011K16Rik	0.756991	3.75776	6.95766	4.23506e-06	0.000182971	4.12026
Zrsr1	-0.395738	6.36231	-6.94789	4.30576e-06	0.000185521	3.78609
Unc50	0.413562	4.5968	6.94532	4.32458e-06	0.000185829	3.95942
Kctd12	0.361456	6.65312	6.93541	4.39787e-06	0.000187458	3.75055
Rbm5	-0.550131	6.9136	-6.93579	4.39506e-06	0.000187458	3.74027
Rps29	-0.395452	7.9833	-6.93635	4.39092e-06	0.000187458	3.70346
Palmd	-0.571571	4.29512	-6.9283	4.45134e-06	0.00018923	3.97658
Sh3gl2	0.375804	8.25736	6.92242	4.496e-06	0.000190619	3.67092
Ppp4r1l-ps	-0.530052	3.92494	-6.88293	4.80848e-06	0.00020326	3.95984
Rps16-ps2	0.787126	4.80206	6.88112	4.82334e-06	0.00020326	3.81686
Safb2	-0.505965	5.5939	-6.88001	4.83252e-06	0.00020326	3.72104
Tusc1	0.879632	1.30303	6.87651	4.86145e-06	0.000203937	4.37846
Gspt2	-0.358403	5.07115	-6.86887	4.92519e-06	0.000205808	3.75955
Pgam1	0.325109	8.85612	6.86807	4.93193e-06	0.000205808	3.55876
Id4	-0.451122	6.08624	-6.84809	5.10305e-06	0.000212391	3.62528
Abhd17b	0.612788	4.85577	6.84579	5.12315e-06	0.00021258	3.74697
Eef1a2	-0.305065	9.77483	-6.84452	5.13434e-06	0.00021258	3.49588
Utp3	-0.560862	5.18474	-6.84139	5.16189e-06	0.000213166	3.69703
Cyr61	-2.16526	2.74583	-6.83911	5.18202e-06	0.000213443	4.09644
Abcf1	-0.314675	6.49855	-6.83503	5.2183e-06	0.000214382	3.57976
Nt5c3	0.443372	5.31748	6.82001	5.35427e-06	0.000219401	3.64358
Gm6505	-6.25326	-2.06971	-6.80455	5.49798e-06	0.00022471	3.80663
Derl1	0.366571	5.91257	6.78626	5.67338e-06	0.000231285	3.52728
mt-Nd5	-0.464753	12.254	-6.77876	5.74691e-06	0.000233683	3.33065
Crk	0.339026	7.25366	6.77725	5.76182e-06	0.000233692	3.44551
Capza1	0.312234	5.66353	6.76802	5.85398e-06	0.000236825	3.51542
Tmem229a	0.351208	6.36743	6.75933	5.94216e-06	0.000239783	3.45119
Camkk1	0.404916	6.96234	6.74642	6.07576e-06	0.000243321	3.40176
Dpm3	0.874981	2.37154	6.74696	6.0701e-06	0.000243321	4.00281
Malt1	-0.823819	2.674	-6.74861	6.0529e-06	0.000243321	3.95105
Nop14	-0.527496	4.78286	-6.74161	6.1264e-06	0.000244384	3.57185
Sh3kbp1	-0.339035	5.46712	-6.74098	6.13305e-06	0.000244384	3.48641
Bex1	-0.61715	5.17232	-6.73933	6.15053e-06	0.000244468	3.51683
1110065P20Rik	0.550871	4.03647	6.71924	6.36736e-06	0.000251828	3.65048
Sumo1	-0.478509	6.89327	-6.7199	6.36012e-06	0.000251828	3.35706
Cbl	0.472932	5.99674	6.71575	6.40595e-06	0.000252725	3.39509
Snrpd1	-0.542038	5.12293	-6.70887	6.48254e-06	0.000255114	3.4683
Psap	0.312308	10.4638	6.70242	6.55521e-06	0.000257336	3.22742
Bex2	-0.513712	7.52587	-6.69976	6.5854e-06	0.000257885	3.29682
Car11	-0.392467	6.73569	-6.69752	6.61092e-06	0.000258248	3.32347
Atp6v1d	-0.380728	8.2108	-6.68931	6.70553e-06	0.000260663	3.25659
Nme1	0.400628	6.49094	6.69018	6.69544e-06	0.000260663	3.32124
Nenf	0.587724	4.05004	6.68598	6.74425e-06	0.000261529	3.58878
Dzank1	0.343292	8.20132	6.68121	6.80017e-06	0.000263056	3.2423
Actl6b	-0.334257	5.8589	-6.67698	6.85027e-06	0.00026435	3.33567
Gemin7	0.542914	3.69871	6.66944	6.94035e-06	0.000267178	3.62189
Usp50	1.55934	1.85765	6.66721	6.9672e-06	0.000267564	3.94862
Kbtbd7	0.500808	5.81098	6.66291	7.01931e-06	0.000268916	3.31424
Hnrnpa0	0.335255	6.37965	6.64574	7.23166e-06	0.000276385	3.24664
Acyp1	-0.522116	4.23934	-6.64335	7.26175e-06	0.000276869	3.47998
Fbxw7	-0.385615	7.8638	-6.64094	7.29225e-06	0.000277367	3.17976
Mmadhc	0.351749	5.01945	6.63339	7.38848e-06	0.000279982	3.34591
Ruvbl1	-0.389356	5.3463	-6.63142	7.41383e-06	0.000279982	3.30291
Ubald2	0.586072	3.75191	6.6321	7.40512e-06	0.000279982	3.5455
Bbs7	-0.453411	4.69222	-6.62663	7.4759e-06	0.000281657	3.37877
Bex4	-0.789941	3.91697	-6.60274	7.79339e-06	0.000290181	3.46316
Mettl10	-0.540198	4.17937	-6.60406	7.77546e-06	0.000290181	3.41948
Mrps5	-0.365828	5.63534	-6.60777	7.72546e-06	0.000290181	3.23028
Trim35	0.316541	6.85601	6.60603	7.74879e-06	0.000290181	3.15351
Ubqln2	0.339324	7.29013	6.60454	7.769e-06	0.000290181	3.13363
Atp5j2	0.493124	6.08233	6.59604	7.88491e-06	0.000292902	3.17383
Sox12	-0.543227	4.00362	-6.59323	7.92363e-06	0.000293655	3.43059
Cstb	0.472107	3.73261	6.58769	8.00066e-06	0.000295133	3.46934
Hnrnpa2b1	-0.467148	9.01231	-6.58842	7.99036e-06	0.000295133	3.05325
Rbm17	-0.364434	5.57304	-6.58151	8.08732e-06	0.00029764	3.1889
Dgcr2	0.334216	6.72345	6.57717	8.14882e-06	0.000299056	3.10684
Itgb1bp1	0.433959	4.13966	6.57573	8.16937e-06	0.000299056	3.37534
Vps72	-0.367689	4.66722	-6.57483	8.18225e-06	0.000299056	3.28906
March2	0.395279	5.65287	6.57299	8.20863e-06	0.000299333	3.16571
Ldb1	-0.377195	6.13375	-6.569	8.26595e-06	0.000300733	3.12162
Esf1	-0.53032	5.35498	-6.55486	8.47284e-06	0.000307556	3.16357
Dap3	0.344754	5.80824	6.55081	8.53318e-06	0.000309041	3.11188
Ap1s3	-0.593501	3.8198	-6.54325	8.64684e-06	0.000309631	3.37344
Fubp3	-0.429561	4.74181	-6.54421	8.63219e-06	0.000309631	3.22273
Pura	0.486041	5.06257	6.54443	8.62887e-06	0.000309631	3.17959
Sec61b	0.565563	3.2805	6.54528	8.61606e-06	0.000309631	3.4766
Ube2n-ps1	-0.512526	4.44009	-6.54501	8.62015e-06	0.000309631	3.26998
Cntln	-0.446241	4.08941	-6.52408	8.94216e-06	0.00031877	3.29083
Tmem179	0.413119	6.39063	6.52492	8.92892e-06	0.00031877	3.02728
Nbl1	0.443035	4.99154	6.52084	8.99314e-06	0.00031987	3.14601
Tmem59l	0.329358	7.60184	6.51931	9.01719e-06	0.000320009	2.96779
Glud1	0.289988	7.93881	6.51327	9.11332e-06	0.000322701	2.94591
Fam162a	0.434111	4.17918	6.50659	9.22078e-06	0.00032578	3.2435
Maf1	0.371846	5.43328	6.50369	9.26784e-06	0.000326717	3.062
Ifi203	-0.91372	1.14592	-6.49632	9.38858e-06	0.000330241	3.74303
Mrpl36	0.527262	3.9783	6.49477	9.41431e-06	0.000330415	3.25732
Cwc27	-0.513429	4.18792	-6.49306	9.44267e-06	0.000330681	3.21746
Sfpq	-0.347117	7.35974	-6.48827	9.52242e-06	0.000332741	2.91976
Hist2h2aa2	1.0028	2.36301	6.48667	9.5492e-06	0.000332944	3.5442
Rps25	0.327499	7.13819	6.48121	9.64147e-06	0.000335426	2.91527
Tusc3	0.344776	7.42451	6.46645	9.89519e-06	0.000343501	2.87754
Atp6v1a	0.358115	9.17379	6.46084	9.99357e-06	0.000346161	2.81699
Elp5	0.325761	5.36185	6.45843	1.00361e-05	0.000346877	2.98737
2700094K13Rik	0.629151	2.96362	6.45616	1.00762e-05	0.000347508	3.37613
Sat2	-0.517292	2.8125	-6.44713	1.0238e-05	0.000352324	3.38864
Snapc4	-0.555445	4.65658	-6.44501	1.02764e-05	0.000352882	3.05497
Cyb5r3	-0.408123	5.8808	-6.4392	1.03823e-05	0.00035575	2.90271
Eif2ak2	-0.492333	3.5218	-6.43134	1.05274e-05	0.000359946	3.22569
Icmt	0.335838	6.05208	6.41387	1.08574e-05	0.000370434	2.84398
Odf2	-0.499751	5.66873	-6.4064	1.10019e-05	0.00037456	2.86064
Glrx5	0.478066	4.37281	6.39932	1.11406e-05	0.00037847	3.01574
Ccpg1	-0.340888	6.93533	-6.39637	1.1199e-05	0.000379645	2.76801
9530068E07Rik	0.302267	6.27298	6.39251	1.12759e-05	0.00038031	2.79145
Prrt2	-0.364785	8.07372	-6.39213	1.12833e-05	0.00038031	2.7201
Ssrp1	-0.311106	6.64152	-6.39178	1.12904e-05	0.00038031	2.77209
Med4	-0.409701	4.68885	-6.38519	1.14229e-05	0.000383961	2.94078
Matk	-0.4019	6.9187	-6.38292	1.1469e-05	0.000384696	2.74399
Fxyd5	-0.718908	3.45245	-6.38146	1.14987e-05	0.000384881	3.14789
Uvssa	-0.741009	3.2567	-6.37892	1.15507e-05	0.00038581	3.18032
Tceb1	0.476628	6.6639	6.37552	1.16206e-05	0.000386518	2.74121
Usp31	0.32084	7.07824	6.37604	1.16098e-05	0.000386518	2.72489
Spred3	-0.437178	5.30308	-6.37062	1.1722e-05	0.000389078	2.83315
Clip3	-0.344039	8.99861	-6.36675	1.18028e-05	0.000390942	2.64843
Klf5	-0.828407	2.29694	-6.36069	1.19304e-05	0.000394349	3.33038
Cds2	0.307829	9.00339	6.35154	1.21261e-05	0.00039759	2.62026
Cox11	0.581175	3.03162	6.35357	1.20823e-05	0.00039759	3.17728
Plekhb2	0.293701	7.83748	6.35142	1.21285e-05	0.00039759	2.65238
Smc3	-0.394071	6.18878	-6.35199	1.21163e-05	0.00039759	2.72168
Snrnp70	-0.608074	7.36445	-6.347	1.22242e-05	0.000399902	2.66041
Cep95	-0.634231	3.06321	-6.33531	1.2481e-05	0.00040497	3.13796
Ndufb6	0.429062	5.2907	6.33584	1.24693e-05	0.00040497	2.77058
Tceal6	-0.368799	6.37764	-6.3365	1.24546e-05	0.00040497	2.68279
Tmem70	0.318764	5.1316	6.33831	1.24146e-05	0.00040497	2.79432
Gm42927	-0.48132	5.79521	-6.33001	1.25994e-05	0.000407981	2.70902
Eif3a	-0.345927	7.58044	-6.32731	1.266e-05	0.000409109	2.61638
Gm20604	0.407784	4.63851	6.32119	1.27987e-05	0.000411085	2.83079
Nme3	0.479462	3.4189	6.32174	1.27862e-05	0.000411085	3.04523
Tomm22	0.393512	5.48464	6.32211	1.27778e-05	0.000411085	2.72383
Rps27a	0.329405	7.15251	6.31994	1.28274e-05	0.000411176	2.6185
Prpf39	-0.73381	5.38902	-6.3178	1.28764e-05	0.000411914	2.72626
Ctxn2	0.79551	2.50084	6.31432	1.29565e-05	0.000413646	3.20814
Spin1	0.286864	7.64108	6.31215	1.30066e-05	0.000414413	2.58629
Ndufb3	-0.382669	5.85036	-6.30759	1.31128e-05	0.000416962	2.66309
Ndufb10	-0.367884	6.66726	-6.30304	1.32196e-05	0.000419519	2.60738
Eif5a2	0.364549	6.57896	6.29679	1.33678e-05	0.000423376	2.59976
AC152063.15	-0.813041	7.06709	-6.29126	1.35005e-05	0.000425883	2.56885
Lrrfip2	-0.356456	5.27426	-6.29164	1.34914e-05	0.000425883	2.69096
Rabac1	0.748173	5.40568	6.28965	1.35394e-05	0.000426262	2.67242
Phax	-0.377291	5.56727	-6.28746	1.35925e-05	0.000427091	2.65146
Traf3ip1	-0.436625	4.29121	-6.2804	1.3765e-05	0.000431658	2.81101
Ebag9	-0.564491	4.8786	-6.27809	1.3822e-05	0.000432591	2.71652
Atp5g1	0.406167	6.56056	6.27538	1.38889e-05	0.000432981	2.56096
Mpnd	0.478162	5.34986	6.27549	1.38863e-05	0.000432981	2.65246
Golim4	-0.398175	5.12503	-6.27384	1.39273e-05	0.000433327	2.67616
Snrpd2	0.423269	4.90947	6.27101	1.3998e-05	0.000434675	2.69916
Rps18	0.412082	6.32612	6.26571	1.41312e-05	0.000437106	2.55458
Smdt1	0.361171	5.55032	6.26589	1.41267e-05	0.000437106	2.61324
Rprd1a	0.309277	6.9913	6.24945	1.45487e-05	0.000449146	2.49439
Chd3	-0.25662	9.1243	-6.24208	1.4742e-05	0.000454231	2.41463
Chmp1a	0.385042	5.91788	6.23928	1.48161e-05	0.000455591	2.53142
Mrps18c	0.422386	3.82725	6.23718	1.48721e-05	0.000455591	2.81358
Ndufa7	0.445704	5.06963	6.23723	1.48708e-05	0.000455591	2.61539
Acat2	0.324617	5.26567	6.22787	1.51226e-05	0.000460521	2.57388
Rab11b-ps2	-6.69351	-1.82831	-6.22868	1.51004e-05	0.000460521	3.06208
Ssb	-0.471804	7.38562	-6.2269	1.51489e-05	0.000460521	2.43718
Tmem106b	0.363237	7.74777	6.22819	1.51138e-05	0.000460521	2.42704
Rpl14	0.395695	7.03682	6.22486	1.52044e-05	0.000461326	2.44686
Zfhx2	-0.468957	5.71537	-6.22215	1.52785e-05	0.00046269	2.51632
Bpgm	-0.288675	6.12064	-6.21989	1.53407e-05	0.000463692	2.48137
Mea1	-0.334283	5.74886	-6.21605	1.54467e-05	0.000466009	2.50204
Hal	-1.1749	1.48559	-6.21486	1.54798e-05	0.000466125	3.20363
Shisa7	-0.360163	6.90396	-6.21155	1.55723e-05	0.000467138	2.4275
Tbc1d10a	0.441723	3.82099	6.21195	1.55609e-05	0.000467138	2.76812
Ttc7b	0.283735	7.24991	6.20276	1.58199e-05	0.000473674	2.39734
Fam126b	0.650619	7.25194	6.19163	1.61398e-05	0.000481053	2.37651
Fem1a	0.337769	5.49067	6.19141	1.61462e-05	0.000481053	2.48098
Ypel4	-0.386916	6.05095	-6.19104	1.61571e-05	0.000481053	2.43214
Dcaf12	0.328495	5.50562	6.18365	1.63734e-05	0.000485354	2.46499
Hnrnpf	-0.378135	6.77347	-6.17988	1.64848e-05	0.000485354	2.37398
Lin7b	0.386715	4.45786	6.18078	1.64582e-05	0.000485354	2.59918
Lpcat1	0.336717	5.09314	6.18236	1.64114e-05	0.000485354	2.51041
Nr2f6	0.866837	3.5044	6.18061	1.64632e-05	0.000485354	2.76945
Sppl3	0.399792	5.68168	6.18273	1.64005e-05	0.000485354	2.44597
Uspl1	0.318638	5.00858	6.17789	1.6544e-05	0.000486197	2.51315
Fam58b	0.60643	2.95561	6.17311	1.6687e-05	0.000489497	2.86164
Hdac8	-0.463125	4.00977	-6.17062	1.6762e-05	0.000490791	2.65707
Tmem109	0.493947	4.77184	6.16617	1.68972e-05	0.000493838	2.52401
Hsd17b4	-0.33571	6.15853	-6.16436	1.69523e-05	0.000494541	2.37552
Alas1	-0.323327	5.85557	-6.16281	1.69998e-05	0.000495019	2.39381
Map2k7	-0.302561	6.38551	-6.15648	1.71951e-05	0.00049979	2.34817
Snx17	0.385533	5.79861	6.15528	1.72324e-05	0.00049996	2.38445
Calm2	-0.331668	10.7501	-6.14657	1.75054e-05	0.000506035	2.2014
Rpl29	0.360846	6.57253	6.14699	1.74921e-05	0.000506035	2.32142
Tmbim4	0.364243	4.54979	6.14423	1.75793e-05	0.00050643	2.5165
Wrb	0.404867	5.34207	6.14412	1.75828e-05	0.00050643	2.40913
Epdr1	0.307184	7.05629	6.13913	1.77419e-05	0.000510089	2.28613
A930033H14Rik	-0.951186	0.538526	-6.13722	1.78036e-05	0.000510936	3.1654
1810043H04Rik	0.703653	2.53551	6.13483	1.78805e-05	0.000511298	2.87357
Sdhd	0.316913	6.31676	6.13513	1.78709e-05	0.000511298	2.31187
Hnrnph2	-0.358505	7.62126	-6.13025	1.8029e-05	0.00051462	2.24843
Anxa5	-0.350499	6.04183	-6.12511	1.81974e-05	0.000518494	2.30961
Cdc7	-0.62863	3.78151	-6.11899	1.83999e-05	0.000523327	2.60303
Fam63b	0.331377	6.61892	6.11427	1.85577e-05	0.000526874	2.25807
1700029J07Rik	-0.75774	1.89452	-6.11226	1.86253e-05	0.000526911	2.95239
Ndufaf5	0.387569	4.7198	6.11262	1.86133e-05	0.000526911	2.43169
Gm16523	-1.12222	0.672262	-6.09458	1.92315e-05	0.000543095	3.08172
Cnih1	0.350178	6.01813	6.0869	1.9501e-05	0.000547046	2.2396
Dazap1	-0.38885	4.98988	-6.08668	1.95091e-05	0.000547046	2.34522
Nr4a1	-1.42715	5.9035	-6.08946	1.94109e-05	0.000547046	2.25284
Pole4	0.525355	4.59487	6.08796	1.94639e-05	0.000547046	2.40444
Rbfox3	-0.35412	7.94329	-6.08153	1.9692e-05	0.000551203	2.14657
Gm2606	4.37539	-3.14597	6.08016	1.9741e-05	0.000551604	2.3915
Pum2	0.359413	7.77507	6.07738	1.98409e-05	0.000553423	2.1441
2210013O21Rik	0.490818	3.92526	6.07279	2.00069e-05	0.000557076	2.49033
Gm10434	-4.47189	-0.546147	-6.07032	2.00968e-05	0.0005586	3.03625
Tmem9	0.399628	5.42785	6.06776	2.01903e-05	0.000560218	2.25651
Dusp6	-0.57578	6.09297	-6.0651	2.02881e-05	0.000561953	2.19371
Bbs5	-0.473289	4.05733	-6.06215	2.03973e-05	0.000563994	2.44639
Vhl	0.369571	5.26135	6.06089	2.0444e-05	0.000564305	2.26258
Inpp4a	0.275925	6.86723	6.05209	2.07736e-05	0.000572409	2.1305
Lrch1	-0.381129	4.18623	-6.05077	2.08234e-05	0.000572788	2.40211
Sox9	-0.459047	4.98683	-6.04138	2.11824e-05	0.000581656	2.26061
Olfm3	0.576969	5.84674	6.03817	2.13064e-05	0.000584052	2.16083
Gm5148	-0.561242	2.76553	-6.03542	2.14135e-05	0.000585978	2.64435
Brd7	-0.363295	5.86199	-6.02617	2.17771e-05	0.000593883	2.13702
Tspan4	0.507959	2.55061	6.02692	2.17473e-05	0.000593883	2.67133
Ptpn4	0.446984	7.4031	6.02366	2.18771e-05	0.000595588	2.05576
Kcnk1	0.26725	6.4217	6.0181	2.20997e-05	0.000600621	2.08655
Gm10171	6.87522	-0.807866	6.01101	2.23873e-05	0.000604304	2.91263
Pex19	0.300774	6.08979	6.0117	2.23591e-05	0.000604304	2.09333
Taok3	-0.372879	6.12848	-6.01292	2.23097e-05	0.000604304	2.09315
Znrd1	0.498396	3.15172	6.01115	2.23818e-05	0.000604304	2.52275
Supt5	-0.296794	7.02114	-6.00652	2.25713e-05	0.00060824	2.03822
Ccdc36	-1.25482	-0.0854639	-6.00531	2.26213e-05	0.000608555	2.94818
Nanp	-1.49303	2.80241	-6.00368	2.2689e-05	0.000609345	2.578
Fubp1	-0.393659	6.75698	-5.99684	2.29739e-05	0.000613153	2.03096
Hk1	-0.280161	8.56978	-5.99675	2.29775e-05	0.000613153	1.9687
Mphosph8	-0.377906	6.32853	-5.99897	2.28847e-05	0.000613153	2.05524
Spr	0.520852	4.20366	5.99657	2.2985e-05	0.000613153	2.29731
Cend1	-0.281229	8.18113	-5.99355	2.31123e-05	0.000613682	1.97354
Chchd6	0.352316	4.81189	5.99335	2.31207e-05	0.000613682	2.19446
Diras1	-0.3427	6.89537	-5.99473	2.30627e-05	0.000613682	2.0211
Adap1	0.278106	7.15078	5.98869	2.33184e-05	0.0006179	1.99931
Sdf2l1	0.791527	3.12273	5.9834	2.35451e-05	0.000621924	2.47656
Tceal8	-0.526626	5.58541	-5.98332	2.35486e-05	0.000621924	2.08101
Gpatch4	-0.498442	4.16678	-5.97893	2.37379e-05	0.000625887	2.2706
Fip1l1	-0.322721	6.49351	-5.97324	2.39865e-05	0.00063035	1.99827
Gfap	0.539898	7.3606	5.97412	2.39477e-05	0.00063035	1.9637
Rmnd1	-0.504911	4.89276	-5.9711	2.40807e-05	0.00063178	2.14097
mt-Nd4	-0.443218	12.7929	-5.96739	2.42447e-05	0.000634443	1.82621
Ppm1g	-0.33928	6.13586	-5.967	2.4262e-05	0.000634443	2.00589
Dlx1	-0.355004	5.19841	-5.96133	2.45148e-05	0.000638521	2.0826
Thap1	0.507343	3.12175	5.96081	2.45384e-05	0.000638521	2.43446
Tmem167	0.368865	5.76271	5.96133	2.4515e-05	0.000638521	2.02289
Gls2	0.406167	4.1939	5.95983	2.45822e-05	0.000638616	2.22981
Tle2	-0.685939	3.83563	-5.95524	2.47901e-05	0.000642964	2.28634
1700037H04Rik	0.410422	4.84091	5.95227	2.4925e-05	0.000645413	2.11275
Copz1	0.334627	5.96082	5.94854	2.50962e-05	0.000647734	1.98276
Hnrnph1	-0.418889	7.83992	-5.94876	2.50858e-05	0.000647734	1.89909
Sf3b2	-0.248167	7.92054	-5.94573	2.52257e-05	0.000650022	1.8908
Gm10131	1.6312	2.54866	5.93678	2.56428e-05	0.000657703	2.50403
Gng10	0.635173	4.48357	5.93261	2.58399e-05	0.000657703	2.1297
Lamtor4	-0.375935	4.70186	-5.93344	2.58003e-05	0.000657703	2.09736
Polr2b	-0.281054	6.4643	-5.93573	2.56922e-05	0.000657703	1.92862
Rab21	0.326052	5.74645	5.93645	2.56587e-05	0.000657703	1.97719
Tbc1d14	0.33461	6.40193	5.9323	2.58547e-05	0.000657703	1.92517
Timm8b	0.310924	5.47038	5.93544	2.57061e-05	0.000657703	2.00219
Tmsb15b1	-1.06381	1.3557	-5.9323	2.58544e-05	0.000657703	2.71086
Trib1	-0.814304	4.17124	-5.9303	2.59497e-05	0.000659064	2.17806
Gm14420	-0.47267	4.70332	-5.92291	2.63042e-05	0.000667002	2.07718
Arxes1	0.370982	4.5781	5.92159	2.63679e-05	0.000667552	2.09381
Gtpbp4	-0.398742	5.47824	-5.91877	2.65046e-05	0.000669603	1.96975
Muc3a	-1.03312	0.944487	-5.91819	2.65331e-05	0.000669603	2.74001
Tgfbr1	0.430921	4.72557	5.9171	2.65862e-05	0.000669881	2.06284
Rabl6	-0.278085	7.35485	-5.91499	2.66896e-05	0.000670526	1.85172
Surf4	0.289974	5.93189	5.91485	2.66962e-05	0.000670526	1.92104
Gm15427	-2.06968	2.9842	-5.91098	2.68865e-05	0.000674241	2.36836
Ndufb2	0.345223	5.59026	5.90699	2.70846e-05	0.000678139	1.93592
Klhl25	0.644484	2.89102	5.90477	2.71954e-05	0.000679569	2.37525
Shf	0.362098	4.43183	5.90413	2.72272e-05	0.000679569	2.08419
Tsc22d2	0.338516	5.28969	5.89694	2.75896e-05	0.000687534	1.94947
Nap1l1	-0.394339	8.34919	-5.89296	2.77927e-05	0.000691513	1.7778
Ylpm1	-0.296177	6.72657	-5.88847	2.80231e-05	0.000696155	1.82673
Gm12338	0.572128	4.46354	5.88607	2.81471e-05	0.000698144	2.0448
Ccdc47	-0.381724	7.42678	-5.88037	2.84442e-05	0.000704283	1.78318
Slc6a17	0.336194	8.79382	5.87963	2.84832e-05	0.000704283	1.74037
Ncoa4	0.31227	6.6558	5.87695	2.86241e-05	0.000706669	1.80793
B3galt6	0.502215	3.43311	5.87344	2.88096e-05	0.00070795	2.20881
Elavl3	-0.298791	7.99055	-5.87362	2.88e-05	0.00070795	1.75148
Gm2223	-7.17093	-1.16186	-5.87409	2.87754e-05	0.00070795	2.64277
Polr3gl	-0.485075	4.28496	-5.87224	2.88736e-05	0.000708429	2.04837
Pcgf2	-0.410182	3.89336	-5.87025	2.89795e-05	0.000708838	2.1151
Pin4	-0.349785	4.27458	-5.87084	2.89483e-05	0.000708838	2.0475
Zfp13	-0.512313	4.03565	-5.86881	2.90567e-05	0.000709635	2.08606
Rbm6	-0.418087	5.97799	-5.86796	2.91023e-05	0.000709658	1.82838
Txndc15	0.308185	5.65499	5.86657	2.91766e-05	0.000710381	1.85267
Leng8	-0.858634	6.93575	-5.86478	2.92731e-05	0.000711642	1.77269
Ppp1r15a	-0.459299	4.14535	-5.86208	2.94192e-05	0.0007141	2.0535
Col24a1	-1.72176	1.54778	-5.85495	2.98088e-05	0.000722042	2.53877
Rnf187	0.269058	7.71225	5.85444	2.98372e-05	0.000722042	1.72376
Lrp11	0.281291	7.40885	5.8535	2.98887e-05	0.000722189	1.7326
Cbr1	0.367124	5.56649	5.84613	3.02984e-05	0.000730979	1.82248
Taf1d	-0.656918	3.45568	-5.84029	3.0627e-05	0.000737785	2.14167
Crip2	0.442974	5.83479	5.83561	3.08929e-05	0.000741373	1.77768
Gm21685	0.374671	5.60504	5.83521	3.09158e-05	0.000741373	1.79774
Gm3244	-0.374229	5.81078	-5.83645	3.08447e-05	0.000741373	1.78132
Ndufb8	0.340962	6.43266	5.83359	3.10084e-05	0.000742473	1.73569
Cxcl15	-1.3255	0.695647	-5.82222	3.1667e-05	0.000757104	2.59285
Tmsb4x	0.368678	8.88432	5.81825	3.19006e-05	0.000761542	1.62079
Snx4	-0.325175	5.39451	-5.81346	3.21843e-05	0.000767163	1.77844
Bbof1	-0.929962	2.31319	-5.81022	3.2378e-05	0.000768325	2.31437
Emc4	0.271185	6.14906	5.81067	3.23515e-05	0.000768325	1.70754
Trub1	-0.391726	4.41176	-5.81117	3.23215e-05	0.000768325	1.91076
1190005I06Rik	0.848149	1.38607	5.80646	3.26045e-05	0.000769109	2.47497
Neurl1a	0.285062	6.82998	5.80806	3.25079e-05	0.000769109	1.66878
Tmem41b	0.342853	5.63604	5.80678	3.25848e-05	0.000769109	1.74038
Zfand6	0.419056	5.49025	5.80882	3.2462e-05	0.000769109	1.75905
Auts2	-0.267889	6.09755	-5.80439	3.27295e-05	0.000770913	1.69885
R3hdm2	-0.277324	7.93237	-5.79687	3.3189e-05	0.000779426	1.60655
Rasgrf1	-0.318733	8.63977	-5.79746	3.31527e-05	0.000779426	1.58735
Mzt1	0.412147	6.31022	5.79574	3.32585e-05	0.000779906	1.66966
Ccl27a	-0.365341	5.87245	-5.7928	3.34401e-05	0.00078301	1.69282
Gng5	0.452233	3.82321	5.78317	3.40427e-05	0.000791295	1.96268
Sar1a	0.254919	6.78367	5.78627	3.38473e-05	0.000791295	1.62901
Serpina3n	0.424596	4.44241	5.78329	3.4035e-05	0.000791295	1.85255
Uqcrb	-0.512817	6.69508	-5.78495	3.39304e-05	0.000791295	1.63035
Zfp37	-0.420072	4.80723	-5.78379	3.40033e-05	0.000791295	1.79719
Bcas1	-0.389655	7.85829	-5.7812	3.41673e-05	0.000793031	1.57884
Anp32b	-0.310208	5.8249	-5.77638	3.44743e-05	0.000798044	1.6652
Pum3	-0.288926	5.2476	-5.77623	3.44837e-05	0.000798044	1.72426
Shroom2	0.317172	6.63335	5.76757	3.50424e-05	0.000808621	1.59979
Ubac1	0.349296	4.93221	5.76796	3.50173e-05	0.000808621	1.74913
Nemf	-0.355445	5.9879	-5.76383	3.52871e-05	0.000811909	1.62855
Slc7a4	0.498021	5.4188	5.76434	3.52533e-05	0.000811909	1.68167
Pwwp2a	-0.396738	4.55408	-5.76209	3.5401e-05	0.000813352	1.79392
Gm9762	-0.481964	4.15289	-5.76017	3.5528e-05	0.000813918	1.85802
Klf6	-0.397654	6.16869	-5.76072	3.54914e-05	0.000813918	1.61062
Dctn2	0.268149	7.64426	5.75852	3.56371e-05	0.000815244	1.54235
Pcdhga12	-0.561445	4.81312	-5.75697	3.57395e-05	0.000816413	1.745
Lrrc73	0.413549	4.08235	5.74733	3.63859e-05	0.000829985	1.84626
Pak7	-0.361014	5.99745	-5.74508	3.65386e-05	0.000831084	1.59187
Plk3	-0.587202	3.42081	-5.74569	3.64972e-05	0.000831084	1.96877
Cetn3	-0.446117	5.41326	-5.74186	3.6758e-05	0.00083463	1.63916
Mmp17	0.310653	7.37728	5.74125	3.67995e-05	0.00083463	1.5187
Ppp1r12a	-0.404985	6.38491	-5.7367	3.71126e-05	0.000840531	1.55238
Tmem147	0.400541	4.93238	5.73456	3.72611e-05	0.000841498	1.68507
Tmem205	0.56826	3.11355	5.73464	3.72551e-05	0.000841498	2.00895
Srp9	0.309267	5.82909	5.73018	3.75658e-05	0.000847175	1.57616
Gucy1a2	0.462572	4.87787	5.72274	3.809e-05	0.00085778	1.67004
Gtf3c6	-0.526004	4.28779	-5.71868	3.83796e-05	0.00086308	1.75492
Ppp2r4	0.364796	6.96289	5.71662	3.8527e-05	0.00086517	1.48762
2310022B05Rik	0.384114	5.86694	5.71553	3.86055e-05	0.00086571	1.54492
Arglu1	-0.547137	6.83751	-5.70843	3.91198e-05	0.000872814	1.47712
Cby1	-0.401477	4.97119	-5.70831	3.91286e-05	0.000872814	1.62939
Nfs1	0.319724	4.9554	5.70738	3.91968e-05	0.000872814	1.62972
Selk	0.293022	6.22931	5.70792	3.91569e-05	0.000872814	1.5055
Tex261	0.449591	4.90404	5.70879	3.90936e-05	0.000872814	1.63953
Uhmk1	0.290642	8.47914	5.70005	3.97363e-05	0.000883591	1.40442
Dmtf1	-0.348443	6.17012	-5.69484	4.01246e-05	0.000888498	1.48381
Gamt	0.531323	2.57264	5.69612	4.00289e-05	0.000888498	2.0461
Gm6882	-1.05704	1.23297	-5.69557	4.00703e-05	0.000888498	2.29308
Scaf4	-0.383767	4.80325	-5.69379	4.02032e-05	0.000889	1.62512
Leo1	-0.369959	4.89924	-5.69266	4.02885e-05	0.000889648	1.60918
RP24-560O24.2	0.599485	3.61566	5.69143	4.03811e-05	0.000890456	1.82711
Psip1	-0.42986	8.25644	-5.68879	4.05803e-05	0.000893609	1.38898
Shtn1	-0.439418	5.63716	-5.68375	4.09644e-05	0.00090082	1.50401
Zdhhc7	0.44444	4.41956	5.68286	4.10323e-05	0.000901068	1.66379
Topors	-0.43097	5.00554	-5.68082	4.11896e-05	0.000903273	1.57186
Rtf1	-0.302426	6.80289	-5.67574	4.15825e-05	0.000910633	1.41553
Fam46a	-0.542641	3.05492	-5.66938	4.20799e-05	0.000918995	1.89632
Ptges2	0.405018	4.5051	5.66962	4.20606e-05	0.000918995	1.6243
Atp5h	0.244467	7.14188	5.66786	4.21995e-05	0.000920342	1.38629
Gm8186	0.845104	2.03321	5.66156	4.26998e-05	0.000929978	2.08961
Rc3h1	0.296696	5.63041	5.65934	4.28779e-05	0.000932581	1.45757
Ppp4c	0.421809	4.33386	5.65647	4.31083e-05	0.000936309	1.6274
Akap7	-0.365187	5.32983	-5.65424	4.32891e-05	0.000937676	1.47993
Gm17131	-0.417553	5.66911	-5.65482	4.32421e-05	0.000937676	1.44511
Smad4	0.287492	5.19064	5.65312	4.33799e-05	0.000938362	1.49456
Fbxo21	0.283956	6.68419	5.64613	4.39514e-05	0.00094686	1.36351
Mkrn1	0.267699	6.68721	5.64631	4.39367e-05	0.00094686	1.36372
Trpt1	0.512679	2.57821	5.64727	4.38573e-05	0.00094686	1.95206
Cmtm4	0.251588	7.15856	5.64345	4.4173e-05	0.000950347	1.33843
Crh	-0.734928	1.66818	-5.64248	4.4253e-05	0.000950781	2.12213
Ccdc57	-0.771809	2.46056	-5.64117	4.43618e-05	0.000951832	1.96483
Nit1	-0.366437	5.2211	-5.64041	4.44249e-05	0.000951903	1.46623
2610301B20Rik	0.363734	5.25554	5.63491	4.48852e-05	0.000958259	1.45138
Araf	0.301205	7.05844	5.63445	4.49243e-05	0.000958259	1.32504
Clk2	-0.457704	4.70309	-5.63573	4.48161e-05	0.000958259	1.52803
Slc9a7	0.569301	4.17199	5.63399	4.49627e-05	0.000958259	1.61239
Akap8l	-0.609372	6.16229	-5.63103	4.52134e-05	0.000960632	1.36103
Aph1a	0.365388	5.159	5.63014	4.52892e-05	0.000960632	1.45408
Cep162	-0.431209	4.14021	-5.62406	4.58081e-05	0.000960632	1.599
Fkbpl	-0.553275	3.09276	-5.62735	4.55261e-05	0.000960632	1.8082
Gm10040	-0.557718	4.23642	-5.62529	4.5703e-05	0.000960632	1.58421
Hebp1	0.440628	4.09305	5.623	4.58993e-05	0.000960632	1.60556
Lrrc3b	0.506059	3.58994	5.62691	4.55644e-05	0.000960632	1.70829
Rgs10	0.378016	4.31498	5.62206	4.59803e-05	0.000960632	1.56431
Rps11	0.347363	6.46255	5.62515	4.5715e-05	0.000960632	1.33324
Rps23-ps1	0.344249	6.39649	5.62632	4.56148e-05	0.000960632	1.33878
Sh3bgrl3	0.333451	5.97553	5.62552	4.56834e-05	0.000960632	1.36287
Shank1	-0.384019	8.4679	-5.62787	4.54816e-05	0.000960632	1.26518
Stam	0.27932	6.08558	5.62216	4.5972e-05	0.000960632	1.34877
Syt13	0.249157	7.88262	5.62366	4.58426e-05	0.000960632	1.27429
Xbp1	0.329698	6.35342	5.62359	4.5849e-05	0.000960632	1.33575
Eif3g	-0.28477	5.70965	-5.61864	4.62764e-05	0.00096555	1.37144
Hnrnpu	-0.319605	8.62404	-5.61776	4.63531e-05	0.000965881	1.2413
Ddx46	-0.353036	6.17404	-5.60796	4.72142e-05	0.000982538	1.31562
Gm29288	-1.72303	-1.15825	-5.60592	4.73952e-05	0.000983729	2.19792
Gm8502	-1.72303	-1.15825	-5.60592	4.73952e-05	0.000983729	2.19792
Brd4	-0.334169	6.26918	-5.60442	4.7529e-05	0.000983937	1.30323
Ybx1	-0.295223	6.69191	-5.60476	4.74988e-05	0.000983937	1.28303
Thrap3	-0.271827	7.21408	-5.60328	4.76312e-05	0.00098477	1.25842
Tomm5	0.394921	4.16375	5.60168	4.77749e-05	0.00098646	1.55153
Hmgn3	-0.388369	5.39279	-5.59493	4.83848e-05	0.000997757	1.35801
Trappc4	0.408821	4.85384	5.58464	4.93302e-05	0.00101593	1.40707
Igf2	-0.512855	6.36955	-5.58264	4.95159e-05	0.00101844	1.2555
Rims2	-0.279099	6.54603	-5.58074	4.96937e-05	0.00102078	1.24307
Lamp5	-0.38008	7.40789	-5.57208	5.05107e-05	0.00103622	1.19044
Gm14914	1.58442	-0.3383	5.56967	5.07399e-05	0.00103824	2.18448
Vamp3	0.371794	4.76201	5.56994	5.07141e-05	0.00103824	1.39192
Yaf2	0.272348	6.36617	5.56662	5.10329e-05	0.00104289	1.22454
Ldha	0.294506	7.64617	5.56405	5.12807e-05	0.00104661	1.16633
Atp13a3	0.390155	6.35821	5.56322	5.13609e-05	0.00104691	1.21835
Kcna6	0.287792	6.83259	5.56247	5.14333e-05	0.00104704	1.19478
Srrt	-0.31627	6.59034	-5.56109	5.1567e-05	0.00104842	1.20282
Top1	-0.298443	6.91166	-5.55791	5.1877e-05	0.00105337	1.18255
Ap2a2	0.277693	7.49023	5.5565	5.20158e-05	0.00105388	1.1571
Ap5s1	0.446702	3.20265	5.55631	5.20344e-05	0.00105388	1.64941
Gm42730	-0.667313	2.78557	-5.55196	5.24627e-05	0.0010612	1.72666
Ttc4	-0.364907	5.53179	-5.54916	5.27399e-05	0.00106545	1.25407
Zc3h13	-0.376796	6.20517	-5.54806	5.28498e-05	0.00106632	1.1974
Bmp1	-0.438011	5.16118	-5.54599	5.30569e-05	0.00106914	1.2907
Rpl31-ps8	0.394072	5.69465	5.54469	5.31872e-05	0.00107041	1.22927
1110032F04Rik	0.405965	3.78801	5.54374	5.32827e-05	0.00107098	1.50956
Ndufaf3	0.466363	4.20943	5.54274	5.33832e-05	0.00107164	1.42929
Rpl34	0.332819	5.99206	5.54144	5.35145e-05	0.00107292	1.19846
Sbf1	0.307291	7.13564	5.54073	5.35859e-05	0.001073	1.13992
Kctd1	-0.405973	6.2219	-5.53561	5.41062e-05	0.00107512	1.17219
Mlycd	0.379771	4.08369	5.53558	5.41099e-05	0.00107512	1.43822
Rpl13a	0.324472	7.72993	5.53837	5.3825e-05	0.00107512	1.11353
Snta1	0.47654	4.34221	5.53504	5.41649e-05	0.00107512	1.39119
Urod	0.323685	4.96489	5.5351	5.4159e-05	0.00107512	1.29533
Zfp40	-0.538303	4.25918	-5.5372	5.39438e-05	0.00107512	1.40984
Zmynd8	-0.285756	7.02069	-5.53528	5.41401e-05	0.00107512	1.13398
Cisd3	0.421289	3.78737	5.53002	5.46808e-05	0.001084	1.48312
Myo10	-0.365985	5.37631	-5.52847	5.48414e-05	0.00108494	1.23079
Ncl	-0.399656	8.376	-5.52824	5.48648e-05	0.00108494	1.07406
Ubac2	0.400801	4.64418	5.52654	5.50417e-05	0.00108709	1.32557
Mrpl17	0.341242	4.34938	5.52035	5.56894e-05	0.00109852	1.36143
Usp8	-0.27641	6.40615	-5.51874	5.58585e-05	0.00110049	1.12927
Foxj2	-0.315747	5.25191	-5.51583	5.61669e-05	0.0011052	1.22076
Coprs	0.477081	3.87861	5.51254	5.65177e-05	0.00110935	1.43185
Polr2g	0.330544	5.51478	5.51312	5.64559e-05	0.00110935	1.18566
Pnisr	-0.745044	7.21757	-5.51	5.67892e-05	0.00111131	1.07679
Snrpe	0.485276	3.94403	5.50993	5.67966e-05	0.00111131	1.41442
Ssr2	0.319432	5.25846	5.50924	5.68715e-05	0.00111131	1.20712
Trp53rka	0.427952	3.76055	5.509	5.68973e-05	0.00111131	1.44755
Cpe	0.261459	10.8762	5.50794	5.70108e-05	0.00111216	0.976785
Zdhhc3	0.258084	6.21286	5.50664	5.71512e-05	0.00111354	1.11625
Ank	0.245248	7.67088	5.50337	5.75067e-05	0.00111909	1.04722
Cdip1	0.228495	7.61459	5.50164	5.76946e-05	0.00112138	1.0458
Vstm2l	0.400038	5.22498	5.49912	5.79706e-05	0.00112537	1.19152
Tapt1	0.274745	5.71595	5.49816	5.80764e-05	0.00112604	1.13668
C1d	0.436113	5.14529	5.49546	5.83741e-05	0.00113044	1.19433
Rbm39	-0.400846	7.57071	-5.49291	5.86568e-05	0.00113453	1.03027
Ebf4	-0.524181	2.53445	-5.48803	5.92015e-05	0.00114367	1.65623
Dync1i2	-0.268445	7.14098	-5.48488	5.9555e-05	0.00114681	1.03075
Gm2539	-0.942591	1.29592	-5.48476	5.95689e-05	0.00114681	1.88875
Iqcb1	-0.387729	4.9746	-5.48466	5.95803e-05	0.00114681	1.1958
Amn	0.909037	1.1974	5.48362	5.96982e-05	0.00114769	1.90246
Olfr56	-1.03306	1.38039	-5.47738	6.04086e-05	0.00115889	1.86074
Sac3d1	0.555968	2.8756	5.47722	6.04264e-05	0.00115889	1.5639
Crbn	0.337688	5.96564	5.47519	6.06599e-05	0.00116057	1.07118
Gm5620	-1.4043	0.402385	-5.47521	6.06575e-05	0.00116057	1.98634
Nudt19	0.33616	5.45494	5.47424	6.0769e-05	0.00116126	1.11619
Apln	0.316729	4.95931	5.47333	6.08738e-05	0.00116186	1.17577
Hmgn5	-0.537697	4.25524	-5.46982	6.12802e-05	0.00116607	1.27953
Slc35b1	0.313006	4.83728	5.46953	6.13143e-05	0.00116607	1.18564
Tlk1	-0.264763	7.09948	-5.46961	6.13051e-05	0.00116607	1.00255
Fam193a	-0.297709	5.38949	-5.46759	6.15403e-05	0.00116897	1.11057
Marc2	0.308109	4.92803	5.46635	6.16846e-05	0.00116933	1.16645
Megf11	0.423333	4.35785	5.46617	6.17064e-05	0.00116933	1.25453
Map4k2	-0.33231	5.97553	-5.46543	6.17933e-05	0.00116959	1.05137
Lnp	0.597942	5.67965	5.46384	6.19798e-05	0.00117081	1.07297
Slc36a1	0.265928	6.15958	5.46362	6.20055e-05	0.00117081	1.03545
Gm13835	0.528011	4.62997	5.46245	6.2143e-05	0.00117202	1.20297
Amd2	-0.919292	1.60091	-5.46006	6.24255e-05	0.00117595	1.78924
Rps6kb2	-0.567754	3.82824	-5.45904	6.25468e-05	0.00117684	1.33745
B230219D22Rik	0.304977	6.9637	5.45747	6.27332e-05	0.00117895	0.984372
Eif5a	0.303846	7.32673	5.45663	6.28334e-05	0.00117944	0.968231
Lyar	-0.426848	3.34156	-5.45553	6.29646e-05	0.00118051	1.42638
Ankhd1	-0.295676	6.02672	-5.4528	6.32923e-05	0.00118247	1.02298
Gm14391	-0.572793	4.4732	-5.45314	6.32516e-05	0.00118247	1.20989
Ift52	-0.331686	4.87607	-5.45319	6.3245e-05	0.00118247	1.14812
Cwc22	-0.406634	4.4333	-5.44715	6.39751e-05	0.00119103	1.20479
Slc35b4	0.261721	6.02967	5.4475	6.39325e-05	0.00119103	1.0124
Timm44	-0.301606	5.1769	-5.44778	6.38988e-05	0.00119103	1.09727
Fbxl3	0.284742	6.42374	5.44585	6.41334e-05	0.00119258	0.985958
Hist4h4	-1.29639	0.663862	-5.44427	6.43265e-05	0.00119477	1.90309
Mettl23	0.488168	3.17128	5.44185	6.46225e-05	0.00119887	1.43447
Hnrnpr	-0.35693	6.75056	-5.43921	6.49471e-05	0.00120209	0.957701
Man1b1	0.285533	6.00475	5.43975	6.48812e-05	0.00120209	0.998996
Sirt3	0.327509	5.40191	5.43844	6.50432e-05	0.00120247	1.05214
Zc3h8	-0.560495	2.70496	-5.4364	6.52953e-05	0.00120573	1.52069
Rpl36a-ps2	1.2412	3.65988	5.43407	6.55855e-05	0.00120968	1.32143
Thap11	0.371336	4.38991	5.42997	6.60984e-05	0.00121773	1.17846
Usp17la	-1.86548	-1.51369	-5.42695	6.64794e-05	0.00122333	1.85424
Prdx2	0.276964	7.31042	5.42355	6.69111e-05	0.00122668	0.904016
Rbfox1	-0.291523	8.55017	-5.42443	6.67995e-05	0.00122668	0.866128
Setdb1	-0.325935	5.42623	-5.42349	6.69189e-05	0.00122668	1.02011
Zfp605	-0.4922	4.38778	-5.42309	6.69701e-05	0.00122668	1.16536
Isy1	-0.306739	4.82458	-5.42094	6.72447e-05	0.0012282	1.09252
Mbd3	0.390797	5.8694	5.4209	6.72493e-05	0.0012282	0.972339
Rangrf	0.654137	2.58142	5.42062	6.72851e-05	0.0012282	1.51633
Gm15899	-0.946534	2.52787	-5.4185	6.75566e-05	0.00123175	1.52354
Mief1	0.319406	4.54447	5.41611	6.78658e-05	0.00123597	1.12585
Eif2a	-0.295856	5.70101	-5.41482	6.80328e-05	0.00123759	0.975033
Bhlhe40	-0.423733	6.78923	-5.414	6.8139e-05	0.0012381	0.906571
Inpp1	-0.328075	5.29503	-5.41281	6.82937e-05	0.0012395	1.01426
Vcp	0.25244	8.1952	5.41183	6.84206e-05	0.00124039	0.851467
Rnf207	-0.766564	2.09727	-5.41117	6.85063e-05	0.00124053	1.59941
Cib2	0.417103	4.2692	5.40927	6.87555e-05	0.00124362	1.1589
Rnaseh2a	0.352586	4.02273	5.40727	6.90169e-05	0.00124693	1.19969
Mrps25	-0.323518	6.19752	-5.40598	6.91875e-05	0.00124859	0.92018
Epb41l2	-0.259324	6.41136	-5.40274	6.96162e-05	0.00124946	0.902042
H2afv	0.346183	4.58605	5.40408	6.9438e-05	0.00124946	1.09572
Rpl3	0.250609	8.49033	5.40433	6.94055e-05	0.00124946	0.828318
Smim14	0.228398	6.89892	5.40265	6.96283e-05	0.00124946	0.87959
Srprb	0.387415	4.72607	5.40298	6.95837e-05	0.00124946	1.07186
Ap1s1	0.343702	7.09489	5.39765	7.02943e-05	0.00125999	0.861675
1110001J03Rik	0.887294	2.70853	5.39679	7.04095e-05	0.00126063	1.44322
Adck3	0.378137	5.06582	5.39428	7.07477e-05	0.00126526	1.00674
Akr1a1	0.251548	7.85251	5.3926	7.09744e-05	0.00126647	0.824206
Resp18	0.420743	5.61113	5.39315	7.09001e-05	0.00126647	0.941137
Cwc15	-0.376703	6.20654	-5.3895	7.13952e-05	0.00127255	0.887278
Supt16	-0.308512	6.29561	-5.387	7.17371e-05	0.00127721	0.877308
Eif1b	0.273623	6.26354	5.38623	7.18424e-05	0.00127765	0.877584
0610011F06Rik	0.455377	3.82477	5.38109	7.25507e-05	0.00128664	1.18604
Clk1	-0.720626	6.196	-5.38182	7.24485e-05	0.00128664	0.872828
Tomm7	0.281781	5.45256	5.38022	7.26713e-05	0.00128664	0.932285
Wdr5	0.303251	4.42409	5.38027	7.26636e-05	0.00128664	1.0755
Scamp5	0.246752	8.4757	5.37708	7.31074e-05	0.00129292	0.775146
Cog1	-0.279449	5.36097	-5.37598	7.32616e-05	0.00129421	0.93435
Bmpr2	0.326731	7.58619	5.37398	7.3541e-05	0.00129574	0.796544
Kcnj4	0.419267	5.74921	5.37361	7.35927e-05	0.00129574	0.889796
Plekha1	-0.292584	6.71972	-5.37389	7.35538e-05	0.00129574	0.830819
Impact	0.287227	8.01668	5.36867	7.42914e-05	0.00130552	0.77196
Mfsd12	0.320871	4.92607	5.36852	7.43127e-05	0.00130552	0.975153
Atp6v0b	0.316911	7.0463	5.36541	7.47549e-05	0.00131026	0.800263
Syna	-0.495263	2.65985	-5.36489	7.48298e-05	0.00131026	1.39168
Tmem178	0.265189	5.85898	5.36531	7.47694e-05	0.00131026	0.864001
Fam73b	0.331293	5.78612	5.36123	7.53544e-05	0.0013151	0.862133
Fbxl17	0.2896	5.52769	5.3619	7.52587e-05	0.0013151	0.888277
Gm43951	-0.533854	2.79516	-5.36141	7.53288e-05	0.0013151	1.35631
Gm28048	0.83776	3.39974	5.35774	7.58586e-05	0.00132245	1.22415
Zcchc11	-0.411183	5.18542	-5.3549	7.6272e-05	0.0013282	0.91408
Aprt	0.510229	3.65318	5.35068	7.68899e-05	0.00133312	1.15992
Crtc2	-0.367849	4.15711	-5.35214	7.66753e-05	0.00133312	1.067
Mfap1b	-0.330532	6.45415	-5.35114	7.68216e-05	0.00133312	0.798457
Wsb2	0.271777	7.55663	5.35139	7.67857e-05	0.00133312	0.75309
Klf3	-0.32172	5.38702	-5.35004	7.69837e-05	0.00133329	0.880375
Clpp	0.382805	4.65613	5.34539	7.76708e-05	0.00134189	0.969666
Minos1	0.268808	5.68822	5.34553	7.76506e-05	0.00134189	0.840068
Srrm2	-0.497545	8.50664	-5.34498	7.7733e-05	0.00134189	0.711049
Pcdhga10	-0.59837	4.00876	-5.34041	7.84157e-05	0.0013522	1.07138
Hnrnpdl	-0.481234	7.301	-5.33402	7.93795e-05	0.00136734	0.728282
Cadm2	0.361878	8.1195	5.3322	7.96577e-05	0.00137065	0.696977
Ift88	-0.345043	4.57994	-5.32994	8.00026e-05	0.00137509	0.951187
Fam21	-0.260142	7.00772	-5.32666	8.05059e-05	0.00138225	0.725503
Arl4d	-0.615949	4.21643	-5.32513	8.07422e-05	0.00138265	1.00327
Atp5d	0.479055	6.63801	5.32483	8.07901e-05	0.00138265	0.737852
Rps8	0.254964	7.48736	5.32426	8.08773e-05	0.00138265	0.70207
Tmem115	0.415361	4.3361	5.32462	8.08226e-05	0.00138265	0.981195
Gripap1	-0.265084	6.48402	-5.32238	8.11695e-05	0.00138467	0.740293
Rpl28	-0.565914	5.87146	-5.32253	8.11459e-05	0.00138467	0.778764
Cmc4	0.695356	2.23526	5.31925	8.16573e-05	0.0013915	1.39335
Ywhag	0.234161	9.95415	5.31449	8.24062e-05	0.00140276	0.615901
Arl6ip5	-0.295502	7.32369	-5.31314	8.26192e-05	0.00140488	0.686213
Kmt2e	-0.325446	7.05143	-5.30969	8.31682e-05	0.0014127	0.690196
Fdps	0.296523	5.46851	5.30855	8.33495e-05	0.00141427	0.789461
Prpf3	-0.318846	4.38925	-5.30562	8.38195e-05	0.00142073	0.934701
Hilpda	0.703117	1.74856	5.30473	8.39631e-05	0.00142165	1.46414
Sparcl1	-0.247234	11.2656	-5.30372	8.41251e-05	0.00142224	0.567679
Zxda	-5.66151	-1.41152	-5.3034	8.41771e-05	0.00142224	1.65813
Mmab	-0.278284	4.89131	-5.30258	8.43093e-05	0.00142297	0.850375
Cbx8	-0.44745	3.19225	-5.30172	8.44487e-05	0.00142381	1.15699
Tmem151b	0.281202	7.02139	5.29888	8.49113e-05	0.00143009	0.670075
Gabarap	0.25772	6.6935	5.29476	8.55853e-05	0.00143992	0.675968
Hcfc2	0.336662	5.11685	5.2917	8.60882e-05	0.00144685	0.798246
Sltm	-0.418445	6.20759	-5.28983	8.63992e-05	0.00145054	0.690814
BC028528	-0.774836	1.21521	-5.28231	8.76555e-05	0.00146965	1.51792
Cnot3	-0.322835	5.11416	-5.28137	8.78146e-05	0.00146965	0.778183
Nek6	0.310433	4.80789	5.28187	8.77301e-05	0.00146965	0.82164
6430573F11Rik	-0.457669	3.79229	-5.27999	8.80472e-05	0.00147199	0.994082
Tef	0.241534	8.54083	5.27744	8.8479e-05	0.00147765	0.576693
Lsm11	0.357311	4.91405	5.27614	8.86998e-05	0.00147979	0.79496
Vbp1	0.425922	5.94764	5.27516	8.88673e-05	0.00148103	0.679338
Ankrd24	-0.50833	4.93985	-5.27427	8.90198e-05	0.00148202	0.787654
Gm12070	2.6993	-0.328961	5.27229	8.93595e-05	0.00148612	1.6522
Atxn2	-0.312372	6.55549	-5.26843	9.00247e-05	0.00148784	0.630241
Gtf2b	-0.288621	5.14109	-5.27101	8.9579e-05	0.00148784	0.754308
Mrps14	0.332199	4.73416	5.26927	8.98794e-05	0.00148784	0.807678
Pigk	-0.263245	6.65002	-5.26967	8.981e-05	0.00148784	0.628343
Proser1	-0.321912	4.30126	-5.27042	8.96818e-05	0.00148784	0.880594
Psmb5	0.350171	5.94097	5.26885	8.99521e-05	0.00148784	0.667368
Aurkaip1	0.331282	5.08633	5.2659	9.0464e-05	0.00149192	0.751276
Kansl2	0.273379	5.53568	5.26485	9.06469e-05	0.00149192	0.696064
Syn2	0.324254	8.79227	5.2657	9.04993e-05	0.00149192	0.546677
Uck1	0.321684	4.85283	5.26536	9.05574e-05	0.00149192	0.782494
Rpl24	0.25872	6.88174	5.26423	9.07547e-05	0.00149215	0.607396
Asph	0.277388	6.59544	5.2629	9.09867e-05	0.00149335	0.617435
Tnip2	-0.526918	3.19122	-5.26274	9.10158e-05	0.00149335	1.08079
Oard1	-0.521216	3.79881	-5.25805	9.18402e-05	0.00150533	0.949637
6030419C18Rik	0.27908	6.90715	5.25311	9.27181e-05	0.00151815	0.584288
Rpl26	0.285179	7.29769	5.25198	9.29205e-05	0.0015199	0.566223
Rnf20	-0.292295	6.19362	-5.24856	9.35336e-05	0.00152836	0.610021
Ankrd34a	-0.33103	5.88186	-5.24382	9.43902e-05	0.00154077	0.622398
Ppid	-0.312349	6.59024	-5.24263	9.46076e-05	0.00154273	0.577517
Eef1b2	0.264913	6.67147	5.24065	9.49698e-05	0.00154704	0.569883
Pnpt1	-0.424821	4.68873	-5.24012	9.50663e-05	0.00154704	0.757052
Dynlt3	-0.3503	7.61761	-5.23943	9.51929e-05	0.00154752	0.529641
Tsc22d1	0.230289	8.29008	5.23816	9.54256e-05	0.00154972	0.505942
H2afx	0.554499	4.07164	5.23379	9.62329e-05	0.00155331	0.849877
Nono	-0.297492	7.1357	-5.23529	9.59549e-05	0.00155331	0.539537
Rab8a	-0.333861	5.20633	-5.23387	9.62188e-05	0.00155331	0.672631
Rap1gap2	0.271529	7.69868	5.23379	9.62322e-05	0.00155331	0.515682
Zfp143	-0.409752	3.72097	-5.23395	9.62024e-05	0.00155331	0.917399
Zrsr2	-0.39108	5.62037	-5.23486	9.60341e-05	0.00155331	0.628035
Pnpla3	-0.607054	3.08935	-5.2304	9.68639e-05	0.00156191	1.03838
Nr4a2	-0.501678	5.7061	-5.22606	9.76783e-05	0.00157306	0.60239
Psmc6	-0.263608	6.60383	-5.22566	9.77535e-05	0.00157306	0.543238
Ddx42	-0.28366	6.51159	-5.22294	9.82674e-05	0.00157973	0.542202
Sqle	0.28852	6.13416	5.22141	9.85578e-05	0.0015828	0.559935
Ubp1	-0.301044	6.22145	-5.2193	9.89599e-05	0.00158765	0.550354
Il17re	-1.24603	0.196566	-5.21414	9.99488e-05	0.0016019	1.52035
Pvalb	0.304597	5.69674	5.21177	0.000100407	0.00160612	0.574917
Zfp36l2	-0.377794	4.91942	-5.21174	0.000100414	0.00160612	0.666804
Brpf3	-0.281761	5.00636	-5.21015	0.000100721	0.00160619	0.651717
Gm1673	1.16552	2.11143	5.21047	0.00010066	0.00160619	1.20793
Ranbp3	0.298139	5.67908	5.21033	0.000100688	0.00160619	0.573685
Fam124a	-0.308899	4.69802	-5.20387	0.000101951	0.00161995	0.683865
Gm10698	-0.712746	3.8508	-5.20475	0.000101778	0.00161995	0.834442
Gm13139	-0.702489	2.7107	-5.20366	0.000101992	0.00161995	1.06606
Tollip	0.245309	7.18939	5.20439	0.000101848	0.00161995	0.476068
Gna13	0.28855	5.78639	5.20057	0.000102601	0.001628	0.544596
Dgat2	0.351147	5.50333	5.19732	0.000103248	0.001635	0.565643
Rreb1	-0.593345	4.99919	-5.19757	0.000103198	0.001635	0.627748
Tspan5	0.270316	7.44927	5.19492	0.000103729	0.00164098	0.447285
Amacr	0.509944	3.00388	5.1922	0.000104274	0.00164797	0.981276
Cep83	-0.356212	5.29451	-5.19063	0.000104592	0.00165135	0.57603
1700086L19Rik	-0.37143	4.38781	-5.18955	0.00010481	0.00165314	0.705726
1810026J23Rik	0.238585	5.95453	5.1882	0.000105085	0.00165584	0.50642
Itgav	0.335981	6.32847	5.18697	0.000105333	0.00165811	0.480139
Leng1	-0.614182	3.26321	-5.18419	0.000105902	0.00166542	0.911303
Cacng3	-0.257101	6.44641	-5.18294	0.000106158	0.00166779	0.46599
Rnf225	-0.932598	1.33689	-5.18007	0.00010675	0.00167543	1.30075
Tesc	0.45405	4.39262	5.17927	0.000106914	0.00167636	0.684535
Cdk8	-0.30967	4.59618	-5.17652	0.000107485	0.00168365	0.645566
Kifc2	-0.27583	8.8216	-5.17549	0.000107698	0.00168533	0.366793
Gm14326	-0.393377	4.71067	-5.17156	0.00010852	0.00169652	0.617848
Mib1	0.307172	7.53902	5.16718	0.000109444	0.00170929	0.388865
Acsl3	-0.242303	8.00337	-5.16632	0.000109627	0.00171047	0.371717
Emc3	0.254711	6.11027	5.16525	0.000109855	0.00171234	0.449919
Pelp1	-0.369473	4.84486	-5.16391	0.00011014	0.0017151	0.582689
Lrrc4	-0.282294	6.73259	-5.16185	0.000110581	0.0017173	0.4106
Rhbdd2	0.267023	5.82101	5.16151	0.000110653	0.0017173	0.463945
Slc38a2	0.257405	7.15477	5.16123	0.000110713	0.0017173	0.391599
Snw1	-0.26144	6.62828	-5.16212	0.000110521	0.0017173	0.415867
Gm5601	-0.366994	5.59867	-5.15885	0.000111224	0.00172354	0.479302
Commd2	0.419867	3.17305	5.1571	0.000111601	0.0017277	0.87667
Lnpep	0.324361	5.87927	5.15638	0.000111756	0.00172842	0.448984
Slc35f6	0.488194	4.80265	5.15521	0.00011201	0.00173066	0.571598
Atg3	-0.410604	5.77149	-5.15128	0.000112866	0.00173723	0.447939
Col11a2	-0.632956	3.97636	-5.15137	0.000112847	0.00173723	0.704698
Hsbp1	0.235312	7.2505	5.15076	0.000112981	0.00173723	0.366953
Pou2f2	-0.420173	3.17905	-5.15122	0.000112879	0.00173723	0.863814
Sft2d1	0.39365	3.84226	5.15134	0.000112854	0.00173723	0.7304
Cct2	-0.259016	7.33718	-5.14681	0.00011385	0.00174551	0.355728
Ndufa6	0.299472	5.68438	5.14695	0.000113818	0.00174551	0.447234
Tmem55a	0.342004	5.67165	5.1475	0.000113697	0.00174551	0.449509
Olfm1	0.221617	9.54709	5.14552	0.000114135	0.0017482	0.289525
Ppp1cb	0.38524	8.45958	5.14184	0.00011495	0.00175899	0.30956
Atp6v0d1	0.224949	7.55324	5.14069	0.000115207	0.00175973	0.33559
Rfk	0.301814	6.02601	5.14063	0.00011522	0.00175973	0.406531
C1qtnf4	0.741574	5.49479	5.13722	0.000115985	0.00176971	0.447047
Slc39a3	0.371093	5.78708	5.12853	0.000117957	0.00179809	0.401216
Cldnd1	0.301469	5.89718	5.12691	0.000118329	0.00180202	0.388865
Stard4	0.409499	5.30645	5.1223	0.000119392	0.00181648	0.438714
N6amt1	-0.295317	4.35108	-5.12118	0.000119651	0.00181866	0.576339
Eef2	-0.242029	10.0328	-5.1197	0.000119995	0.00182216	0.227262
Actr10	0.257907	6.96491	5.11451	0.000121211	0.00183763	0.306254
Id3	0.417412	4.368	5.11436	0.000121245	0.00183763	0.559829
Pigp	0.431282	4.15802	5.11386	0.000121364	0.00183767	0.596249
Ctgf	-0.465806	5.01365	-5.1125	0.000121686	0.0018408	0.456649
Pink1	0.287482	8.39587	5.1104	0.000122182	0.00184655	0.248603
Spaca6	-0.783898	3.94431	-5.10527	0.000123406	0.00186328	0.619333
Paxbp1	-0.474452	5.20037	-5.10464	0.000123557	0.00186379	0.416589
Hint3	0.605072	2.92843	5.10159	0.000124293	0.00186957	0.818491
Nebl	0.309266	6.54211	5.10199	0.000124196	0.00186957	0.29999
Tnrc6a	-0.312478	6.28454	-5.1022	0.000124144	0.00186957	0.313719
Fbxl15	0.665988	2.80195	5.09999	0.000124679	0.0018736	0.842486
Tubgcp3	-0.291539	5.39148	-5.09668	0.000125484	0.00188392	0.377765
Lrig1	0.372341	5.10582	5.09405	0.000126128	0.00188854	0.407473
Pptc7	0.29408	6.0269	5.09397	0.000126148	0.00188854	0.313377
Wee1	0.399446	4.64688	5.09459	0.000125995	0.00188854	0.474695
Ccdc173	-0.655524	2.67714	-5.09237	0.00012654	0.00189085	0.85437
Pfn2	0.253155	8.91647	5.09246	0.000126518	0.00189085	0.198683
Snrnp40	0.318246	3.92454	5.0895	0.000127249	0.00189965	0.5918
Ensa	0.294186	8.21707	5.08833	0.000127539	0.0019022	0.209652
Hs6st2	0.288333	5.65672	5.0851	0.000128343	0.00191239	0.326494
Hopx	0.478743	4.5359	5.0826	0.000128969	0.00191993	0.468444
Mgat1	0.316988	5.35681	5.08196	0.000129128	0.0019205	0.352385
Lrrc45	-0.625425	4.85387	-5.07172	0.00013173	0.00195736	0.397775
Rhob	0.289327	7.60887	5.07114	0.000131877	0.00195772	0.194708
Caly	-0.25782	6.91346	-5.06955	0.000132288	0.00196015	0.218566
Vamp7	0.553722	5.39978	5.06961	0.000132271	0.00196015	0.322755
1810055G02Rik	-0.344871	4.01678	-5.06796	0.000132696	0.00196131	0.531245
Aplp1	0.311381	9.65925	5.06867	0.000132514	0.00196131	0.133435
Zc3h18	-0.335293	5.27586	-5.06781	0.000132736	0.00196131	0.333661
Kri1	-0.363687	4.74974	-5.06732	0.000132862	0.00196135	0.404374
Utp14b	-0.423744	3.9898	-5.06556	0.000133318	0.00196625	0.531585
Gm6030	-1.65825	-0.203632	-5.06378	0.000133782	0.00197128	1.26646
Larp7	-0.328543	4.31757	-5.06097	0.000134516	0.00198025	0.462289
Zbed6	-0.613937	3.55586	-5.06004	0.000134759	0.001982	0.605807
Socs5	0.248959	6.8988	5.05691	0.000135584	0.00199228	0.193906
Cnot2	-0.324599	6.03606	-5.05542	0.000135978	0.00199623	0.235699
C1qbp	0.243136	5.46309	5.0527	0.000136701	0.002005	0.28177
Tomm20	0.23924	8.56413	5.05186	0.000136926	0.00200644	0.126791
Adck1	0.293585	4.61511	5.05087	0.000137191	0.00200847	0.392456
Snrpg	0.601124	2.67265	5.0478	0.000138015	0.00201867	0.767282
Smpd4	-0.500977	5.07663	-5.04666	0.000138322	0.00202131	0.316691
Asun	-0.451777	4.55598	-5.0446	0.000138878	0.00202757	0.389329
Enho	0.335814	5.04779	5.04386	0.00013908	0.00202865	0.314959
Slc25a5	0.231477	7.70674	5.04085	0.000139899	0.00203873	0.130672
Banf1	0.287931	4.75365	5.03896	0.000140414	0.00204436	0.347133
Ccdc12	-0.312	4.53812	-5.03773	0.000140751	0.00204444	0.378534
Mta2	-0.276038	5.47975	-5.0384	0.000140568	0.00204444	0.25134
Prpf4b	-0.394075	6.47555	-5.0366	0.000141062	0.00204444	0.172454
Sys1	0.413135	4.20429	5.03681	0.000141006	0.00204444	0.434256
Xk	0.382455	4.63245	5.03738	0.000140849	0.00204444	0.362774
Spryd4	0.552949	2.45995	5.0357	0.000141312	0.00204619	0.790011
Hagh	0.249964	5.8758	5.03357	0.000141899	0.00205283	0.204025
Armc6	0.433326	3.99544	5.02808	0.000143428	0.00206929	0.455768
Spa17	-0.696546	2.03405	-5.02843	0.000143331	0.00206929	0.867942
Zfp473	-0.843885	1.48487	-5.0289	0.000143199	0.00206929	0.980359
Srxn1	0.376814	6.66234	5.02679	0.000143791	0.00207264	0.143949
Fbxo44	0.287844	6.16833	5.02568	0.000144102	0.00207526	0.167447
Nipsnap1	0.28176	5.81952	5.02499	0.000144296	0.00207616	0.191481
Gm2000	0.620072	4.65552	5.02229	0.00014506	0.00208338	0.328972
Tmcc2	0.245938	7.49627	5.02259	0.000144975	0.00208338	0.101439
Cops8	0.289452	6.07817	5.01703	0.000146558	0.00210111	0.155956
Hspa9	-0.257508	8.0758	-5.01714	0.000146526	0.00210111	0.0712876
Rgs20	-0.285824	4.95969	-5.01632	0.000146763	0.00210215	0.271898
Bambi	0.692829	1.82211	5.01546	0.000147008	0.00210376	0.886883
2900011O08Rik	0.199443	7.87235	5.01425	0.000147355	0.00210683	0.0718582
Abhd17a	0.547336	5.80586	5.01214	0.000147965	0.00211365	0.166899
Kctd2	0.302918	5.66243	5.01022	0.000148521	0.00211969	0.176104
RP23-67F4.3	-1.01934	0.224587	-5.00723	0.000149392	0.00213021	1.13025
Atox1	0.548585	3.732	5.00012	0.000151485	0.00215044	0.451245
Coro1a	0.351353	5.68193	5.00011	0.000151487	0.00215044	0.153983
Fkbp3	-0.354682	7.25868	-5.00116	0.000151177	0.00215044	0.0673999
Gpc1	0.30932	6.12823	5.00104	0.000151211	0.00215044	0.1206
Uqcrq	0.331627	5.78152	5.00056	0.000151352	0.00215044	0.14581
Hspbp1	0.349346	5.33499	4.99892	0.00015184	0.00215185	0.188731
Necab3	0.393876	5.59357	4.99886	0.000151857	0.00215185	0.160198
Cd46	-0.851873	4.23006	-4.99765	0.000152218	0.00215312	0.351371
Exosc4	0.390205	3.53662	4.99786	0.000152155	0.00215312	0.485831
Tspan12	0.402022	3.99277	4.9968	0.000152472	0.0021548	0.393785
Uqcr10	0.257405	5.88967	4.9945	0.000153157	0.00216256	0.124601
Klhl2	0.349965	7.67163	4.99004	0.000154502	0.00217947	0.0299006
Prpf40b	-0.423049	5.52938	-4.98962	0.000154629	0.00217947	0.14831
Slc9a6	0.287284	7.34921	4.98843	0.000154987	0.00218259	0.0383515
0610009B22Rik	0.425785	3.76411	4.98671	0.000155511	0.0021865	0.418087
Kin	-0.413131	3.27897	-4.98571	0.000155815	0.0021865	0.514469
Mink1	-0.257149	8.1209	-4.98574	0.000155807	0.0021865	0.00685837
Raly	0.290559	5.8558	4.98615	0.000155683	0.0021865	0.110512
Tcp11l2	0.298782	4.61695	4.98342	0.000156517	0.00219441	0.257205
Fam96a	0.438393	3.96816	4.98025	0.000157491	0.00220375	0.365437
Kcnq2	0.235508	8.58404	4.98038	0.000157451	0.00220375	-0.0172271
Pin1	0.333314	5.50599	4.9799	0.000157599	0.00220375	0.131255
Zfp512	-0.25382	5.64029	-4.97323	0.00015967	0.00223076	0.10403
Htt	0.370553	7.05316	4.97256	0.000159881	0.00223173	0.0182187
Srsf1	-0.343101	7.44226	-4.97158	0.000160189	0.00223407	0.000971485
Pepd	0.315104	4.46613	4.96887	0.000161042	0.00224008	0.252672
Usp16	-0.347416	4.83653	-4.96904	0.000160986	0.00224008	0.194831
Zbtb7a	-0.306859	7.27653	-4.96953	0.000160833	0.00224008	0.00315084
Rnpc3	-0.740815	4.62925	-4.96562	0.000162071	0.00225242	0.219575
6330408A02Rik	-0.337268	4.37846	-4.96343	0.000162765	0.00225726	0.25658
Ahi1	-0.258581	7.77169	-4.96318	0.000162845	0.00225726	-0.0274545
Zfp182	-0.458001	3.59899	-4.96345	0.000162759	0.00225726	0.404489
Tyro3	0.279822	7.17006	4.96052	0.000163697	0.00226709	-0.010749
Aar2	0.316093	5.02268	4.95993	0.000163887	0.00226774	0.1502
4931406C07Rik	-0.354839	4.69187	-4.95604	0.000165143	0.00227218	0.190491
Anapc16	0.293709	4.99825	4.95768	0.000164612	0.00227218	0.149017
Comtd1	0.55341	2.27787	4.95602	0.000165149	0.00227218	0.672386
Il17d	0.522389	2.99747	4.957	0.000164831	0.00227218	0.516831
Mal	-0.299427	8.61685	-4.95592	0.000165182	0.00227218	-0.0673352
Max	-0.276576	5.7933	-4.95768	0.000164613	0.00227218	0.058637
Rab11fip5	0.303382	6.38017	4.95584	0.000165208	0.00227218	0.0151269
Calr	-0.282596	8.84303	-4.95495	0.000165497	0.0022722	-0.0753249
Emsy	-0.272552	6.09751	-4.95451	0.000165638	0.0022722	0.0291324
Ogfod2	0.467492	4.13101	4.95494	0.000165499	0.0022722	0.284005
Ttc13	-0.324244	4.68458	-4.95278	0.000166202	0.00227797	0.185086
Rasgef1b	-0.415125	5.6461	-4.94575	0.000168511	0.00230762	0.0482027
Pan2	-0.408846	4.0567	-4.94475	0.000168841	0.00231016	0.277515
Nbeal1	0.455024	4.49673	4.94404	0.000169076	0.00231035	0.197714
Rpl38	0.327734	6.34675	4.94383	0.000169146	0.00231035	-0.00724422
Ptpn12	-0.272206	5.17314	-4.94284	0.000169476	0.00231234	0.096029
Slc2a6	0.40845	3.88821	4.94252	0.000169583	0.00231234	0.305383
Gpi1	-0.217692	9.04712	-4.94151	0.000169918	0.00231493	-0.107583
Ube2d2a	0.305597	7.14536	4.94019	0.000170359	0.00231896	-0.0506891
Dnaja4	0.257086	5.96952	4.93947	0.0001706	0.00232025	0.00780432
Lonp2	-0.231204	6.3681	-4.93776	0.000171173	0.00232606	-0.0206083
Dnttip2	-0.313448	5.08845	-4.93659	0.000171567	0.00232942	0.0943857
Tmed8	0.359412	5.78932	4.93511	0.000172065	0.00233418	0.0135958
Slc37a4	0.38249	3.75688	4.9344	0.000172307	0.00233547	0.314858
Psd	0.304201	8.092	4.92612	0.000175131	0.00237173	-0.112274
Rpp14	0.312244	4.86067	4.92515	0.000175465	0.00237423	0.103088
Gm17567	-1.29533	-0.177496	-4.92373	0.000175954	0.00237882	1.00465
Filip1	-0.430928	3.50176	-4.91917	0.000177539	0.00239617	0.335597
Xpc	-0.45724	4.23335	-4.91927	0.000177504	0.00239617	0.193668
Hepacam	-0.321211	6.64494	-4.91649	0.000178479	0.00240681	-0.0769961
Gyg	0.308424	4.73045	4.91584	0.000178707	0.00240785	0.103724
Pabpc1	-0.248836	7.04019	-4.91249	0.000179887	0.0024217	-0.102197
Ly6a	0.465069	3.77472	4.90658	0.000181988	0.00244791	0.255543
Ormdl1	0.463806	3.44999	4.90569	0.00018231	0.00245016	0.319115
Fdx1l	0.407649	4.30064	4.90348	0.000183101	0.00245872	0.149917
Mapk1ip1l	-0.26221	5.50225	-4.9003	0.000184252	0.00247208	-0.0284721
Dhcr24	0.328297	6.49114	4.89654	0.00018562	0.00248624	-0.109927
Thg1l	-0.442056	3.17949	-4.89664	0.000185583	0.00248624	0.357558
Snx5	0.262709	6.47086	4.89457	0.00018634	0.00249379	-0.11289
Rps15	0.385043	7.25977	4.89193	0.000187311	0.00250096	-0.15253
Sobp	-0.38239	6.4952	-4.89259	0.000187067	0.00250096	-0.118092
Tmx2	0.230748	7.70282	4.89183	0.000187348	0.00250096	-0.168949
Slc45a1	0.271291	5.42867	4.8904	0.000187878	0.00250593	-0.0403243
Arl6	0.274594	4.60118	4.88855	0.000188563	0.00251297	0.0691221
Gfra4	0.415949	4.85522	4.88746	0.000188966	0.00251623	0.028036
Tspan17	0.349041	4.44487	4.88525	0.000189791	0.00252509	0.0882703
Dbn1	-0.25913	7.46796	-4.8825	0.000190823	0.00253671	-0.179494
Ankrd46	0.221117	7.6051	4.88096	0.000191403	0.00254229	-0.187525
Tcta	0.388244	4.23753	4.87989	0.000191808	0.00254553	0.11374
Apoe	-0.389946	10.1787	-4.87937	0.000192004	0.00254602	-0.258766
Mrpl30	0.343833	4.90234	4.87799	0.000192526	0.00255081	0.0020688
Bcorl1	-0.341184	4.57592	-4.87533	0.000193538	0.00255995	0.0465215
Klhl4	0.41845	4.43762	4.87544	0.000193495	0.00255995	0.0697289
Rnf214	-0.249769	5.84546	-4.87416	0.000193984	0.00256371	-0.114109
Tmem169	-0.361532	4.45926	-4.87303	0.000194415	0.00256728	0.0612439
Gbp4	-0.717055	1.56736	-4.8713	0.00019508	0.00257392	0.655351
Acvr1c	0.443894	5.03469	4.8701	0.000195541	0.00257786	-0.0322439
Dlx6	-0.590815	2.99297	-4.86929	0.000195854	0.00257835	0.342627
Ech1	0.346677	4.85029	4.86917	0.000195902	0.00257835	-0.00811064
Srsf11	-0.392418	6.7231	-4.86825	0.000196256	0.00258088	-0.177887
BC031181	0.251467	6.25941	4.86632	0.000197006	0.00258805	-0.158659
Dlat	0.292827	6.68421	4.86558	0.00019729	0.00258805	-0.181514
Gm26602	-2.25961	1.56569	-4.86564	0.00019727	0.00258805	0.644532
Mgat4b	0.260046	5.27204	4.8648	0.000197597	0.00258993	-0.0735913
Rpf1	-0.415347	3.65131	-4.86093	0.00019911	0.00260762	0.188449
Chgb	-0.383949	9.29989	-4.85727	0.000200551	0.00262359	-0.283764
Map7d2	-0.274756	7.77413	-4.857	0.00020066	0.00262359	-0.241717
Npdc1	0.322695	6.80266	4.85531	0.00020133	0.00263019	-0.20755
F10	-1.67889	-1.4321	-4.85476	0.000201549	0.0026309	0.878134
Gm3608	1.99248	-1.6689	4.85348	0.000202055	0.00263318	0.858468
Smc6	-0.35365	5.95586	-4.85375	0.000201948	0.00263318	-0.164015
Dbndd1	0.35878	4.03662	4.85257	0.000202419	0.00263417	0.0960927
Parl	0.321966	4.08618	4.85246	0.000202463	0.00263417	0.0865483
Sp100	-0.527154	2.68463	-4.84993	0.000203477	0.0026452	0.371155
Dmxl1	0.287017	6.19837	4.8487	0.00020397	0.00264944	-0.190686
Ndufs3	0.253666	6.32539	4.84761	0.000204411	0.00264963	-0.200178
Rp9	-0.477941	4.40562	-4.84743	0.000204484	0.00264963	0.0186994
Snhg11	-0.79992	9.76091	-4.84799	0.000204258	0.00264963	-0.313103
Ubfd1	0.294794	5.92263	4.84613	0.00020501	0.00265428	-0.176847
Plpp1	0.354794	4.33451	4.84285	0.00020634	0.00266932	0.0218207
Copg2	0.227976	6.42633	4.84146	0.000206907	0.00267448	-0.217948
Sh3bgrl	0.412576	6.389	4.83908	0.000207883	0.00268492	-0.220861
Btbd1	0.280028	7.16409	4.83734	0.000208598	0.00268977	-0.259052
Gm27029	1.43241	0.821347	4.8376	0.00020849	0.00268977	0.727099
Tmed1	0.605214	2.64558	4.83652	0.000208935	0.00269195	0.353054
Zfp612	-0.310167	5.0595	-4.83507	0.000209534	0.00269747	-0.106341
BC051142	-0.997282	0.577277	-4.83233	0.000210673	0.00270995	0.754344
Tsen34	0.322317	4.92646	4.83156	0.000210992	0.00271185	-0.0950789
Sept4	-0.265332	7.74033	-4.83093	0.000211254	0.00271302	-0.293317
Phc1	-0.293747	5.35355	-4.8258	0.000213408	0.00273848	-0.162071
Atp5j	0.230272	6.90688	4.82528	0.000213629	0.0027391	-0.272805
Rnf14	0.233524	8.28344	4.82447	0.000213969	0.00274126	-0.32335
BC030499	-0.875178	2.82577	-4.82126	0.000215332	0.00275649	0.282744
Vamp2	-0.224022	10.0522	-4.81861	0.000216462	0.00276873	-0.378996
Ddx21	-0.289974	4.9457	-4.81751	0.000216932	0.00277251	-0.126168
Ss18	-0.287942	5.31105	-4.81706	0.000217128	0.00277278	-0.174762
Dhrs1	0.265646	5.54713	4.81653	0.000217352	0.00277342	-0.202337
St6galnac4	0.312201	4.60367	4.81545	0.000217821	0.00277717	-0.0787073
Ndufs2	0.24253	7.31497	4.8133	0.000218748	0.00278676	-0.313695
Arl16	0.321348	3.97692	4.81061	0.000219913	0.00279935	0.0229662
Mettl6	-0.404613	4.11876	-4.80912	0.000220561	0.00280536	-0.0069588
Psmd5	0.27698	5.57552	4.80861	0.000220784	0.00280596	-0.221326
Atn1	-0.432167	7.19301	-4.80683	0.000221566	0.00281364	-0.321994
Psmg3	0.494673	2.7602	4.80453	0.000222574	0.00282419	0.263608
Kcnj9	-0.23699	7.4612	-4.80399	0.000222811	0.00282494	-0.338063
Serinc1	0.258232	10.0399	4.80259	0.00022343	0.00283053	-0.411201
Pcdhgc5	-0.318772	7.38754	-4.80114	0.000224074	0.00283643	-0.341092
Mrpl42	-0.391375	5.32788	-4.79984	0.000224649	0.00283919	-0.211584
RP23-313J14.7	-1.42964	-1.0058	-4.79985	0.000224647	0.00283919	0.795588
Atxn7	-0.373444	4.73706	-4.79694	0.000225942	0.00285326	-0.137098
Gm6211	-0.573831	2.40619	-4.79403	0.000227248	0.00286748	0.321616
Arntl	-0.322324	5.21482	-4.79303	0.000227699	0.00287089	-0.211505
Snap23	-0.394061	3.62186	-4.79217	0.000228084	0.00287346	0.0560059
Puf60	0.241761	6.59878	4.78936	0.000229357	0.00288722	-0.331856
Ankrd11	-0.230727	7.69672	-4.78742	0.000230241	0.00289376	-0.38002
Chic1	0.369186	5.53597	4.78744	0.000230231	0.00289376	-0.260074
Aldoa	0.222474	10.2729	4.78588	0.000230943	0.00290029	-0.450092
Cyth1	-0.29583	6.14427	-4.78384	0.000231882	0.00290978	-0.318611
Imp3	0.404925	4.11785	4.78254	0.000232478	0.00291496	-0.0604659
Ccdc39	-0.519893	4.56567	-4.78111	0.000233136	0.0029209	-0.14203
Slc7a14	0.336854	7.18814	4.77955	0.000233858	0.00292765	-0.377093
Haghl	-0.356479	5.91473	-4.77736	0.000234876	0.00293419	-0.315452
Slc35a1	0.396845	3.96079	4.77724	0.000234933	0.00293419	-0.0412661
Slc6a13	-0.464129	2.98953	-4.77723	0.000234935	0.00293419	0.158725
Aasdh	-0.426605	3.36607	-4.77676	0.000235154	0.00293462	0.0775705
Pde2a	0.235827	8.40623	4.77448	0.000236221	0.00294562	-0.428248
Armcx5	-0.454636	4.94111	-4.77257	0.000237115	0.00295215	-0.216462
Rcan3	0.305932	5.31477	4.77295	0.000236937	0.00295215	-0.264499
Rars2	-0.325422	4.2856	-4.7699	0.000238375	0.00296319	-0.116766
Wbp11	-0.240106	6.41586	-4.77009	0.000238283	0.00296319	-0.361982
Fbxo9	0.261463	6.23122	4.76784	0.000239351	0.002973	-0.356401
Dnajc5	0.216502	8.43908	4.76626	0.0002401	0.00297766	-0.445862
Ppp1r7	-0.201843	6.96386	-4.7666	0.000239939	0.00297766	-0.394153
Ndufs4	0.275473	5.88759	4.76146	0.000242396	0.00300379	-0.34557
Arhgap21	-0.216667	7.54876	-4.75842	0.000243865	0.00301429	-0.4337
Asna1	0.32055	5.84441	4.75794	0.000244097	0.00301429	-0.349251
D430019H16Rik	0.229494	7.05196	4.758	0.000244065	0.00301429	-0.415276
Egr3	-0.79495	5.78099	-4.75774	0.000244192	0.00301429	-0.344141
Ndufb4	0.391372	3.43506	4.75786	0.000244134	0.00301429	0.0250408
F8a	0.589916	3.29649	4.75704	0.000244533	0.00301616	0.0523633
Mydgf	0.315094	4.5364	4.75622	0.000244932	0.00301873	-0.187627
Gm7488	1.0032	1.64271	4.7529	0.000246548	0.0030363	0.405971
Brwd1	0.282315	6.58139	4.75053	0.00024771	0.00304825	-0.409833
Rnf217	0.389563	4.48876	4.74983	0.000248057	0.00305016	-0.192608
Gm42372	-0.261526	7.13367	-4.74901	0.000248457	0.00305272	-0.436896
Qdpr	0.311774	7.24605	4.74853	0.000248698	0.00305332	-0.442382
Zfp800	-0.424191	4.04677	-4.74575	0.00025007	0.00306779	-0.121425
Mipep	0.275062	4.78509	4.74367	0.000251106	0.00307813	-0.252188
Atp9a	0.26157	8.17936	4.7422	0.00025184	0.00308475	-0.487198
Cfl1	0.215357	9.29449	4.73778	0.000254062	0.00310957	-0.525977
Bms1	-0.389218	5.18377	-4.73632	0.000254797	0.00311617	-0.322503
Slc22a5	0.357701	3.17484	4.73465	0.000255644	0.00312412	0.0331455
Mrps6	0.406379	4.18948	4.73113	0.000257436	0.0031412	-0.177872
Tmem134	0.577325	3.45614	4.73137	0.000257314	0.0031412	-0.0327975
Prpsap2	0.327005	4.9477	4.73033	0.000257849	0.00314382	-0.303026
Calm3	-0.210631	10.5414	-4.72701	0.000259555	0.00316219	-0.575369
Cpne1	0.30613	4.49208	4.72486	0.000260663	0.00317327	-0.243755
Srfbp1	-0.426758	3.64749	-4.72415	0.000261032	0.00317401	-0.0865047
Syngr3	0.283911	6.88816	4.72398	0.000261123	0.00317401	-0.477516
Gm10226	-1.28051	0.021285	-4.72163	0.000262346	0.00318643	0.60761
Rpl37	0.346993	5.95625	4.72038	0.000262998	0.00319191	-0.434351
Mbnl2	0.301275	7.90019	4.719	0.00026372	0.00319823	-0.525737
Sdhaf2	0.283274	5.25099	4.71773	0.000264386	0.00320351	-0.368759
Sec62	-0.251875	7.97005	-4.7174	0.000264558	0.00320351	-0.531207
Ldb2	-0.382149	6.028	-4.71674	0.000264906	0.00320528	-0.447058
B4gat1	0.272507	6.31535	4.71506	0.000265792	0.00321356	-0.468372
Tubb5	0.232036	8.41905	4.71357	0.000266584	0.00322068	-0.552407
Park7	0.237541	6.30122	4.71266	0.000267065	0.00322159	-0.472458
Tsn	0.241865	6.45097	4.71283	0.000266977	0.00322159	-0.480077
Prr7	0.685779	3.50613	4.71099	0.000267951	0.00322983	-0.0842238
Panx1	0.402674	3.55016	4.70847	0.000269298	0.00324362	-0.0983393
Psmc2	-0.249913	6.89782	-4.70387	0.000271775	0.00327097	-0.518829
Emc10	0.376459	6.80825	4.70248	0.000272525	0.00327752	-0.517761
Atxn7l3	0.217498	7.67888	4.6998	0.000273982	0.00329255	-0.557445
Cldn11	0.401874	7.10864	4.69795	0.000274994	0.00329744	-0.5397
Ctbp1	0.247766	7.1353	4.69792	0.000275011	0.00329744	-0.54085
Trp53bp2	-0.297141	5.10115	-4.69868	0.000274598	0.00329744	-0.388323
Tmem50a	0.27398	5.95328	4.69712	0.000275449	0.0033002	-0.481411
Clpb	0.268156	5.72773	4.6956	0.000276282	0.0033037	-0.465521
Dlg4	-0.203658	9.27817	-4.69545	0.000276364	0.0033037	-0.611712
Gm19410	-0.372503	4.80264	-4.69592	0.00027611	0.0033037	-0.351715
Polb	-0.265301	5.49493	-4.6935	0.000277443	0.0033141	-0.446435
Ahnak	0.442494	4.70312	4.69292	0.000277762	0.00331542	-0.342662
Dock10	-0.22219	6.08266	-4.69048	0.000279114	0.00332656	-0.50418
Plcg1	-0.257903	6.30184	-4.69053	0.000279085	0.00332656	-0.517507
Phf12	-0.235547	5.55206	-4.68794	0.000280529	0.00334093	-0.463757
Gm28053	-2.38438	-2.34429	-4.68703	0.000281039	0.00334449	0.498739
Adarb1	0.274536	8.06946	4.68657	0.000281294	0.00334502	-0.597053
Rgs11	-0.63441	4.24114	-4.68604	0.000281594	0.00334609	-0.278685
Sult4a1	0.235525	8.39705	4.68547	0.000281914	0.00334739	-0.608988
Pde6d	0.314291	4.745	4.68234	0.000283677	0.00336079	-0.370658
Setd1a	-0.310451	5.56321	-4.68234	0.000283673	0.00336079	-0.476306
Tmem65	0.328094	6.81344	4.68307	0.000283262	0.00336079	-0.5575
Gm43587	3.68999	-1.70756	4.68143	0.000284193	0.00336439	0.554369
Zbtb20	0.332757	6.59983	4.68073	0.000284589	0.00336658	-0.552642
Ap3b1	-0.259842	5.63211	-4.67821	0.00028602	0.00338099	-0.491821
Atg9a	0.299944	6.76346	4.6769	0.000286766	0.0033861	-0.567884
Fnta	0.250058	5.57709	4.67633	0.000287091	0.0033861	-0.489993
Gxylt1	-0.370722	4.23606	-4.67658	0.000286947	0.0033861	-0.296955
Uqcc3	-0.436958	3.85699	-4.6742	0.000288311	0.00339797	-0.22949
Col11a1	-1.0411	2.96864	-4.6724	0.00028935	0.00340424	-0.0479351
Rpp25l	0.540853	2.60865	4.67261	0.00028923	0.00340424	0.0324377
Tssc1	0.296299	4.82392	4.67216	0.000289486	0.00340424	-0.403145
Cep164	-0.398327	3.48365	-4.67095	0.000290184	0.00340994	-0.160628
Dmrta2	1.04097	0.28764	4.67015	0.000290649	0.00341287	0.479866
Noa1	0.345528	3.97852	4.66975	0.000290882	0.00341309	-0.262325
Mta3	-0.234023	6.6206	-4.66867	0.000291511	0.00341794	-0.578168
AI413582	0.489301	3.74895	4.66807	0.000291856	0.00341947	-0.220415
Tmem57	-0.228865	6.14617	-4.66536	0.000293436	0.00343545	-0.559507
Iqgap2	-0.366562	5.69838	-4.66307	0.000294779	0.00344826	-0.529029
Sarnp	-0.416742	5.55987	-4.66276	0.000294964	0.00344826	-0.515827
Spg20	-0.225196	5.67168	-4.66034	0.000296393	0.00346242	-0.5321
Tmed7	0.40428	6.79421	4.65837	0.000297554	0.00347343	-0.606981
Orai2	0.250014	6.44702	4.65774	0.000297933	0.0034751	-0.592033
Rpl36al	0.25294	5.63804	4.6574	0.000298134	0.0034751	-0.534791
Col6a2	-0.480568	3.45166	-4.65688	0.000298445	0.00347617	-0.182549
Eif6	0.343124	4.51123	4.65611	0.000298901	0.00347894	-0.386581
Ranbp1	-0.332749	5.49345	-4.65568	0.000299157	0.00347937	-0.523244
Tars	-0.259231	5.17077	-4.65405	0.000300132	0.00348815	-0.488087
Ddx55	-0.393314	4.15931	-4.65355	0.000300432	0.00348909	-0.329616
Dgkh	0.476005	4.28171	4.65167	0.000301557	0.00349961	-0.355779
Svip	0.241917	5.98975	4.64964	0.000302785	0.00351129	-0.580859
Actn4	-0.244745	6.99652	-4.64826	0.000303618	0.00351838	-0.636278
Lhx6	-0.42352	3.91216	-4.6466	0.000304627	0.00352732	-0.296311
Zfp445	-0.346425	6.26352	-4.64626	0.000304833	0.00352732	-0.605529
Zmym5	-0.280969	5.35115	-4.64414	0.000306126	0.0035397	-0.530533
Cyp2j9	-0.417782	5.02997	-4.64116	0.000307954	0.00355826	-0.495683
Ctnnb1	0.186457	8.78352	4.63987	0.000308748	0.00356484	-0.712625
Sh3bp5l	0.246688	5.42044	4.63925	0.000309127	0.00356662	-0.548558
Eif2s2	-0.311114	6.59876	-4.63479	0.00031189	0.00359589	-0.64621
Lrrc63	-2.68391	-2.44775	-4.63314	0.000312925	0.00360522	0.394092
Tmem128	0.29349	4.22138	4.63263	0.00031324	0.00360623	-0.383604
Lrrc6	-0.449362	2.79189	-4.63109	0.000314205	0.00361473	-0.0923646
Fosb	-1.08684	3.62793	-4.63062	0.0003145	0.0036155	-0.27201
Grasp	-0.48856	5.05042	-4.62944	0.00031524	0.00362139	-0.522363
Ssna1	0.341942	4.11191	4.62623	0.000317271	0.00364208	-0.376189
Hn1	0.364476	5.59178	4.62371	0.000318871	0.00365517	-0.598739
Hs2st1	0.212724	6.09737	4.62393	0.00031873	0.00365517	-0.640754
Htatsf1	-0.30867	6.46849	-4.62311	0.000319255	0.00365694	-0.663725
Cyb5d1	-0.262537	4.58308	-4.62202	0.000319954	0.00366231	-0.467784
Hdgfrp2	-0.260709	5.86588	-4.62108	0.000320553	0.00366653	-0.629469
Immp1l	0.393394	3.82385	4.61938	0.000321641	0.00367632	-0.334247
Cdh10	-0.279514	5.80006	-4.61893	0.000321935	0.00367705	-0.628281
Rab10	0.259032	7.47525	4.61781	0.000322653	0.00367996	-0.717366
Ufc1	0.239154	5.38933	4.61782	0.000322648	0.00367996	-0.588633
Daam1	-0.239141	6.42167	-4.61685	0.000323276	0.00368276	-0.674157
Vmn2r29	-1.53623	-0.0847185	-4.61671	0.000323362	0.00368276	0.417191
Ankzf1	-0.497146	4.27341	-4.60623	0.000330208	0.00375803	-0.446718
Pcnx2	0.262392	6.35949	4.60498	0.000331038	0.00376479	-0.695125
Cnih2	0.396719	6.77625	4.60379	0.000331829	0.00376485	-0.717581
Gm10163	-2.34011	3.71818	-4.60381	0.00033181	0.00376485	-0.344656
Ier2	-0.988114	2.77877	-4.60354	0.000331991	0.00376485	-0.145127
Ptprb	0.246348	5.36291	4.60383	0.000331797	0.00376485	-0.614083
RP23-220F20.2	0.750588	1.99515	4.60106	0.00033364	0.00378085	0.0269513
Gm5403	-1.36705	-1.28382	-4.60046	0.000334043	0.00378168	0.429075
Rars	-0.30049	5.59227	-4.60024	0.000334188	0.00378168	-0.646678
Birc6	0.272637	6.56167	4.59921	0.00033488	0.00378681	-0.717105
Irf2	-0.306629	4.71958	-4.59857	0.00033531	0.00378777	-0.537245
Nudt13	-0.417972	3.32592	-4.59837	0.000335441	0.00378777	-0.274717
Fra10ac1	-0.455176	4.00521	-4.5978	0.000335825	0.00378942	-0.413723
Med8	-0.34992	4.31588	-4.59563	0.000337283	0.00380087	-0.475977
Wdr70	-0.34621	3.93373	-4.59558	0.000337319	0.00380087	-0.404247
Faap20	0.398042	3.37401	4.59219	0.000339619	0.00382408	-0.297411
Gm10297	-0.733351	2.14787	-4.58981	0.00034124	0.0038369	-0.0298506
Pdpk1	0.216677	7.32443	4.59	0.000341107	0.0038369	-0.768485
Fut9	0.369388	7.49947	4.58777	0.000342636	0.00384987	-0.77964
Rabggtb	-0.336107	5.58958	-4.5871	0.000343095	0.0038523	-0.673234
Ogfod1	0.267502	7.15046	4.58626	0.000343669	0.00385603	-0.769224
Arpc1a	0.224216	6.93961	4.58518	0.000344412	0.0038562	-0.76267
Gabarapl2	0.228887	7.23673	4.58571	0.000344053	0.0038562	-0.773818
Rpl15	0.245861	6.85126	4.58546	0.000344224	0.0038562	-0.758303
Zfp830	-0.460282	3.47064	-4.58418	0.000345106	0.00386125	-0.333956
Gm15500	0.213475	7.62475	4.58293	0.000345969	0.00386818	-0.794004
Pithd1	0.255288	5.84567	4.57933	0.000348475	0.00389346	-0.713071
Plekhf2	0.423003	2.85678	4.57888	0.000348785	0.00389374	-0.212424
Spg21	0.28812	4.75711	4.57859	0.000348989	0.00389374	-0.583765
Hes5	0.5488	2.50913	4.57735	0.00034986	0.00390072	-0.137131
Flt3l	-0.604446	1.46543	-4.57696	0.000350132	0.00390101	0.0926894
Ubtd2	-0.343148	3.73462	-4.57337	0.000352658	0.0039264	-0.409879
Adamts10	-0.692357	3.4399	-4.57157	0.000353932	0.00393783	-0.353182
BC003331	-0.282264	6.15544	-4.57021	0.000354898	0.00394582	-0.7543
Gm21897	-0.698576	2.54237	-4.5698	0.000355191	0.00394632	-0.159992
Hsd17b7	0.271915	4.55652	4.56746	0.000356856	0.00396205	-0.574683
2310033P09Rik	-0.396859	3.36179	-4.56615	0.000357797	0.00396231	-0.34771
Cetn4	-0.378831	3.59185	-4.56645	0.000357577	0.00396231	-0.394982
Pank3	0.30248	6.30057	4.56604	0.000357877	0.00396231	-0.771433
Ramp2	0.415508	3.35945	4.56643	0.000357594	0.00396231	-0.346641
Apbb1	0.23583	8.29908	4.56555	0.000358228	0.00396345	-0.851006
Nfix	-0.342332	7.89854	-4.56324	0.000359885	0.00397769	-0.843476
Sytl2	-0.231984	6.26008	-4.56306	0.000360016	0.00397769	-0.775221
Klhl11	0.246979	4.71935	4.56045	0.000361903	0.00399576	-0.614967
Sirt2	-0.258055	7.05641	-4.55933	0.000362719	0.00399921	-0.820435
Smc1a	-0.29916	6.71009	-4.55949	0.000362599	0.00399921	-0.80516
Ric8a	0.271398	5.42419	4.55808	0.000363626	0.00400643	-0.71465
Polr2j	-0.288096	4.41022	-4.55744	0.000364094	0.00400881	-0.570405
Mut	-0.251234	5.52005	-4.55642	0.000364843	0.00401428	-0.728632
RP24-156K15.2	-1.2377	-0.900718	-4.55437	0.000366344	0.00402801	0.344824
Cfap69	-0.340216	4.23268	-4.55242	0.000367779	0.0040382	-0.549026
Gm14399	-0.67266	3.44477	-4.55255	0.000367683	0.0040382	-0.392873
Cops5	0.258302	5.88421	4.5509	0.000368898	0.0040477	-0.774291
Zyg11b	0.261182	7.91786	4.54932	0.000370068	0.00405774	-0.872581
Spred1	0.253936	7.96564	4.54572	0.000372755	0.00408312	-0.881486
Tmem158	0.500047	4.80928	4.54553	0.000372897	0.00408312	-0.65909
Fam103a1	0.306028	5.83103	4.54422	0.000373875	0.00409101	-0.783612
Cryzl1	0.273671	5.65381	4.54368	0.000374279	0.00409261	-0.768494
Ntan1	0.275248	5.06463	4.54253	0.000375146	0.00409928	-0.701677
Tro	-0.207429	7.4036	-4.54059	0.000376606	0.0041124	-0.87257
Dcp2	0.293265	6.47945	4.53893	0.000377865	0.00412332	-0.836328
Nipa2	0.325701	5.01313	4.53849	0.000378201	0.00412415	-0.702845
Caprin2	-0.552277	2.93793	-4.53782	0.000378707	0.00412685	-0.313625
Use1	0.279879	5.1035	4.53681	0.000379478	0.00413241	-0.718615
Dctn3	0.27556	5.62794	4.53608	0.000380036	0.00413566	-0.78146
Eml5	-0.354021	5.69117	-4.53388	0.000381717	0.00415094	-0.792122
Prkar1a	0.205363	9.50796	4.53356	0.000381963	0.00415094	-0.947844
Sart1	-0.240728	5.56705	-4.53212	0.000383068	0.00415981	-0.783268
Serinc2	0.609809	2.38804	4.53181	0.000383303	0.00415981	-0.201395
Homer3	0.376992	3.80937	4.53022	0.000384531	0.0041703	-0.512837
Atp2a2	0.219672	9.8644	4.52906	0.000385426	0.00417716	-0.965106
Prelp	-0.504819	4.68714	-4.52784	0.000386368	0.00418452	-0.676523
Fam120a	0.216587	7.03995	4.52582	0.000387944	0.00419302	-0.888357
Pgm2	0.237326	5.82012	4.52616	0.000387675	0.00419302	-0.819618
Timm50	0.348783	4.06344	4.52591	0.000387868	0.00419302	-0.57134
C330013J21Rik	-0.977802	0.611972	-4.52464	0.000388863	0.00419723	0.150311
Crebl2	0.257333	5.7877	4.52464	0.000388859	0.00419723	-0.81988
Ppp2r5c	0.202897	7.24498	4.52189	0.000391013	0.00421758	-0.904741
Ctnna1	-0.222951	6.58768	-4.51996	0.000392533	0.0042311	-0.880447
Axin2	-0.268572	4.82494	-4.51842	0.000393746	0.00423843	-0.716824
Mtmr2	-0.261899	6.18126	-4.51862	0.000393587	0.00423843	-0.861476
Gpatch8	-0.222091	5.99054	-4.51647	0.000395293	0.00425221	-0.853005
Exoc5	0.256465	6.07595	4.51475	0.000396665	0.00426195	-0.86255
Gm20605	-0.73921	2.9663	-4.51432	0.000397005	0.00426195	-0.367562
Tnrc6c	-0.229911	6.29859	-4.51399	0.000397271	0.00426195	-0.877851
Trim26	-0.316131	4.34682	-4.51431	0.000397016	0.00426195	-0.647415
Mrps21	-0.244437	4.82318	-4.51323	0.000397873	0.00426553	-0.727176
Arhgef9	-0.229837	9.00412	-4.51058	0.000399999	0.00427993	-0.982822
Magi1	-0.227591	6.62861	-4.51055	0.000400024	0.00427993	-0.901629
Tnpo1	0.280663	6.31672	4.51072	0.000399888	0.00427993	-0.885572
Dgkd	0.252429	6.40864	4.50975	0.000400668	0.00428395	-0.892523
Abhd17c	0.256696	4.59582	4.50655	0.000403255	0.0043087	-0.705468
Stoml2	0.24631	5.13306	4.50453	0.000404894	0.00432331	-0.788516
Rps6ka4	0.271391	4.99921	4.50013	0.000408493	0.00435881	-0.779393
Enpp4	0.274157	5.34509	4.49973	0.00040882	0.00435937	-0.824816
Laptm4b	0.245439	6.30287	4.49843	0.000409885	0.00436751	-0.909964
Smarca1	-0.394486	5.20678	-4.49813	0.000410132	0.00436751	-0.811058
Ttbk2	0.316819	7.11845	4.49553	0.000412281	0.00438746	-0.953675
Gm5575	-1.60877	0.060857	-4.49397	0.00041358	0.00439833	0.16647
Serpine2	0.247349	7.4172	4.49089	0.000416148	0.00442268	-0.974939
Tonsl	0.210488	6.02057	4.49024	0.000416695	0.00442554	-0.908967
Abca4	-0.504489	3.26543	-4.48921	0.000417561	0.00443178	-0.483794
Rexo2	0.238676	5.10081	4.48841	0.000418232	0.00443593	-0.817297
Slc39a2	-0.845931	1.90866	-4.48685	0.000419545	0.0044469	-0.183308
Kdm5d	-0.289068	4.67938	-4.48629	0.000420019	0.00444895	-0.760279
Snx16	0.297244	5.19895	4.48433	0.000421676	0.00446353	-0.838323
0610012G03Rik	0.261342	4.49689	4.48088	0.000424611	0.00449161	-0.741613
Ccdc71l	0.332355	4.49185	4.4757	0.000429061	0.00453283	-0.751355
Dph5	-0.387859	3.51394	-4.47563	0.000429124	0.00453283	-0.563886
Psmb7	0.219458	6.69342	4.47535	0.000429363	0.00453283	-0.976777
Ppp2r1a	0.263357	8.49441	4.47476	0.000429873	0.0045352	-1.04266
Fkbp1a	-0.19806	8.84902	-4.47397	0.000430555	0.00453939	-1.05392
Chfr	-0.304355	4.84545	-4.47158	0.00043264	0.00455834	-0.815765
Tmem55b	0.231051	5.50274	4.46976	0.000434224	0.004572	-0.904207
Emp2	-0.338768	4.55938	-4.46772	0.000436007	0.00457936	-0.779002
Gm6802	-1.27614	-1.39268	-4.46769	0.000436038	0.00457936	0.185906
Neurod6	-0.395163	7.05993	-4.46732	0.00043636	0.00457936	-1.00912
Pole3	-0.301185	4.74482	-4.46822	0.000435568	0.00457936	-0.807512
Ufl1	-0.2257	5.28083	-4.46732	0.000436363	0.00457936	-0.883528
Atg2b	0.259549	5.79851	4.46686	0.000436767	0.00458058	-0.939238
Hddc3	0.358684	5.39329	4.46345	0.000439776	0.0046091	-0.904792
Arpc2	-0.233285	7.72363	-4.46229	0.000440802	0.00461681	-1.04459
Arnt	-0.310954	4.73352	-4.46131	0.000441674	0.00461986	-0.819935
Impad1	0.272271	7.4133	4.46133	0.000441656	0.00461986	-1.03544
Ino80b	-0.375009	3.26804	-4.46096	0.000441989	0.00462011	-0.541909
Ddx56	0.344295	4.69999	4.45629	0.000446162	0.0046576	-0.824953
Mturn	0.188543	7.57708	4.45641	0.000446051	0.0046576	-1.05154
D3Ertd751e	-0.340394	4.57575	-4.45423	0.000448019	0.00467392	-0.809296
Ppp1r16a	0.346594	5.45084	4.45375	0.00044845	0.00467535	-0.931318
Gpr107	0.237839	5.53464	4.44987	0.000451972	0.00470474	-0.948387
Robo2	-0.254259	7.14723	-4.44989	0.000451954	0.00470474	-1.0485
Slc23a2	0.229608	7.28255	4.44967	0.000452157	0.00470474	-1.05437
Mcu	-0.329812	4.86481	-4.44674	0.000454829	0.00472764	-0.869541
Zc3hc1	0.289668	4.08925	4.44661	0.000454952	0.00472764	-0.738299
Sh3bp1	0.261509	7.17817	4.44586	0.000455643	0.00473172	-1.05803
Irak1bp1	0.389133	3.89594	4.44231	0.000458908	0.00476252	-0.709457
Tkfc	0.521148	2.7313	4.44031	0.000460769	0.00477871	-0.465482
Mfsd2a	0.308549	3.94593	4.43902	0.000461969	0.00478803	-0.726096
Eri3	0.267672	6.41883	4.43744	0.000463437	0.00479699	-1.04136
Ttc17	-0.25252	5.56911	-4.43746	0.000463423	0.00479699	-0.977472
Fam174a	0.277189	5.09831	4.43448	0.000466214	0.0048226	-0.9275
Tbata	-0.629325	1.77742	-4.43185	0.00046869	0.00484506	-0.264878
Wdpcp	0.376444	3.11581	4.43129	0.000469222	0.00484741	-0.56937
Arhgdig	0.38831	5.13185	4.43092	0.000469572	0.00484788	-0.939206
Jakmip1	-0.228912	6.46929	-4.42997	0.000470468	0.00485398	-1.05925
Rufy1	-0.278274	5.27754	-4.42915	0.000471247	0.00485886	-0.961397
Anp32a	-0.32004	7.82991	-4.42815	0.000472206	0.00486559	-1.11829
Nop56	-0.231141	5.96934	-4.42585	0.000474398	0.00488501	-1.03728
Gm12693	-5.10271	-0.235943	-4.42471	0.000475493	0.004891	0.0633059
Rps24	-0.248568	7.94458	-4.4246	0.000475595	0.004891	-1.12929
Crkl	0.242457	5.43334	4.42126	0.000478812	0.0049209	-0.996002
Zfp945	-0.448089	4.44824	-4.42081	0.000479248	0.0049222	-0.85633
Pycr2	0.35096	4.02149	4.41987	0.000480161	0.00492839	-0.780081
Prnp	-0.195213	9.74765	-4.41839	0.00048159	0.00493987	-1.1897
Zfp804a	-0.337718	5.06509	-4.41738	0.00048257	0.00494673	-0.958076
Scg3	-0.28474	8.40189	-4.41565	0.000484267	0.00495773	-1.16148
Uqcrh	-0.253107	7.32176	-4.4157	0.000484212	0.00495773	-1.12569
Prkacb	0.212449	9.1477	4.41482	0.000485077	0.00496283	-1.18305
Gm2830	1.55264	-1.81062	4.41216	0.000487687	0.00498632	0.0714155
l7Rn6	0.325641	5.00373	4.41184	0.000488004	0.00498636	-0.96098
Ola1	-0.314187	7.15839	-4.40913	0.000490676	0.00501044	-1.13269
Zfp131	-0.287334	5.6967	-4.4069	0.00049289	0.00502981	-1.053
Dip2a	0.253247	6.18361	4.40594	0.000493852	0.00502995	-1.09283
Fam214a	-0.325527	5.00681	-4.40603	0.000493758	0.00502995	-0.973326
Noc4l	0.362669	3.62454	4.40613	0.000493657	0.00502995	-0.728747
Tnnt1	-0.402613	4.01815	-4.40553	0.000494258	0.00503087	-0.808792
Ctdsp2	0.218029	6.4768	4.40505	0.000494733	0.00503247	-1.11083
Xylb	-0.500198	2.60653	-4.40362	0.000496168	0.00504385	-0.511489
Sema3f	-0.462701	3.70869	-4.40252	0.000497273	0.00504863	-0.753277
Slc38a6	-0.371608	7.61227	-4.40276	0.000497032	0.00504863	-1.16306
Nars	-0.267915	7.93926	-4.39902	0.000500794	0.00508113	-1.18171
Stard10	0.293968	5.06222	4.3977	0.000502135	0.00509148	-0.998097
Ubl7	-0.269692	6.02125	-4.39723	0.000502614	0.00509309	-1.09994
Erh	0.337433	4.68265	4.39687	0.000502978	0.00509353	-0.944054
Trim39	-0.357313	4.69158	-4.39633	0.000503527	0.00509585	-0.946577
Uggt2	-0.396989	4.62868	-4.39516	0.000504722	0.00510469	-0.938918
Rabif	0.257974	5.10524	4.39381	0.000506093	0.0051153	-1.01189
Gigyf1	-0.343863	5.42187	-4.39224	0.000507704	0.00512615	-1.05429
Nudt5	0.294803	4.52911	4.39214	0.000507811	0.00512615	-0.928875
Myo5a	0.238164	9.16783	4.39085	0.000509133	0.00513623	-1.23284
Cdon	-0.330924	3.40823	-4.38909	0.000510946	0.00515125	-0.71848
Cux1	-0.2193	6.41484	-4.38841	0.000511652	0.00515511	-1.14193
Col1a1	0.606649	2.89121	4.38802	0.00051205	0.00515585	-0.607963
Brinp1	-0.218812	7.93021	-4.38698	0.00051313	0.00516345	-1.2062
Nadk	0.237705	5.67591	4.38629	0.00051384	0.00516733	-1.09339
Gm7536	0.281237	6.42405	4.38461	0.000515592	0.00518167	-1.15021
Fam220a	0.223011	5.32144	4.38276	0.000517527	0.005195	-1.06199
Fbf1	-0.221193	5.84278	-4.38271	0.000517573	0.005195	-1.11589
Prdx3	0.288272	5.61373	4.38217	0.000518137	0.00519739	-1.09568
Pcdh19	0.431355	5.481	4.38014	0.000520272	0.00521551	-1.08585
Pygo2	0.292199	5.15796	4.37864	0.000521847	0.00522801	-1.04991
Mrpl41	-0.245695	5.23978	-4.3773	0.000523266	0.00523892	-1.06315
Tcof1	-0.304078	4.52047	-4.37539	0.00052529	0.00525588	-0.961788
Tcaf1	-0.193193	8.59177	-4.37478	0.000525943	0.00525909	-1.25091
Nub1	-0.191558	6.70004	-4.37445	0.000526295	0.00525931	-1.1844
Glb1l	-0.505771	2.77432	-4.37367	0.000527121	0.00526426	-0.610811
Dnaja1	-0.259972	8.74915	-4.37257	0.000528295	0.00527267	-1.25975
Sept7	-0.244851	9.15476	-4.37136	0.000529586	0.00527892	-1.27264
Klhl7	0.27735	6.41873	4.3716	0.000529329	0.00527892	-1.17669
Wnt7b	0.310806	4.44581	4.37054	0.000530462	0.00528435	-0.959014
Nr2f2	-0.366098	4.65347	-4.36893	0.000532197	0.00529831	-0.996726
Naa20	0.239317	5.49975	4.36745	0.000533794	0.00531089	-1.11396
Gm2260	-1.06003	1.63293	-4.3666	0.000534708	0.00531665	-0.364508
Gm3837	-0.70451	3.09058	-4.36556	0.000535838	0.00532141	-0.698005
Grik5	0.248703	7.05003	4.36554	0.000535856	0.00532141	-1.21789
Ip6k1	0.19258	7.72746	4.3646	0.000536875	0.0053282	-1.24556
Ctnnbip1	0.300905	5.07335	4.36368	0.000537878	0.00533482	-1.0695
Phospho1	0.485491	3.99962	4.36232	0.000539356	0.00534615	-0.893742
Cd55	-0.384307	3.12319	-4.3614	0.000540363	0.00534946	-0.713602
Gm9821	-0.827053	1.1582	-4.36171	0.000540031	0.00534946	-0.274185
Pick1	-0.30773	5.20402	-4.35967	0.000542265	0.00536373	-1.09483
Rrp1	-0.173297	7.95399	-4.35947	0.000542479	0.00536373	-1.26358
Naa50	0.309249	6.56249	4.35722	0.000544951	0.00538482	-1.21344
Pcdha4	0.556281	3.88533	4.35558	0.000546771	0.0053961	-0.88497
Rap1b	0.29761	5.89791	4.35567	0.000546663	0.0053961	-1.17596
2210404O09Rik	-0.528102	3.02172	-4.35502	0.000547386	0.00539852	-0.704294
Endog	0.556474	2.46525	4.35473	0.000547709	0.00539852	-0.57824
Hint2	0.453564	2.91505	4.35443	0.000548036	0.00539852	-0.681801
Ccnk	-0.269708	4.45766	-4.35286	0.000549779	0.00541234	-0.997338
Anks1b	-0.199245	8.45392	-4.35184	0.000550923	0.00542025	-1.29427
Cep63	-0.291915	4.5501	-4.35151	0.000551287	0.00542048	-1.0158
Fam8a1	0.267784	6.95423	4.35044	0.000552488	0.00542893	-1.24497
Cpsf3	-0.249739	5.42967	-4.34837	0.000554808	0.00544835	-1.14539
Gm7972	-1.14733	-1.49412	-4.34765	0.000555615	0.00545291	-0.0341613
Psmg2	0.447847	3.40685	4.34697	0.000556383	0.00545708	-0.804354
Cbr4	-0.367491	3.94274	-4.34484	0.000558779	0.00547721	-0.918373
Cspp1	-0.462462	4.25216	-4.34428	0.000559415	0.00547924	-0.97857
Hpca	-0.255785	9.49228	-4.34405	0.000559676	0.00547924	-1.33692
Ell	-0.310035	4.01339	-4.34359	0.000560192	0.00548092	-0.934834
Ranbp9	0.211577	6.46421	4.34285	0.000561033	0.00548577	-1.23816
AC149090.1	-0.821654	7.15119	-4.34132	0.000562778	0.00549284	-1.27194
Bcl6	-0.27056	5.0765	-4.34118	0.000562937	0.00549284	-1.11618
Cpsf7	-0.209507	6.25441	-4.341	0.000563138	0.00549284	-1.23063
Mat2b	0.225733	6.79223	4.34183	0.000562193	0.00549284	-1.25565
Tax1bp3	0.439372	2.54421	4.33937	0.000565003	0.00550765	-0.627907
Smyd2	0.304501	5.24251	4.33892	0.000565522	0.00550934	-1.14242
Lamtor5	0.247623	5.00966	4.338	0.000566576	0.00551622	-1.11351
Gm5089	-1.91164	-1.92814	-4.33728	0.000567405	0.00552042	-0.0679295
Ptpn23	-0.269411	5.38931	-4.33702	0.000567701	0.00552042	-1.16403
Cenpc1	-0.301065	4.93646	-4.33569	0.000569234	0.00553194	-1.10802
Mthfd1l	0.303351	3.7083	4.33441	0.000570703	0.00554283	-0.892679
Phkg1	-0.287481	4.00271	-4.33396	0.000571234	0.0055446	-0.952539
Hapln2	-0.365069	4.61057	-4.33302	0.00057232	0.00555031	-1.06363
Itpka	0.271201	6.34917	4.33254	0.00057287	0.00555031	-1.25341
Kdm6b	-0.338269	4.51931	-4.33263	0.000572767	0.00555031	-1.04941
Mppe1	-0.342954	3.6069	-4.3305	0.000575241	0.00556989	-0.879925
Rnf128	0.327764	4.46611	4.32957	0.000576336	0.00557709	-1.04665
Fam234b	0.200235	7.99924	4.32558	0.000581011	0.00561891	-1.33484
Pcdhga8	0.370328	5.94094	4.32309	0.00058395	0.00564317	-1.24641
Ubr7	0.2534	5.17514	4.32285	0.000584229	0.00564317	-1.16685
Cpeb2	0.249042	6.15705	4.32206	0.000585168	0.00564881	-1.26374
Grik1	-0.341707	3.99964	-4.32163	0.000585678	0.0056503	-0.977238
Tacc2	-0.202088	6.38992	-4.32109	0.000586315	0.00565302	-1.27919
Pqbp1	-0.231528	5.73972	-4.32007	0.000587538	0.00565338	-1.23559
Prmt1	0.285381	5.44665	4.32022	0.000587354	0.00565338	-1.20526
Smim17	0.356611	4.33114	4.31987	0.000587776	0.00565338	-1.04306
Sp2	-0.37149	3.91797	-4.3207	0.000586785	0.00565338	-0.962978
Lrrc41	0.355952	4.77126	4.31787	0.000590159	0.00566945	-1.12015
Shprh	0.287956	5.64201	4.31799	0.00059001	0.00566945	-1.2306
Metrnl	0.687806	2.42727	4.31699	0.000591212	0.00567614	-0.646181
Luc7l2	-0.283362	7.32877	-4.31636	0.000591967	0.00567995	-1.33044
Pex11b	0.236161	5.0924	4.31552	0.00059298	0.00568624	-1.17115
Pqlc1	0.31693	3.84896	4.31342	0.000595502	0.00570698	-0.964215
Dus3l	-0.343049	5.29824	-4.31166	0.000597635	0.00572053	-1.20545
Pdhb	0.211289	6.8196	4.31194	0.0005973	0.00572053	-1.31845
Mrps15	-0.328341	4.60985	-4.31022	0.000599382	0.0057338	-1.11039
Gm9987	0.891588	0.0653818	4.30839	0.000601607	0.00575163	-0.194095
Syndig1	0.295524	5.13645	4.30751	0.00060268	0.00575842	-1.19343
Pus7	-0.299047	4.10505	-4.30627	0.000604205	0.00576953	-1.02906
Phf3	-0.200282	6.64245	-4.30545	0.000605211	0.00577431	-1.32383
Txnrd2	0.43369	3.09187	4.30527	0.000605432	0.00577431	-0.821531
Flot2	-0.271499	6.59206	-4.30419	0.000606755	0.00578345	-1.32408
Kcna4	-0.265637	5.18113	-4.30362	0.000607454	0.00578458	-1.2072
Lgals8	-0.244685	4.92289	-4.3035	0.000607601	0.00578458	-1.1723
Cs	0.183376	7.96171	4.3012	0.000610449	0.00580821	-1.38391
Rpl12	-0.416879	2.97002	-4.29913	0.000613012	0.00582912	-0.806986
Abcb10	0.247173	4.767	4.2977	0.000614797	0.0058426	-1.161
Ccdc82	-0.457612	3.80247	-4.29329	0.00062032	0.00589156	-0.996214
Arhgef12	0.228433	7.99565	4.2914	0.000622705	0.00590923	-1.4052
Eftud2	-0.204273	6.4956	-4.29122	0.000622925	0.00590923	-1.34612
Mrpl14	0.550665	2.55409	4.29048	0.000623865	0.0059111	-0.729823
Strip2	0.518739	5.74576	4.29074	0.000623542	0.0059111	-1.29657
Arl10	0.576269	2.84358	4.28998	0.000624503	0.00591363	-0.797312
Exog	0.265661	4.53623	4.28926	0.00062541	0.00591869	-1.14144
Paqr7	0.260532	6.12295	4.28786	0.000627193	0.00593203	-1.33197
Taok1	0.242321	7.30692	4.28583	0.000629783	0.00594945	-1.39254
Zfp941	-0.307749	4.99219	-4.28593	0.000629658	0.00594945	-1.21824
Coro6	-0.563813	4.72546	-4.27874	0.000638906	0.00603204	-1.19362
Gapvd1	0.219088	6.52073	4.2766	0.00064169	0.00605115	-1.37753
Zfp637	0.282285	4.35497	4.27663	0.000641645	0.00605115	-1.13622
1810013L24Rik	0.216707	5.5988	4.27551	0.000643108	0.00606092	-1.31371
Gm10182	1.81157	-0.730352	4.27454	0.000644384	0.00606935	-0.186437
Cfl2	0.237168	6.25583	4.27115	0.000648831	0.00610762	-1.37466
Ezh1	-0.215853	6.28718	-4.26957	0.00065092	0.0061209	-1.37972
Tmem62	0.298034	4.65844	4.2695	0.000651012	0.0061209	-1.20199
Hkdc1	-0.441497	2.8499	-4.26882	0.000651905	0.00612567	-0.841987
1110032A03Rik	-0.274355	4.95841	-4.26779	0.000653277	0.00613198	-1.25088
Akap10	0.242547	5.11083	4.26744	0.000653733	0.00613198	-1.27261
Frmd4a	-0.203374	5.65313	-4.26769	0.000653404	0.00613198	-1.33536
Cstf1	0.292369	4.19603	4.26683	0.000654547	0.00613599	-1.12742
Btbd6	0.29503	5.08148	4.26548	0.000656346	0.00614923	-1.2727
Pfkp	-0.206231	8.20408	-4.26358	0.000658882	0.00616935	-1.46898
Dbnl	0.264442	5.56271	4.25943	0.000664461	0.00621793	-1.34307
Zfp869	-0.324188	4.28221	-4.25859	0.000665597	0.0062249	-1.16016
Gm15440	0.437796	3.62033	4.25822	0.000666097	0.00622591	-1.03099
Fam98a	-0.21595	5.14218	-4.25701	0.00066774	0.0062376	-1.29821
Rims1	-0.193711	7.8247	-4.25671	0.000668146	0.00623773	-1.47125
Usp9x	0.250769	8.19535	4.25564	0.000669599	0.00624763	-1.48511
Pigt	-0.322576	5.92222	-4.25445	0.000671219	0.00625907	-1.38642
Cd34	-0.267342	6.23641	-4.25222	0.000674267	0.00628094	-1.41258
Crlf3	0.361769	3.25052	4.25216	0.000674354	0.00628094	-0.965008
Cfap36	-0.286278	6.77991	-4.25052	0.000676594	0.00629242	-1.44335
Metap2	-0.200966	6.49175	-4.25039	0.000676774	0.00629242	-1.43014
Tubg1	-0.266793	5.23592	-4.25085	0.000676154	0.00629242	-1.32296
Ddx1	-0.254793	7.45561	-4.2501	0.000677182	0.00629253	-1.47194
Azi2	0.265962	6.16437	4.24908	0.000678581	0.00629449	-1.41465
Mrpl34	0.413245	3.58921	4.24956	0.000677927	0.00629449	-1.04231
Stard3	0.2551	4.57568	4.24917	0.000678464	0.00629449	-1.2305
Arap2	-0.237468	7.14839	-4.24858	0.000679273	0.00629724	-1.46305
Ubl3	0.202435	7.38186	4.24822	0.000679768	0.00629815	-1.47301
Rala	-0.273375	6.52831	-4.24556	0.000683461	0.00632868	-1.44194
4930503L19Rik	-0.404111	3.14652	-4.2442	0.000685341	0.00633871	-0.958511
Slc1a3	-0.205342	9.24207	-4.24443	0.00068502	0.00633871	-1.5365
Utp11l	-0.321752	4.24878	-4.24288	0.000687183	0.00635205	-1.18639
Adgrf5	-0.280769	5.49484	-4.24231	0.000687992	0.00635583	-1.37117
Edil3	0.277812	7.73355	4.24158	0.000689002	0.00636146	-1.4994
Reps2	0.296503	8.09672	4.23987	0.000691408	0.00637997	-1.51467
Rsu1	-0.338721	4.41566	-4.23905	0.000692556	0.00638686	-1.22418
Map7	-0.23469	6.49444	-4.23716	0.000695227	0.00640433	-1.45758
Pdlim4	0.51585	2.43444	4.23714	0.000695256	0.00640433	-0.810565
Gm2541	-5.4895	-0.816244	-4.23655	0.000696086	0.00640826	-0.253526
Pank1	0.349015	4.24487	4.23591	0.000697003	0.006413	-1.20003
Tmpo	0.292804	5.1084	4.23479	0.00069858	0.00642379	-1.33958
Slc35e4	0.326554	4.09872	4.23372	0.000700113	0.00643416	-1.177
Erf	-0.413779	4.98371	-4.23234	0.000702077	0.00644848	-1.32747
Cox6a1	0.316885	7.35255	4.2286	0.000707429	0.00649389	-1.5124
Ctnnbl1	-0.268164	4.90491	-4.22696	0.000709804	0.00650498	-1.32734
Kiz	-0.279271	4.17322	-4.22721	0.000709436	0.00650498	-1.20465
Tox4	-0.200223	6.38096	-4.22692	0.000709865	0.00650498	-1.47294
Ndufa12	-0.357168	6.29241	-4.22422	0.000713762	0.00653316	-1.47357
Zfp746	0.277332	4.31146	4.22438	0.000713542	0.00653316	-1.23593
Hspa8	-0.184369	11.3174	-4.22375	0.000714457	0.00653576	-1.62398
Ankrd50	0.202015	5.85863	4.22143	0.000717829	0.00655529	-1.44948
Dimt1	-0.409903	3.8448	-4.2217	0.000717439	0.00655529	-1.15182
Leprotl1	0.212625	6.26643	4.22182	0.000717256	0.00655529	-1.47705
Ddx26b	-0.552956	5.40455	-4.22038	0.000719359	0.00656173	-1.40615
Pus3	-0.434458	3.40876	-4.22054	0.000719135	0.00656173	-1.06394
Akirin2	0.232228	5.73075	4.21923	0.000721058	0.0065669	-1.44267
Camta2	-0.240402	8.17294	-4.21888	0.000721558	0.0065669	-1.56033
Erich3	-0.318736	4.90715	-4.21965	0.000720429	0.0065669	-1.34273
Ppp3r1	0.252042	9.89767	4.21887	0.000721579	0.0065669	-1.60441
Ccs	-0.359718	3.80147	-4.21734	0.000723826	0.00658358	-1.15205
Cdk5r1	0.222668	7.81477	4.21681	0.000724612	0.00658696	-1.55331
Colec12	-0.478826	3.89488	-4.21602	0.000725778	0.00659379	-1.17348
Atp1b1	0.171863	10.8025	4.2147	0.000727723	0.00660371	-1.6323
Cdk3-ps	-1.26636	-0.764982	-4.21424	0.000728407	0.00660371	-0.298681
E330009J07Rik	0.19974	6.83122	4.21416	0.000728531	0.00660371	-1.52068
Yipf4	0.289034	5.6208	4.21441	0.000728164	0.00660371	-1.442
Vwc2	0.361818	3.26924	4.21337	0.000729702	0.00661056	-1.04865
Hey1	0.272104	5.34323	4.21239	0.000731162	0.00662001	-1.41544
Egfl7	0.323225	4.05479	4.21102	0.000733192	0.00662331	-1.21526
H2afy	0.188691	5.91434	4.21171	0.000732178	0.00662331	-1.47401
Incenp	-0.360205	4.15894	-4.2112	0.000732929	0.00662331	-1.23489
Ptpn9	0.19854	5.34446	4.21146	0.00073255	0.00662331	-1.41751
Aarsd1	-0.21864	5.37463	-4.20954	0.000735417	0.0066321	-1.42502
Ddx10	-0.296436	4.60758	-4.20978	0.000735051	0.0066321	-1.31681
Ppig	-0.290896	6.58655	-4.21006	0.000734631	0.0066321	-1.51803
Col5a1	-0.835107	3.84085	-4.20684	0.000739462	0.0066648	-1.18159
Lonrf3	0.437469	2.90879	4.20456	0.000742898	0.00669198	-0.986851
Snx10	0.254773	7.11689	4.203	0.000745274	0.00670958	-1.55589
Rps19bp1	0.374357	3.40993	4.20205	0.00074671	0.0067187	-1.10215
Dis3	-0.340329	3.80384	-4.20175	0.000747164	0.00671898	-1.1846
Ppcs	0.478144	1.81575	4.20068	0.000748802	0.00672991	-0.740885
Dnm2	-0.294197	5.47355	-4.20032	0.000749347	0.006731	-1.45548
Bmyc	0.485488	4.65282	4.19893	0.000751475	0.00674631	-1.34647
Fam91a1	0.22183	6.42797	4.19823	0.000752544	0.00675209	-1.53462
Flii	-0.235289	5.78361	-4.19783	0.00075315	0.00675371	-1.49169
Cryl1	0.442021	3.11121	4.19709	0.000754294	0.00676016	-1.04737
Ap1b1	0.241674	7.24663	4.19551	0.000756726	0.00677432	-1.57661
Fam169a	0.254021	6.41457	4.19568	0.000756461	0.00677432	-1.5392
Dhcr7	0.319732	4.5239	4.19475	0.000757902	0.0067774	-1.334
Rarres1	1.23875	-1.11293	4.19473	0.000757923	0.0067774	-0.31949
Pdrg1	0.321968	4.67263	4.19373	0.000759466	0.00678738	-1.36038
Ttyh3	0.297415	7.40898	4.19269	0.00076108	0.00679798	-1.58874
Hgh1	0.486682	2.22595	4.19195	0.000762223	0.00680437	-0.853776
Ccser2	0.219799	6.96744	4.19135	0.000763165	0.00680801	-1.5737
Synpr	0.260723	6.91736	4.19114	0.000763487	0.00680801	-1.57199
Vcpkmt	-0.298446	3.62175	-4.19032	0.000764757	0.00681552	-1.17079
Wac	-0.257926	7.29165	-4.18973	0.000765679	0.00681991	-1.59033
Gm15459	0.901168	0.386787	4.1893	0.000766361	0.00682216	-0.47353
Emc2	-0.289598	6.15235	-4.18655	0.000770657	0.00685656	-1.54298
Svbp	0.584564	2.17559	4.17968	0.000781516	0.00694853	-0.867018
Utp14a	-0.324428	4.20729	-4.17946	0.000781868	0.00694853	-1.30936
Per1	-0.453206	5.95347	-4.17846	0.000783469	0.00695551	-1.54574
Surf6	-0.301181	4.43914	-4.17842	0.000783529	0.00695551	-1.35315
Fam65b	0.209869	5.79127	4.17761	0.000784826	0.00696223	-1.53414
Klhdc4	-0.347699	4.01453	-4.17713	0.000785599	0.00696223	-1.27727
Utp6	-0.221506	5.86633	-4.17732	0.000785283	0.00696223	-1.54118
Fh1	0.199986	6.12392	4.17672	0.000786255	0.00696416	-1.56141
Stx12	0.314587	7.16675	4.17505	0.000788938	0.00698404	-1.61568
Asb1	0.233467	5.44358	4.17468	0.000789524	0.00698533	-1.50501
Zfp960	-0.472111	3.34118	-4.17419	0.000790314	0.00698843	-1.14459
Vkorc1	0.516795	2.67383	4.17386	0.000790847	0.00698926	-0.995881
Aph1b	0.23089	5.25458	4.17357	0.000791321	0.00698956	-1.48475
Lysmd2	0.267294	5.23685	4.17205	0.000793776	0.00700736	-1.48565
Lpcat3	-0.302987	3.8398	-4.16918	0.000798435	0.00704457	-1.25889
Ttll5	-0.231456	5.54274	-4.16886	0.000798945	0.00704516	-1.52787
Copb2	-0.20022	6.85793	-4.16697	0.000802026	0.00706841	-1.61934
Gm8206	1.17795	-1.3309	4.16561	0.000804253	0.00708411	-0.368484
Lgalsl	0.213445	6.42571	4.1641	0.000806744	0.00710212	-1.60502
Fbxo11	-0.231962	7.46322	-4.16286	0.000808783	0.00711219	-1.65244
Gm9830	-0.442721	3.3493	-4.16311	0.000808378	0.00711219	-1.16911
Psph	-0.345892	4.30539	-4.16098	0.000811888	0.00713555	-1.36544
Adgrl2	-0.257032	6.28971	-4.16014	0.000813279	0.00714382	-1.60579
Golga2	-0.220721	6.6376	-4.15928	0.000814711	0.00715246	-1.62534
Akr1b3	0.239483	4.96021	4.15767	0.000817388	0.00716804	-1.47822
Rsph10b	-0.565138	2.51048	-4.15786	0.000817072	0.00716804	-0.990413
Eepd1	-0.29633	4.04253	-4.15546	0.000821082	0.00718853	-1.32733
Pcdhga1	-0.529327	3.45532	-4.156	0.000820179	0.00718853	-1.20648
Vcpip1	0.244195	6.61264	4.15567	0.000820727	0.00718853	-1.63163
Mtch1	0.195262	8.06436	4.15433	0.000822977	0.00720116	-1.69046
Zcchc7	-0.402069	4.74734	-4.15172	0.000827364	0.00723557	-1.45885
Dpp7	-0.254398	4.03423	-4.15061	0.000829247	0.00724804	-1.33572
Zmynd19	0.241716	4.76915	4.14936	0.000831361	0.00726254	-1.46706
Zfp949	-0.282313	4.62455	-4.14859	0.000832675	0.00727001	-1.44576
Acp6	-0.443204	3.19657	-4.14789	0.000833851	0.00727269	-1.1671
Ikbkg	0.235592	5.35761	4.14787	0.000833896	0.00727269	-1.55034
Brd2	-0.178975	7.61417	-4.14575	0.000837506	0.00730017	-1.69331
Zfp790	-0.315034	4.2363	-4.14536	0.000838174	0.00730199	-1.385
Cep70	-0.449308	3.88672	-4.14486	0.000839022	0.00730537	-1.31832
Shisa9	-0.21154	6.1794	-4.14456	0.000839534	0.00730583	-1.63146
Tagln3	-0.194035	7.9055	-4.14428	0.000840017	0.00730604	-1.7062
Zfp629	-0.272781	4.96195	-4.14326	0.000841772	0.00731729	-1.50821
Usp20	0.227608	5.97242	4.14276	0.000842624	0.00732069	-1.62097
Bclaf1	-0.314136	7.27783	-4.14125	0.000845222	0.00733926	-1.69
Gm10177	-0.382909	4.48289	-4.13858	0.000849848	0.0073754	-1.44284
Aspscr1	0.322317	4.35474	4.13689	0.000852779	0.0073968	-1.42404
Rnps1	-0.208738	6.67603	-4.13589	0.000854528	0.00740793	-1.67547
Col16a1	-0.697027	3.62427	-4.13468	0.000856638	0.00742022	-1.28578
Rps17	-0.234592	6.9512	-4.13454	0.000856879	0.00742022	-1.69043
Syp	-0.182819	10.4057	-4.13294	0.00085969	0.00744051	-1.79312
St3gal2	0.189446	6.63935	4.13157	0.000862094	0.00745725	-1.6827
Tmem97	0.352915	3.47377	4.1292	0.00086627	0.0074893	-1.26547
Noct	-0.213637	7.66864	-4.1283	0.000867876	0.00749911	-1.73133
Agfg1	0.26478	6.60681	4.12786	0.000868644	0.00750166	-1.68886
Clasrp	-0.535707	4.96914	-4.12715	0.000869911	0.00750853	-1.54249
Cep85l	-0.338306	3.49218	-4.12629	0.000871443	0.00751768	-1.27534
Adra2c	0.425312	3.47031	4.12134	0.000880284	0.00758982	-1.28091
Fhad1	-0.434837	3.25439	-4.12038	0.000882009	0.00760058	-1.23637
Gnb1	0.168179	9.15663	4.12	0.000882707	0.00760247	-1.7917
Cnpy2	0.243905	4.49665	4.1197	0.000883245	0.00760298	-1.48418
Tnfrsf25	-0.641334	1.59952	-4.11788	0.000886539	0.00762721	-0.859761
Pdgfc	0.45731	2.87973	4.11726	0.000887663	0.00762863	-1.15921
Pgap1	0.325425	5.33258	4.11748	0.000887249	0.00762863	-1.61016
Dynlrb1	-0.223125	6.67861	-4.1155	0.000890853	0.0076519	-1.71776
Gm12286	1.52781	-0.864195	4.11493	0.000891896	0.00765343	-0.481086
Slc22a23	0.238979	6.04374	4.11487	0.000891994	0.00765343	-1.68386
Ube2r2	-0.222996	6.396	-4.11448	0.000892703	0.00765539	-1.70607
AW822252	-0.662011	0.93974	-4.1119	0.000897433	0.0076918	-0.729568
Med22	0.246031	4.44319	4.11086	0.000899332	0.00770392	-1.4932
Gdf5	1.49083	-1.78351	4.10888	0.000902981	0.00773102	-0.472795
B930041F14Rik	0.335092	4.12893	4.10617	0.000907986	0.00774689	-1.44558
Fnbp4	-0.343173	5.20999	-4.10639	0.000907591	0.00774689	-1.61783
Kctd17	-0.222589	6.72471	-4.1056	0.000909044	0.00774689	-1.74035
Mfsd14a	0.224171	6.05643	4.10551	0.00090922	0.00774689	-1.70409
Mgst1	0.463888	2.84352	4.10639	0.000907592	0.00774689	-1.17322
Mphosph10	-0.303051	4.75601	-4.10569	0.000908879	0.00774689	-1.55522
Ndufa11	0.364921	5.43879	4.10625	0.000907837	0.00774689	-1.64584
Tspan7	0.189947	9.77457	4.10604	0.00090823	0.00774689	-1.83504
Zfp362	-0.310763	4.45424	-4.10625	0.000907844	0.00774689	-1.50462
Csdc2	0.204431	6.46189	4.10461	0.000910891	0.00775697	-1.72986
Letm2	-0.422997	3.69535	-4.10347	0.000913023	0.00777096	-1.3647
Cd63	0.248818	5.25239	4.10269	0.000914469	0.00777407	-1.63089
Gm14322	-0.551214	2.8964	-4.1025	0.000914824	0.00777407	-1.1933
Polr2a	-0.253483	6.07694	-4.10248	0.000914855	0.00777407	-1.71174
Lhpp	0.403597	3.11353	4.10159	0.000916536	0.00778419	-1.24393
Fkbp15	-0.219169	5.24078	-4.10022	0.000919099	0.00780179	-1.63453
Spata7	-0.311845	4.33041	-4.09817	0.000922955	0.00783034	-1.49955
Cgnl1	-0.28235	4.79607	-4.09565	0.000927725	0.00786662	-1.58205
Cd3eap	-0.292453	4.38529	-4.09363	0.000931565	0.00789496	-1.51874
Lancl1	0.196892	7.27401	4.09282	0.00093311	0.00790384	-1.79006
2210016F16Rik	0.385368	3.0993	4.09143	0.000935755	0.00792203	-1.26165
Armc1	0.244015	6.63875	4.09064	0.000937275	0.00793067	-1.76735
Timm9	0.276545	4.077	4.08996	0.00093857	0.00793741	-1.469
Zfp46	-0.297744	5.13457	-4.08902	0.000940371	0.00794841	-1.64396
Atg4b	-0.193261	6.04291	-4.08832	0.00094173	0.00795496	-1.73872
Lsm3	-0.306644	3.73353	-4.0881	0.000942146	0.00795496	-1.40418
Smim19	0.271198	4.09965	4.08702	0.000944227	0.00796829	-1.47942
Ercc1	-0.295794	3.67989	-4.08595	0.000946297	0.00797729	-1.3976
Tnks	0.231784	6.89059	4.0861	0.000946016	0.00797729	-1.78805
Phldb1	-0.34499	6.58871	-4.08548	0.000947201	0.00798068	-1.77568
Bcas2	-0.243526	5.60188	-4.0848	0.000948527	0.00798762	-1.70785
Nr4a3	-0.39141	5.28361	-4.0837	0.000950672	0.00799974	-1.67408
Upf2	-0.285396	6.51104	-4.08354	0.000950973	0.00799974	-1.77593
Cdc25b	-0.391558	3.56693	-4.08288	0.000952258	0.00800632	-1.3804
March6	0.18873	8.12977	4.08213	0.000953713	0.00801431	-1.84185
Cers4	-0.298613	5.80924	-4.07928	0.000959289	0.00805691	-1.73899
Ppp1r35	0.801915	1.9907	4.07808	0.000961655	0.00807252	-1.03071
Cdc5l	-0.278872	6.27361	-4.0742	0.000969314	0.00813252	-1.78262
Nkain3	0.482903	2.48134	4.07287	0.000971959	0.00815041	-1.15738
Ndfip1	0.197076	8.26703	4.06967	0.000978326	0.00819747	-1.87177
Susd4	0.19268	6.91933	4.06954	0.000978602	0.00819747	-1.82357
Paqr8	0.185355	7.45268	4.06881	0.000980053	0.0082053	-1.84663
Yars2	0.38105	3.83071	4.06812	0.000981442	0.0082126	-1.46525
Gskip	0.303686	4.82541	4.06762	0.00098244	0.00821663	-1.64438
Eid2b	0.284861	4.16505	4.06489	0.000987953	0.00825839	-1.53768
Rnpep	0.256231	4.93723	4.06371	0.000990337	0.00827397	-1.66905
2610008E11Rik	-0.30687	5.10982	-4.06313	0.000991508	0.0082794	-1.69424
Atp2c1	0.206769	7.50762	4.06011	0.000997652	0.00831989	-1.86669
Esrra	0.273084	5.22627	4.05972	0.00099845	0.00831989	-1.7164
Rack1	0.245888	6.84296	4.05992	0.000998051	0.00831989	-1.84015
Zfp286	-0.280441	4.34334	-4.0601	0.000997679	0.00831989	-1.58047
Tbce	-0.361048	5.21735	-4.05908	0.00099976	0.00832644	-1.71658
BC022960	-0.593631	1.9046	-4.05816	0.00100164	0.00833645	-1.05105
Mad1l1	-0.327474	3.68213	-4.05798	0.00100201	0.00833645	-1.45569
Tmem63b	-0.219136	6.75761	-4.05722	0.00100357	0.0083451	-1.84197
Lemd3	0.273298	5.32711	4.05623	0.00100561	0.00835761	-1.73614
Sorbs1	-0.229124	6.15087	-4.05534	0.00100744	0.00836409	-1.8142
Thap4	0.361078	3.91051	4.05536	0.00100741	0.00836409	-1.50755
Iah1	0.466734	2.70613	4.0542	0.00100979	0.00837924	-1.24858
Znhit2	0.46029	3.28512	4.05388	0.00101045	0.00838035	-1.37984
Pcdhb3	0.428563	2.37936	4.05358	0.00101107	0.00838113	-1.17264
Wbp2	-0.187164	8.49864	-4.05269	0.00101292	0.00839207	-1.91363
Rnase4	0.345505	3.97201	4.05119	0.00101604	0.00841168	-1.52846
Tfpt	-0.415582	3.93978	-4.05104	0.00101634	0.00841168	-1.52233
Tma16	-0.27564	3.88518	-4.05078	0.00101688	0.00841175	-1.51192
Map3k1	-0.313355	3.47671	-4.04916	0.00102026	0.00843534	-1.43084
Dnajb5	-0.309894	6.70784	-4.04692	0.00102496	0.00846097	-1.86104
Gm8923	0.495992	2.08542	4.04729	0.00102417	0.00846097	-1.1157
Il11ra1	0.364927	3.92205	4.04702	0.00102474	0.00846097	-1.52706
Atad2b	-0.347807	3.42764	-4.04652	0.00102579	0.00846344	-1.42581
Arhgef3	-0.251602	6.52704	-4.04607	0.00102674	0.00846688	-1.85428
Coq10a	0.249805	4.63866	4.04528	0.0010284	0.00847615	-1.66136
Atl1	0.23313	6.9732	4.04394	0.00103123	0.00848715	-1.87887
Commd1	0.270259	4.65775	4.04412	0.00103084	0.00848715	-1.66683
Slc27a1	-0.319491	5.33064	-4.04389	0.00103133	0.00848715	-1.76209
Grk6	0.207772	5.73034	4.04353	0.00103209	0.00848898	-1.80577
D8Ertd738e	0.229963	4.93788	4.04252	0.00103422	0.00849976	-1.71294
Gm14584	-0.977127	1.36654	-4.0424	0.00103447	0.00849976	-0.960757
Hsp90aa1	-0.232426	10.7762	-4.04215	0.00103502	0.00849987	-1.98889
Mecp2	0.213549	7.24284	4.04082	0.00103782	0.00851851	-1.89645
Zfp641	-0.511479	3.54203	-4.04036	0.00103882	0.00852228	-1.46273
Inpp4b	0.335437	3.86245	4.03795	0.00104394	0.00855992	-1.53383
Fbxo28	0.189569	5.70938	4.03709	0.00104578	0.00857052	-1.81714
Eogt	-0.321603	4.83375	-4.03628	0.00104753	0.00858049	-1.71042
D230025D16Rik	0.202598	5.01999	4.03568	0.0010488	0.00858644	-1.73863
D10Wsu102e	-0.277894	8.37406	-4.03502	0.00105023	0.00858929	-1.94667
P4ha2	-0.365348	3.44719	-4.03508	0.00105011	0.00858929	-1.45359
Dhps	0.270333	4.55884	4.03376	0.00105293	0.00860257	-1.67216
Srpr	-0.200006	6.18325	-4.03385	0.00105275	0.00860257	-1.86075
Fam81a	-0.198674	7.41563	-4.03268	0.00105528	0.00861731	-1.92005
Otud3	-0.36954	3.0312	-4.03212	0.00105648	0.00862271	-1.36828
Dnajc21	-0.264395	5.26831	-4.03182	0.00105714	0.00862364	-1.77945
Adora2b	0.658174	1.46221	4.03144	0.00105795	0.00862583	-1.00416
Prr36	-0.301352	4.71654	-4.03111	0.00105866	0.00862719	-1.70314
Cdk5rap3	-0.284198	4.17305	-4.03082	0.0010593	0.00862798	-1.60953
Ift20	0.229111	5.12459	4.03006	0.00106094	0.00863694	-1.76457
Gm16042	1.42853	0.662088	4.02914	0.00106295	0.00864888	-0.839878
Arl8a	-0.211654	7.52298	-4.02726	0.00106705	0.00867331	-1.93527
Zfas1	0.323341	3.86003	4.02729	0.00106699	0.00867331	-1.55534
Flcn	0.265725	5.16407	4.02576	0.00107033	0.00869552	-1.7786
Gfer	0.402939	3.3348	4.02257	0.00107736	0.0087482	-1.45506
Gm11518	3.09726	3.28593	4.02058	0.00108174	0.0087793	-1.44855
Zfp783	-0.404026	2.76349	-4.01956	0.00108402	0.00879325	-1.33294
Gba	-0.227453	4.91541	-4.01916	0.00108491	0.00879604	-1.75801
Nolc1	-0.205273	6.12706	-4.01891	0.00108547	0.00879605	-1.88804
Zfp101	-0.387834	3.85633	-4.01759	0.00108841	0.00881538	-1.57461
Srm	0.295417	4.74589	4.0171	0.00108948	0.00881959	-1.73671
Lrrc58	0.208042	6.7099	4.01515	0.00109386	0.008847	-1.92691
Rock1	-0.283393	5.13426	-4.01509	0.00109398	0.008847	-1.7968
Pgd	-0.245036	4.92624	-4.01465	0.00109497	0.00885053	-1.7689
Supt20	-0.32502	4.91513	-4.01402	0.00109638	0.00885738	-1.76858
Rac3	0.512396	3.04389	4.01355	0.00109745	0.0088615	-1.40932
Rnf11	0.232119	8.0723	4.01305	0.00109858	0.00886615	-1.98317
Sdccag3	-0.288231	6.05046	-4.01268	0.00109941	0.00886833	-1.89578
Echs1	0.245556	5.4535	4.00915	0.00110737	0.00892806	-1.84837
Phykpl	-0.405357	2.92326	-4.00869	0.00110843	0.00893203	-1.39203
Wsb1	-0.471736	5.89659	-4.00813	0.00110971	0.00893782	-1.89355
Klhl26	0.223758	5.43079	4.00515	0.0011165	0.008988	-1.85405
Gpr26	0.26387	7.38508	4.00485	0.00111718	0.00898891	-1.97651
Pcdhgb2	-0.280277	3.70913	-4.0043	0.00111845	0.00899001	-1.57191
Pex5	0.215204	5.33554	4.00432	0.00111839	0.00899001	-1.84453
Alkbh5	0.200165	6.0533	4.00371	0.00111981	0.00899637	-1.91455
Adcy3	0.227946	5.67083	4.00312	0.00112115	0.00899929	-1.8838
Zfp97	-0.459577	3.62843	-4.00306	0.0011213	0.00899929	-1.5578
Gm14276	1.04557	-0.98713	4.00056	0.00112705	0.00904088	-0.6905
Smpd1	0.199133	6.54224	4	0.00112836	0.00904678	-1.95042
Nubp2	0.335666	3.711	3.9986	0.00113158	0.00906348	-1.58404
Supt6	-0.221203	7.42033	-3.99879	0.00113115	0.00906348	-1.99041
Cuta	0.397494	4.38953	3.9976	0.00113391	0.00907521	-1.7178
Psmd7	-0.228201	6.76869	-3.99724	0.00113476	0.00907521	-1.96666
Rgs4	-0.224836	9.00515	-3.99736	0.00113447	0.00907521	-2.0419
1110008F13Rik	0.238235	4.81265	3.99541	0.00113901	0.00910009	-1.79173
Ttc14	-0.583478	6.55887	-3.99556	0.00113867	0.00910009	-1.96042
Dlk2	0.429174	3.33889	3.99449	0.00114117	0.00911274	-1.51376
Zfp318	-0.229769	5.821	-3.99381	0.00114275	0.00912077	-1.91691
Agps	0.223486	5.56126	3.99074	0.00114998	0.00916926	-1.89818
Gm42742	-0.369235	5.23158	-3.99087	0.00114967	0.00916926	-1.85951
Btbd17	0.460792	3.37171	3.98857	0.0011551	0.00920546	-1.53305
Cnih3	0.238337	5.54757	3.98732	0.00115807	0.00921621	-1.90381
Hpcal4	0.248139	9.5861	3.98774	0.00115707	0.00921621	-2.07581
Sdhc	0.221425	6.06318	3.98727	0.00115819	0.00921621	-1.94926
Cdr1	-0.323225	4.96049	-3.98698	0.00115888	0.00921669	-1.83102
[truncated: 13,900 more rows]

## Sheet: KO-MEST vs KO
gene_symbol	logFC	AveExpr	t	P.Value	adj.P.Val	B
Cnot3	0.427371	5.17829	8.14056	3.86348e-06	0.00871937	4.79201
Col6a1	1.04276	4.99326	7.94128	4.948e-06	0.00871937	4.55243
Ecm1	1.05562	2.61371	8.81976	1.71656e-06	0.00871937	5.1918
Iglon5	0.441669	5.22781	7.87511	5.37698e-06	0.00871937	4.47429
Mylk	0.613686	4.28628	8.96815	1.44684e-06	0.00871937	5.67821
Ndn	0.757693	7.09948	8.78367	1.79003e-06	0.00871937	5.54153
Rimbp2	0.723267	7.3985	7.87452	5.381e-06	0.00871937	4.47266
Taf9	0.702776	3.32839	8.53607	2.3948e-06	0.00871937	5.09749
Tmem40	1.64979	0.41404	7.95907	4.83906e-06	0.00871937	3.11109
Wfs1	0.849436	6.62739	8.23084	3.45876e-06	0.00871937	4.90388
F2rl2	1.47456	0.944642	7.62694	7.37727e-06	0.0108674	3.24818
Bmp3	0.674747	4.70385	7.32921	1.08853e-05	0.011004	3.79183
Col1a1	1.05915	3.16612	7.33999	1.0731e-05	0.011004	3.73341
Col27a1	1.18254	2.5338	7.31814	1.10461e-05	0.011004	3.60277
Frzb	-0.839347	3.47175	-7.2849	1.15445e-05	0.011004	3.69645
mt-Nd3	-1.08948	6.42025	-7.43226	9.50262e-06	0.011004	3.91659
Rpl22l1	-0.686249	4.94886	-7.47719	8.95975e-06	0.011004	3.98017
Col4a2	0.720601	5.11245	7.1509	1.38117e-05	0.0113003	3.55918
Dusp18	0.354287	4.96386	7.20788	1.27944e-05	0.0113003	3.63481
Tnfrsf18	0.86767	0.500274	7.14364	1.39475e-05	0.0113003	2.51584
Rpl39	-0.503113	5.91313	-6.90374	1.93393e-05	0.0149226	3.21954
Aebp1	0.52707	4.42722	6.82034	2.17034e-05	0.0159855	3.1261
Ncan	0.367466	7.41174	6.76844	2.33291e-05	0.0164359	3.02576
Ptpn23	0.450714	5.43823	6.69502	2.58543e-05	0.017456	2.93968
Arsj	0.949041	1.82798	6.63502	2.81342e-05	0.0182354	2.63386
Atp5l	-0.403357	6.43212	-6.54192	3.21064e-05	0.0191036	2.71307
Rpe65	-1.21649	0.460596	-6.55792	3.13835e-05	0.0191036	1.94853
Rps14	-0.387869	6.72621	-6.52245	3.30104e-05	0.0191036	2.68379
Clec18a	0.83217	2.10074	6.39953	3.93811e-05	0.0191053	2.41474
Commd6	-0.403888	4.08685	-6.38722	4.00877e-05	0.0191053	2.53672
Fundc2	-0.363403	5.51484	-6.47488	3.53348e-05	0.0191053	2.62971
Gm4045	-1.3669	-1.47022	-6.43733	3.72928e-05	0.0191053	0.475083
Plp1	-0.291817	10.9573	-6.42666	3.78701e-05	0.0191053	2.5407
Rps27	-0.416991	6.57184	-6.39432	3.96781e-05	0.0191053	2.5016
Sep15	-0.351297	7.09379	-6.3165	4.44171e-05	0.0199926	2.38631
Sema4a	0.728481	5.13466	6.32737	4.37204e-05	0.0199926	2.42829
Col4a1	0.471941	4.87594	6.28959	4.61933e-05	0.0202302	2.38111
Myo9b	0.438835	5.05704	6.25089	4.88808e-05	0.0208438	2.32036
1700047I17Rik2	1.26961	3.44889	6.21405	5.15941e-05	0.0209008	2.29601
Gm2004	0.939888	1.02393	6.21793	5.13007e-05	0.0209008	1.87842
Vamp7	-0.375748	5.49716	-6.17171	5.49113e-05	0.021702	2.19334
Gm20691	5.6134	-2.3343	6.14567	5.70638e-05	0.0220158	-0.352186
Rpl9	-0.355973	7.79128	-6.02643	6.81296e-05	0.0256738	1.95543
Gpnmb	1.14074	1.6245	6.00692	7.01482e-05	0.0258337	1.81974
Col12a1	0.54924	3.16859	5.95886	7.53943e-05	0.0265652	1.93392
Hpcal4	0.364595	9.76923	5.95869	7.54133e-05	0.0265652	1.85034
Ssc5d	0.988749	0.760147	5.9391	7.76708e-05	0.0267783	1.45336
Acin1	0.330172	6.74993	5.92162	7.97454e-05	0.0269207	1.80397
Nell2	0.26074	9.1704	5.86999	8.62244e-05	0.0285139	1.7154
Abhd17b	-0.30125	4.90241	-5.81759	9.33726e-05	0.0285474	1.68636
Git1	0.389178	8.36345	5.84403	8.96911e-05	0.0285474	1.67756
Lipg	0.657313	2.18152	5.82194	9.2757e-05	0.0285474	1.67871
Serpinb8	0.668188	3.40702	5.83288	9.12244e-05	0.0285474	1.75535
Atxn2l	0.474284	6.54222	5.74167	0.000104867	0.0289562	1.53159
Cadm3	0.299194	8.94808	5.73061	0.000106662	0.0289562	1.50215
Gm14403	0.583878	2.74167	5.72723	0.000107219	0.0289562	1.59291
Serinc2	0.807646	2.75846	5.74834	0.0001038	0.0289562	1.62354
Sh3bgrl3	0.453354	6.36489	5.74521	0.0001043	0.0289562	1.53865
Syn2	0.34219	8.9571	5.74957	0.000103604	0.0289562	1.53133
Znhit3	-0.361638	3.9903	-5.74025	0.000105096	0.0289562	1.60597
Fam84b	-0.400407	4.30614	-5.68374	0.000114643	0.0294868	1.5086
Med15	0.346838	5.60575	5.69159	0.000113264	0.0294868	1.47015
Prkar1b	0.329878	9.57738	5.70416	0.000111091	0.0294868	1.46158
Ngb	-0.693165	2.07629	-5.65447	0.000119945	0.0303687	1.43831
Glt8d2	0.51742	4.44728	5.60438	0.000129629	0.0305884	1.38183
H3f3a	-0.362699	7.30975	-5.6013	0.000130252	0.0305884	1.30896
Ino80e	0.288284	5.25924	5.62676	0.000125203	0.0305884	1.38184
Ppl	0.992729	0.832939	5.60608	0.000129288	0.0305884	1.09284
Reep6	0.536962	2.98161	5.63338	0.000123926	0.0305884	1.46477
Cd83	-0.441473	4.58716	-5.57129	0.000136479	0.0313395	1.32476
Rab36	0.427948	4.68262	5.56736	0.000137318	0.0313395	1.31438
Sptssa	-0.374693	4.40724	-5.55681	0.000139597	0.0314171	1.31084
Cadps2	-0.286255	6.524	-5.50439	0.000151525	0.032445	1.16321
Dcdc2b	0.694827	1.03242	5.50194	0.000152107	0.032445	1.02889
Fam65a	0.36706	6.17863	5.44604	0.000166081	0.032445	1.07536
Gm12918	1.62775	4.32925	5.49346	0.000154145	0.032445	1.21718
Hsf1	0.331067	4.83601	5.48313	0.000156665	0.032445	1.17704
Kcnip3	0.482801	6.92327	5.51345	0.000149389	0.032445	1.17422
Lypd6b	-0.551649	3.82444	-5.47071	0.000159754	0.032445	1.206
Ppm1h	0.281937	6.64083	5.44416	0.000166573	0.032445	1.06728
Slc25a22	0.356757	7.39551	5.43803	0.000168192	0.032445	1.05196
Slc7a4	0.537357	5.68539	5.43989	0.000167699	0.032445	1.07614
Stac2	0.354675	6.90996	5.47579	0.000158483	0.032445	1.11507
Sugct	-0.691097	1.32825	-5.44982	0.000165093	0.032445	1.03754
Mog	-0.298425	5.932	-5.39608	0.000179718	0.0336762	1.00078
Sox12	0.431354	4.08254	5.39439	0.000180199	0.0336762	1.07648
Tnfaip6	-0.394779	2.8384	-5.39226	0.000180809	0.0336762	1.10971
Gm20708	4.4208	-2.15987	5.36934	0.000187499	0.0338043	-0.722831
Sbsn	0.621282	2.11069	5.37723	0.000185166	0.0338043	1.0557
Sypl	-0.251529	5.45157	-5.36848	0.000187755	0.0338043	0.970999
Gabarapl2	-0.276598	7.13841	-5.35595	0.000191528	0.0341046	0.923409
Dbn1	0.361443	7.53082	5.34785	0.000194011	0.0341712	0.907716
Gm7336	-1.07391	3.33908	-5.33164	0.000199079	0.0346868	1.01214
Hal	0.543914	1.41732	5.32437	0.000201398	0.0347175	0.889248
Dot1l	0.46906	5.20322	5.2599	0.000223252	0.0380798	0.808436
Ap2a2	0.307177	7.66295	5.21208	0.000241069	0.0387908	0.68876
Atp6v1g2	0.373489	9.01766	5.20989	0.00024192	0.0387908	0.679338
Fndc9	1.08791	1.95008	5.23057	0.000234009	0.0387908	0.8327
Kctd13	0.274002	6.71713	5.19806	0.000246572	0.0387908	0.673287
Mzt1	-0.326181	6.354	-5.23359	0.000232876	0.0387908	0.734287
Pcp2	1.53986	-2.17594	5.20039	0.000245647	0.0387908	-0.853286
Ptprn	0.309015	8.70115	5.20492	0.000243862	0.0387908	0.671954
Rtn4rl2	0.608733	3.9794	5.22451	0.000236296	0.0387908	0.81718
Igf2	-0.467256	6.11034	-5.18315	0.00025257	0.0393524	0.656519
Ankrd13b	0.395263	5.91556	5.16342	0.000260746	0.0402393	0.628592
Adss	0.35357	6.26589	5.12651	0.000276798	0.0418544	0.562219
Mbd6	0.571508	4.51189	5.12859	0.000275865	0.0418544	0.634045
Parva	-0.302313	6.29326	-5.12171	0.00027896	0.0418544	0.554034
Ciz1	0.453931	5.45605	5.11124	0.000283742	0.0421813	0.558575
Neb	0.676807	0.861585	5.10251	0.000287792	0.0423944	0.470896
Aspa	-0.388407	4.50586	-5.02631	0.000325847	0.0434356	0.46986
Bnip3l	-0.237472	7.50709	-5.01436	0.000332282	0.0434356	0.367473
Ccnk	0.317871	4.51917	5.07549	0.000300721	0.0434356	0.548375
Dcakd	0.287808	4.84995	5.0335	0.000322044	0.0434356	0.461599
Fads2	0.319445	6.46088	5.01416	0.000332388	0.0434356	0.37618
Lamtor5	-0.380846	4.93057	-5.03468	0.000321419	0.0434356	0.459153
Mat2b	-0.302422	6.74966	-5.03772	0.000319828	0.0434356	0.41197
Myeov2	-0.351713	4.89257	-5.05957	0.000308623	0.0434356	0.501568
Nptxr	0.341798	9.48264	5.02013	0.00032916	0.0434356	0.369916
Rpl38	-0.361596	6.28918	-5.03285	0.000322381	0.0434356	0.40903
Sfi1	0.489106	3.98013	5.07164	0.000302613	0.0434356	0.575362
Smim17	-0.372412	4.3985	-5.05283	0.000312035	0.0434356	0.519151
Tmem60	-0.374048	3.7377	-5.0641	0.000306352	0.0434356	0.578076
Wnt5a	-0.445814	3.29732	-5.06158	0.000307615	0.0434356	0.596942
Aldoa	0.305742	10.5451	5.00765	0.000335951	0.0435499	0.351531
Slc17a7	0.376843	10.1326	5.00254	0.000338776	0.0435676	0.342311
Gm10052	2.07723	3.54511	4.98544	0.000348408	0.0437643	0.464473
Sdhaf4	-0.394078	3.39191	-4.98601	0.000348082	0.0437643	0.473711
Sfrp1	-0.437005	3.12589	-4.99182	0.000344781	0.0437643	0.494975
Ap4s1	-0.400612	4.77207	-4.95398	0.000366892	0.0439169	0.336548
Arl6ip1	-0.254628	8.15198	-4.9423	0.000374014	0.0439169	0.244441
D830030K20Rik	-0.568284	2.25686	-4.96562	0.000359935	0.0439169	0.462881
Lrp8	0.289169	6.24148	4.95274	0.000367639	0.0439169	0.278015
Myo15b	1.06462	-1.04846	4.94495	0.000372388	0.0439169	-0.46093
Nptx2	0.586521	5.34489	4.94717	0.00037103	0.0439169	0.295468
Prdx3	-0.27501	5.58379	-4.97303	0.000355579	0.0439169	0.328104
Ptms	0.427365	8.515	4.94811	0.000370452	0.0439169	0.252249
Tgfb3	0.360441	3.88463	4.96791	0.000358584	0.0439169	0.415577
Arsg	-0.347729	4.62369	-4.92662	0.000383809	0.0440696	0.300696
Btn2a2	-0.84135	0.266693	-4.92576	0.000384348	0.0440696	0.0676261
Prkag2	0.311594	6.38467	4.9263	0.000384009	0.0440696	0.232301
Serpinf1	0.618327	3.85719	4.92286	0.000386193	0.0440696	0.344962
Chd3os	-0.245358	7.49523	-4.913	0.000392531	0.0441706	0.200172
Ssbp3	0.302611	7.09595	4.91517	0.000391123	0.0441706	0.206975
Fam222b	0.316407	4.89586	4.90853	0.000395435	0.0441905	0.255073
Bphl	-0.29683	4.17957	-4.90248	0.000399411	0.0443291	0.290144
Crtc2	0.390258	4.1896	4.88581	0.000410572	0.0451369	0.26235
Ewsr1	0.255313	7.3751	4.88333	0.00041226	0.0451369	0.151838
Edn1	-0.559818	1.43064	-4.86063	0.00042806	0.0465523	0.248467
Slco1a4	-0.264227	5.40182	-4.85376	0.000432967	0.0467719	0.138749
Atp2c2	1.2964	0.278289	4.82516	0.00045403	0.0468143	-0.0533018
Csdc2	0.241027	6.63452	4.83875	0.000443888	0.0468143	0.0841059
Hps1	0.608568	2.75029	4.82464	0.00045442	0.0468143	0.246016
Mapk7	0.408019	3.70117	4.81828	0.000459257	0.0468143	0.186633
Mki67	0.878639	0.870539	4.81472	0.000461987	0.0468143	0.0909261
Npy	0.550102	5.82516	4.81727	0.000460027	0.0468143	0.0624175
Per2	0.525079	5.43381	4.81437	0.000462249	0.0468143	0.0719455
Rtel1	0.401405	3.36772	4.81515	0.000461652	0.0468143	0.203081
Shmt2	0.343302	3.86325	4.81806	0.000459421	0.0468143	0.174983
Ubxn8	-0.34496	4.93322	-4.82998	0.000450402	0.0468143	0.123529
Dcaf12l1	-0.28216	5.50145	-4.80887	0.000466507	0.0469063	0.0598769
Slc25a33	-0.308383	4.81025	-4.80204	0.000471842	0.0469063	0.0845465
Zcchc5	-1.37731	-1.17013	-4.80301	0.000471083	0.0469063	-0.657807
Wipf3	0.295892	7.857	4.79649	0.000476228	0.0470536	0.00343791
Agbl5	0.330615	3.30029	4.78566	0.000484909	0.0471425	0.159746
Bdnf	0.502679	5.11893	4.78091	0.000488764	0.0471425	0.0318061
Prkab2	0.329917	5.82735	4.78429	0.000486015	0.0471425	0.00732664
Stxbp2	0.472984	4.41992	4.78194	0.000487924	0.0471425	0.076429
Cldn11	-0.269767	7.09212	-4.76565	0.000501384	0.0480735	-0.0423383
Mras	0.227215	7.90901	4.7603	0.000505886	0.0482199	-0.0576063
Mxra7	-0.391271	3.79834	-4.75668	0.000508953	0.0482285	0.0796673
Celf5	0.342762	7.64074	4.72985	0.000532342	0.0483974	-0.106951
Dbh	1.45557	-2.05301	4.72271	0.000538752	0.0483974	-1.1592
Drosha	0.273523	6.99614	4.72334	0.000538185	0.0483974	-0.112592
Fam13c	0.344631	6.26599	4.74606	0.000518079	0.0483974	-0.0663397
Gm14419	0.500906	2.88486	4.71738	0.00054359	0.0483974	0.072052
Igsf9	0.819857	1.72393	4.73938	0.000523912	0.0483974	0.0997493
Phka2	0.326356	4.55598	4.72237	0.000539055	0.0483974	-0.0313374
Prc1	0.876204	1.51047	4.71806	0.000542968	0.0483974	0.0511874
Rtn4	-0.257198	9.61091	-4.73791	0.000525195	0.0483974	-0.0996319
Svip	-0.24007	5.9455	-4.74772	0.000516645	0.0483974	-0.0570949
Trim59	-0.435469	4.70802	-4.72522	0.000536491	0.0483974	-0.0365652
Fbxl5	-0.209864	6.57511	-4.71195	0.000548563	0.0485733	-0.127692
Ucma	0.918422	0.0232523	4.70557	0.000554476	0.04883	-0.283615
Ccnf	0.528676	2.15202	4.652	0.000606784	0.0494486	-0.0163919
Fbf1	0.234903	5.90089	4.67284	0.000585842	0.0494486	-0.18184
Hcn3	0.567457	3.49159	4.67888	0.000579919	0.0494486	-0.025287
Igsf1	-0.439644	3.28355	-4.68551	0.000573483	0.0494486	-0.000615467
Inf2	0.328126	6.93933	4.6527	0.000606065	0.0494486	-0.231288
Insig2	-0.243621	5.66704	-4.66217	0.000596467	0.0494486	-0.192379
Laptm4b	-0.268286	6.31562	-4.65152	0.000607274	0.0494486	-0.226361
Nkain4	-0.33432	4.28051	-4.66337	0.000595264	0.0494486	-0.109923
Por	0.300665	6.07025	4.6574	0.000601277	0.0494486	-0.211992
Sar1b	-0.250861	5.39548	-4.65364	0.000605101	0.0494486	-0.195281
Serac1	0.297195	4.2369	4.66328	0.000595354	0.0494486	-0.106839
Slc25a53	-0.298316	4.05836	-4.66598	0.000592652	0.0494486	-0.0888566
Smpd4	0.5851	5.13523	4.67763	0.00058114	0.0494486	-0.141605
Ssh3	0.519182	4.45709	4.68811	0.000570981	0.0494486	-0.0814798
Unc13b	0.297948	5.54478	4.69462	0.000564766	0.0494486	-0.133002
Grasp	0.478407	4.82602	4.64403	0.000614993	0.0498127	-0.179619
Nudt4	-0.300586	7.68669	-4.64124	0.000617894	0.0498127	-0.256966
Timp2	0.289882	8.48697	4.63269	0.000626885	0.0502873	-0.276388
Abca7	0.465671	4.30697	4.62342	0.000636779	0.0505071	-0.178369
Flt3l	0.602182	1.48867	4.62138	0.000638975	0.0505071	-0.0926927
Spaca6	0.505346	3.76871	4.62694	0.000633007	0.0505071	-0.130949
Rps27l	-0.464849	2.67555	-4.61213	0.000649057	0.051055	-0.0868969
Ldb1	0.279067	6.11995	4.60066	0.00066178	0.0517574	-0.309084
Tmem94	0.35987	5.76891	4.59835	0.000664375	0.0517574	-0.303791
Efnb1	0.347625	3.62717	4.59314	0.000670259	0.05189	-0.175743
Lcorl	-0.313755	4.65488	-4.59119	0.000672482	0.05189	-0.257122
Sdhd	-0.269814	6.33284	-4.58592	0.000678512	0.0521071	-0.337811
Mov10	0.414836	2.30404	4.5824	0.000682575	0.0521719	-0.124638
Abcg2	-0.251269	4.33534	-4.54016	0.000733351	0.0526133	-0.319812
Atp5j2	-0.333086	6.22178	-4.56274	0.000705731	0.0526133	-0.375436
AU041133	-0.416865	2.31217	-4.56537	0.000702581	0.0526133	-0.15142
Fam103a1	-0.309853	6.08444	-4.54781	0.000723869	0.0526133	-0.398196
Flna	0.356849	5.58617	4.53076	0.000745166	0.0526133	-0.411808
Gabrg1	-0.267012	5.00061	-4.54633	0.000725695	0.0526133	-0.355014
Gm14420	0.344777	4.56377	4.55004	0.000721121	0.0526133	-0.319997
Gm28035	0.845303	1.69519	4.55174	0.000719041	0.0526133	-0.182799
Gm561	-0.443849	3.07615	-4.52226	0.000756037	0.0526133	-0.252508
Gm7340	4.01112	-2.72742	4.55423	0.000716005	0.0526133	-1.6221
Htr2c	-0.32408	5.95494	-4.52347	0.00075448	0.0526133	-0.436578
Ocel1	0.276477	4.01144	4.52545	0.000751939	0.0526133	-0.318816
Paip2b	-0.205687	6.46132	-4.55053	0.000720525	0.0526133	-0.399819
Pdlim1	0.426638	3.40635	4.57182	0.000694936	0.0526133	-0.194232
Retn	1.28446	-2.01825	4.52187	0.000756535	0.0526133	-1.31389
Sdhaf3	-0.321115	4.0578	-4.53538	0.00073934	0.0526133	-0.305978
Sgsm1	0.412691	6.63746	4.53808	0.00073595	0.0526133	-0.423096
Slc39a12	-0.242434	5.78801	-4.5484	0.000723139	0.0526133	-0.389232
St8sia4	-0.298392	4.42814	-4.56172	0.00070696	0.0526133	-0.290566
Syt4	-0.271763	8.14889	-4.5255	0.000751872	0.0526133	-0.457158
Trank1	0.486304	7.62519	4.52753	0.000749286	0.0526133	-0.450071
Baiap2	0.303914	7.74726	4.50979	0.000772281	0.0528018	-0.481332
Gripap1	0.253361	6.582	4.51146	0.000770078	0.0528018	-0.467924
Pabpc1	0.282592	7.1177	4.51064	0.00077116	0.0528018	-0.474628
Robo3	0.607237	3.87892	4.51176	0.000769687	0.0528018	-0.330805
Dio3	-1.41887	-0.346005	-4.5065	0.000776622	0.0528755	-0.647112
Fes	0.490664	1.47192	4.50293	0.000781367	0.0529761	-0.269708
Ccdc3	0.307747	3.71662	4.49379	0.00079365	0.0533178	-0.347386
Rprm	0.491688	5.4844	4.49186	0.000796278	0.0533178	-0.473654
Tprkb	-0.289547	6.11449	-4.49503	0.000791971	0.0533178	-0.488881
Usp10	0.247101	5.59791	4.48385	0.000807239	0.0538292	-0.49227
Vipr1	0.416275	4.43918	4.47537	0.000819033	0.0543918	-0.436823
E2f4	0.227208	4.59317	4.44779	0.000858619	0.056788	-0.494935
B4galnt4	0.282037	5.90032	4.43652	0.000875355	0.0568051	-0.583832
Cmip	0.238682	8.11958	4.43032	0.000884722	0.0568051	-0.620312
Col16a1	0.479079	3.49621	4.42887	0.000886922	0.0568051	-0.437353
Kcnip2	-0.326038	6.73641	-4.43177	0.000882528	0.0568051	-0.606211
Rin1	0.281316	5.66381	4.43119	0.000883402	0.0568051	-0.58502
Sfswap	0.314166	5.64447	4.43477	0.000877992	0.0568051	-0.578119
Tmem91	0.486253	3.96439	4.43263	0.00088122	0.0568051	-0.470498
Vbp1	-0.358729	5.96593	-4.43716	0.000874408	0.0568051	-0.584532
AC152063.15	0.580697	7.00143	4.4186	0.000902698	0.0575879	-0.63148
Ccdc80	0.464377	2.96274	4.41098	0.00091458	0.0576648	-0.426908
Dmkn	0.747969	1.02529	4.41181	0.000913281	0.0576648	-0.447471
Spdya	-0.503425	1.67613	-4.41325	0.000911026	0.0576648	-0.394114
Als2cl	0.412567	2.93264	4.39067	0.000947088	0.059483	-0.458199
Cap1	0.245954	8.15786	4.3854	0.000955717	0.0595918	-0.698011
Ccdc151	0.504314	2.58136	4.38512	0.000956176	0.0595918	-0.446968
Ascc2	0.26955	4.52026	4.37898	0.000966334	0.059604	-0.606505
B4galnt1	0.292361	6.64455	4.37383	0.000974951	0.059604	-0.705039
Elovl7	-0.265542	4.64282	-4.37231	0.000977499	0.059604	-0.626984
Nupr1	0.846249	2.72212	4.37175	0.000978442	0.059604	-0.476061
Pgk1-rs7	-5.40199	-2.98196	-4.37785	0.000968227	0.059604	-1.87031
Trim3	0.256802	6.85538	4.37901	0.000966282	0.059604	-0.698286
Arhgef1	0.512464	4.75389	4.3544	0.00100816	0.0606413	-0.665553
Mfsd14b	-0.19627	5.63302	-4.35247	0.00101151	0.0606413	-0.719119
Mink1	0.257711	8.13546	4.35689	0.00100384	0.0606413	-0.747156
Smarcc2	0.230579	8.26339	4.35151	0.0010132	0.0606413	-0.757251
St8sia5	0.292254	5.32886	4.35095	0.00101418	0.0606413	-0.707332
Ap1s1	0.258884	7.30743	4.34153	0.00103079	0.0606661	-0.767346
Gas8	0.392005	3.95289	4.34181	0.00103029	0.0606661	-0.622708
Gng11	-0.444228	3.81821	-4.33954	0.00103434	0.0606661	-0.61465
Ncoa5	0.255354	5.74314	4.34617	0.00102258	0.0606661	-0.734219
Ndnf	-0.38297	4.14763	-4.34755	0.00102015	0.0606661	-0.629903
Rps6	-0.326706	6.95061	-4.33803	0.00103706	0.0606661	-0.770054
Pde4a	0.217946	6.67381	4.33339	0.00104539	0.0609335	-0.775236
Gm13251	-0.422837	1.84332	-4.3277	0.00105572	0.0613152	-0.522459
Dhcr7	0.248257	4.79215	4.32405	0.0010624	0.0613374	-0.72022
Pnck	-0.260654	5.63158	-4.32336	0.00106368	0.0613374	-0.769291
Amph	0.286084	7.92076	4.31561	0.00107803	0.0615082	-0.817215
Cnp	-0.211542	8.19863	-4.31918	0.0010714	0.0615082	-0.812881
Proser3	0.501082	1.63356	4.3167	0.001076	0.0615082	-0.543693
1190002N15Rik	-0.30037	5.42638	-4.30687	0.00109446	0.0618197	-0.788374
Pfkp	0.246398	8.18074	4.30865	0.0010911	0.0618197	-0.831039
Tpm1	0.268624	7.82565	4.30662	0.00109493	0.0618197	-0.832122
Mina	0.289943	3.67967	4.30245	0.00110287	0.062052	-0.664912
Hmgcr	0.221958	6.71798	4.29931	0.00110888	0.0621742	-0.834761
Itih2	0.558895	2.15179	4.2962	0.00111487	0.0622941	-0.574326
5031439G07Rik	0.218543	7.20994	4.27448	0.00115765	0.0625286	-0.882748
Acp6	0.376853	3.28087	4.27497	0.00115666	0.0625286	-0.676272
Aim2	0.590494	0.999339	4.28447	0.00113777	0.0625286	-0.635813
Cd34	-0.425402	6.02109	-4.2747	0.00115721	0.0625286	-0.86629
Elk1	0.304628	6.19044	4.27621	0.00115419	0.0625286	-0.867423
Ell	0.273319	4.03667	4.28646	0.00113384	0.0625286	-0.724071
Nomo1	0.205887	6.96214	4.29142	0.00112414	0.0625286	-0.850946
Slc25a42	0.440053	4.7938	4.2773	0.001152	0.0625286	-0.800675
Taf6	0.229242	5.02083	4.27548	0.00115565	0.0625286	-0.81914
Tbc1d22b	0.230163	5.50465	4.28874	0.00112938	0.0625286	-0.823522
Uqcrfs1	-0.272216	6.38594	-4.27181	0.00116302	0.0626099	-0.878378
Ogn	-0.602929	3.09051	-4.26666	0.00117347	0.0629633	-0.674573
Abcc5	0.288522	7.16654	4.25732	0.00119265	0.0635712	-0.91217
Crip2	0.402638	6.16154	4.25743	0.00119243	0.0635712	-0.899448
Smco4	-0.549127	0.349114	-4.24431	0.00121993	0.0643898	-0.795038
Stk40	0.384327	4.89691	4.2446	0.00121931	0.0643898	-0.864185
Tgfb1i1	0.354048	3.32092	4.24651	0.00121527	0.0643898	-0.727367
Tdo2	-1.13734	0.767844	-4.23997	0.00122916	0.0646668	-0.72931
Sco1	-0.323318	3.31269	-4.23485	0.00124017	0.0650348	-0.746239
1110059E24Rik	-0.265544	4.27345	-4.20857	0.00129825	0.0651317	-0.878063
Adam8	0.954073	0.93227	4.22822	0.00125456	0.0651317	-0.725592
Agrn	0.347956	6.92402	4.2151	0.00128355	0.0651317	-0.983352
Bri3	-0.376155	4.42632	-4.21954	0.00127366	0.0651317	-0.872056
Cab39l	-0.25665	5.56636	-4.20961	0.00129589	0.0651317	-0.963599
Enpp2	-0.346534	9.36575	-4.22523	0.0012611	0.0651317	-0.979672
Fam89b	0.310919	3.34992	4.21458	0.00128472	0.0651317	-0.783589
Homer3	0.443139	3.95268	4.22747	0.0012562	0.0651317	-0.816981
l7Rn6	-0.322572	4.95005	-4.22293	0.00126616	0.0651317	-0.905258
Nog	-0.660566	2.29467	-4.21377	0.00128654	0.0651317	-0.711244
P2rx6	0.470359	2.51943	4.22101	0.0012704	0.0651317	-0.710429
Pdlim7	0.473558	4.76991	4.2147	0.00128445	0.0651317	-0.906913
Slc40a1	-0.298996	3.26112	-4.21784	0.00127744	0.0651317	-0.77034
Ubap2l	0.245836	6.8392	4.20855	0.00129829	0.0651317	-0.993916
Slc30a9	-0.192748	7.40347	-4.20557	0.00130505	0.0652689	-1.00457
Cdhr1	-0.622188	2.45068	-4.20361	0.00130952	0.0652906	-0.735091
Ly6g6e	1.45296	1.30809	4.19267	0.00133474	0.066016	-0.747313
Snx5	-0.241728	6.50484	-4.194	0.00133163	0.066016	-1.01548
Tmem230	-0.225076	4.53576	-4.192	0.00133629	0.066016	-0.928319
Ankrd34b	-0.260865	5.07578	-4.18315	0.00135711	0.066038	-0.982446
Atad3a	0.299487	4.56846	4.18936	0.00134248	0.066038	-0.935487
Col1a2	0.481964	4.07955	4.18327	0.00135682	0.066038	-0.904213
Fbrs	0.307213	5.06755	4.18753	0.00134677	0.066038	-0.974312
Prpf38b	0.39399	5.79668	4.18491	0.00135295	0.066038	-1.0158
BC017158	0.227603	4.29289	4.17349	0.00138018	0.0669596	-0.940063
Adamts10	0.625682	3.49005	4.16404	0.00140319	0.0677202	-0.881718
Ndufa4	-0.296713	7.46377	-4.16362	0.00140422	0.0677202	-1.07843
Stk11ip	0.224604	4.90023	4.15965	0.00141399	0.0679888	-1.01146
Col11a2	0.639172	3.80503	4.15445	0.0014269	0.0684068	-0.927819
Gjc3	-0.264473	5.55288	-4.14926	0.00143992	0.068625	-1.06811
Tmem256	-0.373274	4.03664	-4.15026	0.00143742	0.068625	-0.956907
Snapc4	0.403527	4.69596	4.14433	0.00145242	0.0688539	-1.02321
Zgpat	0.433998	5.47015	4.14401	0.00145322	0.0688539	-1.07327
Haus2	-0.227036	4.68042	-4.14117	0.00146047	0.0689955	-1.02752
Tmem254a	0.363295	4.11264	4.1355	0.00147503	0.0692792	-0.989315
Tmem254b	0.363295	4.11264	4.1355	0.00147503	0.0692792	-0.989315
Cd3d	1.19607	-2.35967	4.12692	0.00149737	0.0694854	-1.80742
Fam212b	0.206332	6.95594	4.12752	0.00149581	0.0694854	-1.1368
Nktr	0.311504	6.22088	4.1256	0.00150086	0.0694854	-1.13061
Tcap	-0.85211	1.19473	-4.12817	0.0014941	0.0694854	-0.851714
Zmynd11	0.229983	7.71074	4.13115	0.00148631	0.0694854	-1.13738
Agpat1	0.221961	6.66549	4.1163	0.00152551	0.0703141	-1.15337
Bend6	-0.239821	7.48749	-4.11397	0.00153177	0.0703141	-1.16566
Xirp2	-0.693143	0.638207	-4.11499	0.00152904	0.0703141	-0.926708
Fbxo8	-0.241226	4.31287	-4.11206	0.00153691	0.0703505	-1.04778
Fbln2	0.581135	2.16427	4.11007	0.00154228	0.0703973	-0.873751
Acad8	-0.267469	4.55603	-4.09048	0.00159624	0.0704782	-1.10567
Cxxc1	0.276892	5.06339	4.09072	0.00159557	0.0704782	-1.14251
Cyb5r3	0.273285	5.87966	4.09419	0.00158588	0.0704782	-1.17713
Fam174a	-0.37812	4.99528	-4.09152	0.00159333	0.0704782	-1.13655
Gm4202	6.47181	0.215375	4.10016	0.00156934	0.0704782	-1.01841
Mthfsl	-0.478541	2.14934	-4.09543	0.00158243	0.0704782	-0.896866
Olfm3	-0.278094	5.99008	-4.09292	0.00158941	0.0704782	-1.18259
Pcdhb22	-0.31036	3.5077	-4.10112	0.00156668	0.0704782	-0.990295
Rps27a	-0.283108	7.30627	-4.10013	0.00156942	0.0704782	-1.18829
Scarb1	0.269547	4.40888	4.09066	0.00159573	0.0704782	-1.09312
Tmem214	0.234356	5.47601	4.09981	0.0015703	0.0704782	-1.15078
Vmp1	-0.248168	6.74877	-4.09542	0.00158245	0.0704782	-1.19093
Srrt	0.270505	6.7187	4.08575	0.00160955	0.0708729	-1.20757
Tceb1	-0.272077	6.78814	-4.08312	0.00161702	0.0710087	-1.21296
Odf2	0.332577	5.66164	4.07292	0.00164629	0.0720985	-1.20644
Arhgef15	0.280894	4.55432	4.06086	0.00168159	0.0733392	-1.15701
Cplx3	0.392706	4.46541	4.06016	0.00168367	0.0733392	-1.15084
Plekhg4	0.674064	0.160474	4.0563	0.00169514	0.0736411	-1.08891
Gm43951	0.46213	2.64301	4.0515	0.00170952	0.073673	-0.997904
Mup5	-2.89791	-3.12078	-4.05235	0.00170698	0.073673	-2.17176
Trappc4	-0.276255	4.91853	-4.05333	0.00170402	0.073673	-1.19786
Slc6a20a	-0.418682	3.72139	-4.04666	0.00172417	0.0741073	-1.10436
Col11a1	0.532389	2.86714	4.03868	0.00174859	0.0742437	-1.03727
Dpm1	-0.3724	4.21427	-4.0376	0.0017519	0.0742437	-1.1678
Gga3	0.213584	5.97048	4.04314	0.00173489	0.0742437	-1.26945
Hk1	0.235666	8.51467	4.041	0.00174145	0.0742437	-1.30132
Klre1	1.07662	-1.17253	4.03538	0.00175879	0.0742437	-1.46556
Taf15	0.318667	5.45704	4.0388	0.00174821	0.0742437	-1.25669
Tnfrsf25	1.13353	1.78845	4.03517	0.00175942	0.0742437	-0.983689
Tm9sf3	-0.187232	7.8611	-4.033	0.00176618	0.0743354	-1.31117
Arl5a	-0.236498	6.93938	-4.0269	0.00178528	0.0745586	-1.31349
Efhd2	0.318371	7.97512	4.0286	0.00177993	0.0745586	-1.31978
Tspan2	-0.264845	7.13111	-4.02693	0.00178517	0.0745586	-1.31537
Gm19410	-0.356732	4.69533	-4.01872	0.00181124	0.0754482	-1.2417
C1d	-0.309577	5.28429	-4.0163	0.00181898	0.0754511	-1.28658
Fam204a	-0.331146	3.74604	-4.01434	0.00182528	0.0754511	-1.16237
Gm20431	5.75085	-1.39876	4.01522	0.00182245	0.0754511	-1.56186
1600029O15Rik	0.593408	0.601118	4.01008	0.00183905	0.0757764	-1.08262
Tspan3	-0.204547	8.11019	-4.00902	0.0018425	0.0757764	-1.35528
Syt5	0.309227	7.12505	4.00721	0.00184842	0.0758273	-1.3501
Chst1	0.213538	7.79753	3.99754	0.00188026	0.0762242	-1.37325
Jtb	-0.361034	4.35108	-4.00068	0.00186986	0.0762242	-1.24436
Klhl14	-0.512984	1.44801	-3.99713	0.00188161	0.0762242	-1.04369
Parp3	0.485569	1.92219	3.99842	0.00187733	0.0762242	-1.0456
Zdhhc22	0.660323	3.87607	4.00201	0.00186546	0.0762242	-1.19668
2610005L07Rik	0.356716	5.0919	3.99544	0.00188726	0.0762622	-1.31111
Serpina3n	0.810186	4.9083	3.99227	0.00189784	0.0763094	-1.30394
Sod3	0.320394	3.45668	3.99334	0.00189425	0.0763094	-1.16936
Pvalb	-0.379243	5.84274	-3.98528	0.00192145	0.0770671	-1.36735
Entpd3	-0.269467	3.53795	-3.98303	0.0019291	0.0771832	-1.19521
Pcolce	0.463144	3.10057	3.98063	0.00193732	0.0773209	-1.15626
C1s1	0.68912	0.532558	3.97915	0.00194239	0.0773329	-1.13609
Lrrc45	0.454328	4.86934	3.97482	0.00195731	0.0777361	-1.33168
Lgi2	-0.258649	6.67149	-3.97285	0.00196418	0.0778181	-1.40593
Adhfe1	-0.286901	3.78332	-3.96612	0.00198771	0.0780345	-1.24929
Cd7	0.675461	-0.0749683	3.95675	0.00202098	0.0780345	-1.27017
Fahd2a	-0.382175	3.2934	-3.95308	0.00203413	0.0780345	-1.22192
Folh1	0.517507	3.4824	3.9614	0.0020044	0.0780345	-1.22671
Gabra1	-0.205093	9.0979	-3.96477	0.00199247	0.0780345	-1.43775
Gm2897	-0.764181	0.532839	-3.9523	0.00203696	0.0780345	-1.1747
Gm5537	0.605974	6.06223	3.95955	0.00201097	0.0780345	-1.41918
Kat2a	0.197009	5.84378	3.96632	0.00198699	0.0780345	-1.40082
Mmp23	0.814997	-0.444351	3.95227	0.00203706	0.0780345	-1.35857
Morc2b	0.730998	0.337649	3.96151	0.002004	0.0780345	-1.18926
Proser1	0.243985	4.24422	3.95449	0.00202908	0.0780345	-1.31502
Rnd1	-0.284326	4.49604	-3.9547	0.00202832	0.0780345	-1.33723
Scfd2	-0.237007	3.87156	-3.95933	0.00201173	0.0780345	-1.27001
Sfxn5	-0.230212	6.99563	-3.96637	0.00198682	0.0780345	-1.4209
Rnf138	-0.349569	3.60483	-3.95091	0.00204197	0.078038	-1.25723
Sowaha	-0.336125	6.27306	-3.94919	0.00204822	0.0780924	-1.44202
Dsp	-0.602263	3.10252	-3.94421	0.00206637	0.0782322	-1.21831
Egfem1	-0.388847	2.70479	-3.94653	0.00205789	0.0782322	-1.17815
Ube2n-ps1	0.50847	4.54953	3.94539	0.00206206	0.0782322	-1.35805
Kbtbd7	-0.248584	5.96299	-3.94041	0.00208035	0.0783954	-1.45032
Uck2	0.231289	4.88985	3.94117	0.00207753	0.0783954	-1.39222
Ankrd23	0.735812	0.879975	3.93728	0.00209193	0.0784935	-1.16106
B630019K06Rik	-0.277469	5.03765	-3.93436	0.0021028	0.0784935	-1.41475
Dennd6b	0.404024	5.14562	3.93417	0.00210349	0.0784935	-1.42234
Npr2	0.231377	5.09843	3.9319	0.00211197	0.0784935	-1.42319
Rasa4	0.436642	2.29812	3.93434	0.00210288	0.0784935	-1.16806
Yipf4	-0.26463	5.68887	-3.93189	0.00211202	0.0784935	-1.45577
Tusc3	-0.187128	7.48039	-3.93053	0.00211711	0.0785026	-1.48907
C4b	0.525005	4.73371	3.92771	0.00212773	0.0785372	-1.404
Ccdc155	0.519242	1.41592	3.92859	0.00212442	0.0785372	-1.15135
Abcb6	0.28131	3.90647	3.91148	0.00218994	0.0786334	-1.35654
Actn2	0.448277	4.94521	3.90686	0.00220798	0.0786334	-1.4566
Atp1b2	0.199759	8.97832	3.91209	0.00218757	0.0786334	-1.53098
Atxn7l1	0.226647	5.08545	3.91827	0.00216371	0.0786334	-1.44632
Blnk	0.698861	3.14749	3.92004	0.00215691	0.0786334	-1.26386
Cacnb1	0.318323	6.85705	3.91193	0.0021882	0.0786334	-1.51579
Col8a1	-0.47882	2.99566	-3.91692	0.00216888	0.0786334	-1.25441
Cpsf1	0.219686	5.30934	3.91187	0.00218844	0.0786334	-1.47183
Nova1	-0.257412	6.25745	-3.92354	0.00214355	0.0786334	-1.4871
Plbd2	0.270403	5.81935	3.90746	0.00220565	0.0786334	-1.50396
Plekhn1	0.594683	1.52413	3.91204	0.00218778	0.0786334	-1.17693
Rfng	0.272211	5.88188	3.91101	0.00219176	0.0786334	-1.49981
Tubb5	0.218228	8.68163	3.91155	0.00218967	0.0786334	-1.53106
Zdhhc15	-0.328042	3.43228	-3.90893	0.00219988	0.0786334	-1.3117
Zfp867	-0.291044	3.5744	-3.91911	0.00216046	0.0786334	-1.30889
Zmynd8	0.204933	6.94609	3.90837	0.00220207	0.0786334	-1.52304
Rdm1	-0.409389	1.81194	-3.90518	0.00221458	0.0786953	-1.19255
Ifrd1	-0.286518	4.98456	-3.90219	0.00222639	0.0789419	-1.46764
Sec22b	-0.222617	6.14662	-3.90006	0.00223482	0.0790677	-1.52637
Nlrp9b	0.752024	-1.35269	3.89774	0.00224407	0.0792221	-1.67566
Carhsp1	-0.200041	5.56796	-3.89179	0.00226793	0.0793728	-1.52122
Gba	0.287544	4.97777	3.89188	0.00226756	0.0793728	-1.48531
Prpf40b	0.273836	5.56343	3.89438	0.00225752	0.0793728	-1.51643
Sf3a2	0.275622	4.92358	3.8919	0.00226747	0.0793728	-1.48134
Nqo1	-0.370438	2.15233	-3.89003	0.00227505	0.0794503	-1.2322
Ampd2	0.285187	5.7315	3.88353	0.00230151	0.0796872	-1.54302
Cmtm6	-0.197958	4.6558	-3.88571	0.00229258	0.0796872	-1.4715
Hsph1	0.295753	8.75473	3.88574	0.00229247	0.0796872	-1.57717
Mkl1	0.320677	5.49334	3.88358	0.00230131	0.0796872	-1.53203
Dnajc12	-0.331017	3.51759	-3.88223	0.00230682	0.079701	-1.36657
Arhgdia	0.222685	7.78486	3.87376	0.00234184	0.0802266	-1.5924
Col3a1	0.875946	2.15082	3.87533	0.00233531	0.0802266	-1.25627
RP23-313J14.7	1.55262	-1.29387	3.87515	0.00233607	0.0802266	-1.68299
Svop	0.289971	7.35093	3.87416	0.00234019	0.0802266	-1.58784
Gm7367	4.8483	-1.17568	3.86204	0.00239124	0.0807402	-1.66309
Mpc1	-0.235969	6.77634	-3.86491	0.00237904	0.0807402	-1.59828
Pigp	-0.309628	4.16167	-3.86236	0.00238988	0.0807402	-1.46785
Sirt3	-0.268279	5.51544	-3.862	0.0023914	0.0807402	-1.57135
Sympk	0.202765	6.83441	3.86315	0.00238652	0.0807402	-1.60206
Wdr6	-0.25971	6.72283	-3.86193	0.00239171	0.0807402	-1.60297
Zfp748	-0.280705	4.15347	-3.86873	0.00236292	0.0807402	-1.45591
Col18a1	0.398038	2.62147	3.85949	0.00240212	0.0807549	-1.31721
Plekha4	0.663092	0.961214	3.85998	0.00240003	0.0807549	-1.27213
Pde1a	0.232535	8.25447	3.85814	0.0024079	0.0807816	-1.62359
Dlg4	0.194798	9.36039	3.85271	0.00243133	0.0813643	-1.63646
Il18bp	0.686805	1.29739	3.85052	0.00244083	0.0813643	-1.27501
Steap2	-0.333455	4.5572	-3.85126	0.00243764	0.0813643	-1.5238
Tk2	-0.223844	5.05263	-3.84948	0.00244535	0.0813643	-1.56537
Arhgdig	-0.251362	5.27334	-3.84781	0.00245267	0.0814407	-1.58282
Pex2	-0.250541	4.27977	-3.84449	0.00246722	0.0816238	-1.51058
Serpinb1a	-0.343706	3.85516	-3.84425	0.00246826	0.0816238	-1.46806
1700016D06Rik	1.18026	-2.18969	3.83578	0.00250585	0.081943	-2.01289
Arhgap1	0.234678	6.00131	3.83794	0.0024962	0.081943	-1.63291
Dpy19l1	-0.192191	7.00459	-3.83373	0.002515	0.081943	-1.65616
Fam193b	0.443461	5.6037	3.83332	0.00251684	0.081943	-1.62645
Hectd3	0.18942	5.69202	3.83518	0.00250853	0.081943	-1.62708
Kcne1l	0.660693	1.88168	3.83298	0.00251837	0.081943	-1.31192
Nabp2	0.346556	5.67412	3.83327	0.0025171	0.081943	-1.6297
Slc39a2	0.73253	2.11919	3.83313	0.00251771	0.081943	-1.32385
Slc29a4	0.484683	3.79883	3.83088	0.00252783	0.0820313	-1.48535
Znrf2	-0.219043	4.67327	-3.83013	0.00253121	0.0820313	-1.57072
Gm10443	-0.372426	3.87028	-3.82546	0.00255241	0.0822831	-1.50238
Gm14399	0.307606	3.1998	3.82506	0.00255421	0.0822831	-1.43165
Timm8b	-0.231337	5.57612	-3.8268	0.0025463	0.0822831	-1.6367
Ccdc97	0.183973	5.51535	3.82298	0.00256371	0.0822855	-1.64047
Klc1	0.218298	9.32386	3.82283	0.00256444	0.0822855	-1.6897
Galnt13	-0.331282	5.40802	-3.82106	0.00257254	0.0823683	-1.63811
Ranbp3l	-0.395249	2.38854	-3.82005	0.00257719	0.0823683	-1.36415
Tma7	-0.317668	5.72808	-3.80902	0.00262845	0.0838414	-1.67499
Dnmt1	0.217223	5.60173	3.80122	0.00266534	0.0842966	-1.68332
Dock9	0.268316	7.19787	3.79724	0.00268434	0.0842966	-1.72309
Gm10409	-0.61203	1.68735	-3.79798	0.00268081	0.0842966	-1.36161
Gm3020	-0.61203	1.68735	-3.79798	0.00268081	0.0842966	-1.36161
Large	0.182913	7.31313	3.79859	0.00267788	0.0842966	-1.72185
Pex11b	-0.215688	5.15733	-3.80441	0.00265018	0.0842966	-1.65221
Zfand5	-0.198876	7.32076	-3.79883	0.00267677	0.0842966	-1.72151
Zfp938	-0.306865	4.52827	-3.80355	0.00265428	0.0842966	-1.60522
Ccdc92	0.222804	6.45317	3.79334	0.00270314	0.0847229	-1.72145
Cisd2	-0.234329	5.74935	-3.78081	0.00276438	0.0856337	-1.72594
Creld1	0.314842	6.11235	3.78607	0.0027385	0.0856337	-1.72796
Fbxl4	-0.3302	4.03148	-3.78492	0.00274416	0.0856337	-1.59012
Itm2a	-0.224513	5.52825	-3.77782	0.00277924	0.0856337	-1.72128
Jup	0.286869	5.4534	3.77771	0.00277977	0.0856337	-1.7175
Mpp1	-0.195493	5.30627	-3.78211	0.00275796	0.0856337	-1.70119
Pxdn	0.451823	5.60138	3.78163	0.00276035	0.0856337	-1.71809
Sap130	0.204172	5.1579	3.77841	0.00277631	0.0856337	-1.69831
Tubb4a	0.234494	9.57298	3.78195	0.00275876	0.0856337	-1.76208
Tmem47	-0.198292	7.21572	-3.7738	0.0027993	0.0860719	-1.76505
Col4a3bp	-0.207528	6.64068	-3.76958	0.00282053	0.0865604	-1.76627
Masp1	0.364019	3.21802	3.76744	0.00283137	0.0867288	-1.53264
Men1	0.206788	5.66374	3.7654	0.00284172	0.0868815	-1.74978
Cfl2	-0.228963	6.28143	-3.76122	0.00286307	0.087199	-1.77579
Mast2	0.184082	6.86189	3.76021	0.00286825	0.087199	-1.78552
Mt2	-0.313263	5.00254	-3.76213	0.0028584	0.087199	-1.71631
C1ra	0.573922	2.31163	3.75867	0.00287619	0.0872222	-1.4606
Il33	-0.243059	6.01057	-3.75693	0.00288516	0.0872222	-1.7772
Zfp414	0.312804	4.0137	3.75746	0.00288243	0.0872222	-1.63636
Nr3c1	-0.237058	7.05054	-3.75556	0.00289223	0.0872733	-1.79585
Btf3	-0.282932	6.57234	-3.75299	0.0029056	0.0875137	-1.79496
Anks4b	0.904507	-0.633534	3.75043	0.00291895	0.0877525	-1.6587
Mlf2	0.190973	8.46132	3.74894	0.00292676	0.0878246	-1.81944
Setd1a	0.295004	5.52728	3.74731	0.00293532	0.0879186	-1.77546
Mal2	-0.268282	7.68633	-3.74605	0.00294194	0.0879543	-1.81899
Gramd1a	0.268043	6.21836	3.74305	0.00295781	0.0882659	-1.80692
Ptp4a3	0.295159	5.27992	3.73713	0.00298936	0.0888799	-1.77942
Tprgl	-0.217976	6.89874	-3.73726	0.00298867	0.0888799	-1.82686
Smpdl3b	0.603178	1.16858	3.73513	0.00300011	0.0890362	-1.45705
Gdpd5	0.32307	4.7374	3.73065	0.00302434	0.0892047	-1.7516
Nxpe3	-0.210073	4.85393	-3.73011	0.00302722	0.0892047	-1.76184
Samd4b	0.233523	5.95919	3.73001	0.00302781	0.0892047	-1.82367
Slc6a13	-0.424658	3.00892	-3.73115	0.00302159	0.0892047	-1.57273
Fchsd1	0.299158	2.94249	3.72849	0.00303606	0.0892855	-1.57032
Prps2	-0.215974	5.43354	-3.727	0.00304418	0.0893622	-1.80655
Fam177a	0.700786	5.40123	3.7254	0.00305296	0.0894577	-1.80756
Cnnm4	0.222242	3.59479	3.72034	0.00308076	0.0897853	-1.65548
Hook1	0.243591	5.78749	3.72132	0.00307538	0.0897853	-1.83332
Pigt	0.2156	5.9364	3.72121	0.00307599	0.0897853	-1.83866
Acyp2	-0.279518	4.07713	-3.71823	0.00309249	0.0899369	-1.71181
Bmper	-0.25816	3.4963	-3.716	0.0031049	0.0899369	-1.65208
Clec1a	-0.670293	0.252435	-3.71462	0.00311259	0.0899369	-1.55123
Plekha2	0.375899	5.00028	3.71574	0.00310634	0.0899369	-1.79839
Slc7a8	0.198919	6.0918	3.71442	0.00311371	0.0899369	-1.85512
Casr	1.15937	-1.72775	3.7068	0.00315657	0.0907179	-1.99677
Col7a1	0.87192	0.664227	3.70564	0.00316314	0.0907179	-1.52368
Gm14295	0.28138	4.91858	3.70708	0.003155	0.0907179	-1.80764
Tmem104	0.257385	3.89663	3.70577	0.00316245	0.0907179	-1.71434
Agpat9	-0.288642	2.72432	-3.70182	0.00318496	0.0909193	-1.5935
Ccng2	-0.185526	5.45797	-3.70052	0.00319238	0.0909193	-1.85501
Ndufb2	-0.250627	5.56362	-3.70048	0.00319261	0.0909193	-1.86062
Stat2	0.235212	4.64502	3.70184	0.00318484	0.0909193	-1.79486
Clasrp	0.475094	4.93019	3.69705	0.00321234	0.0911061	-1.82632
Gm9821	0.693744	0.907847	3.69447	0.00322728	0.0911061	-1.52696
Maml3	0.359542	3.51632	3.6959	0.00321898	0.0911061	-1.68924
Rnf40	0.173765	5.99092	3.69818	0.00320586	0.0911061	-1.88138
Safb	0.295485	6.65925	3.69528	0.00322257	0.0911061	-1.89904
Cdc42ep3	-0.341825	3.67598	-3.68921	0.00325793	0.0913349	-1.71883
Prkrir	-0.208716	6.25022	-3.69182	0.00324269	0.0913349	-1.89896
Slc2a4rg-ps	0.836697	1.96627	3.68962	0.00325554	0.0913349	-1.55097
Slc30a1	-0.249812	5.08187	-3.69043	0.00325078	0.0913349	-1.84919
Dnm2	0.214516	5.40619	3.68711	0.00327025	0.091364	-1.87598
Snrnp70	0.413178	7.26826	3.68767	0.00326697	0.091364	-1.91934
Lars2	-0.345728	10.9492	-3.68375	0.00329004	0.0917588	-1.93413
Dpf2	0.182951	5.45608	3.68275	0.00329599	0.0917667	-1.88655
Ptgds	-0.303544	8.99965	-3.68128	0.0033047	0.0918515	-1.94243
Ndufc1	-0.372699	4.63021	-3.67552	0.00333911	0.0921534	-1.84018
Ndufs4	-0.251187	6.00424	-3.67569	0.00333812	0.0921534	-1.92189
Prrg2	0.356435	2.04941	3.67799	0.0033243	0.0921534	-1.57554
Trib2	0.352106	5.72496	3.67615	0.00333535	0.0921534	-1.91137
Vstm5	-0.255345	3.2627	-3.67471	0.003344	0.0921534	-1.6976
Mcf2l	0.264384	7.07796	3.67249	0.00335739	0.0923654	-1.9445
P3h1	0.307302	2.32775	3.67103	0.00336617	0.09245	-1.60853
Gsto2	-0.963703	-1.03174	-3.66885	0.00337944	0.0925008	-1.85226
Sgsm3	0.2296	5.57158	3.66964	0.00337463	0.0925008	-1.91599
Serpini1	-0.22154	8.51609	-3.66627	0.00339513	0.0927735	-1.96754
Rpl37a	-0.227898	6.50215	-3.66377	0.00341047	0.0930358	-1.95328
Chpt1	-0.210891	6.17793	-3.65956	0.0034364	0.0931161	-1.95507
Grhl1	0.420976	4.02499	3.66077	0.00342895	0.0931161	-1.80725
Rogdi	0.240929	6.56555	3.66	0.0034337	0.0931161	-1.96089
Vax1	-1.18071	-1.52394	-3.66091	0.00342804	0.0931161	-1.9888
Hadhb	-0.194825	6.20807	-3.65724	0.00345077	0.0933493	-1.95986
Arhgef7	0.22854	6.79782	3.65099	0.00348983	0.0937078	-1.97985
B3galt2	-0.260738	6.16941	-3.63678	0.00358028	0.0937078	-1.99559
Cdh13	0.260709	6.40907	3.63595	0.0035857	0.0937078	-2.00164
Chga	0.314789	7.43251	3.63509	0.00359124	0.0937078	-2.01505
Cxcl12	-0.274838	6.08318	-3.65257	0.00347994	0.0937078	-1.96533
Ercc2	0.394301	4.161	3.64858	0.00350504	0.0937078	-1.8431
Gatm	-0.174532	7.22994	-3.6371	0.00357823	0.0937078	-2.0094
Gm15878	-1.17116	-1.72511	-3.64871	0.00350422	0.0937078	-2.05836
Ighg2b	0.811967	-1.15394	3.6396	0.00356215	0.0937078	-1.917
Kif17	0.363246	4.68127	3.63771	0.00357433	0.0937078	-1.91159
Mif4gd	0.297417	3.10739	3.64498	0.00352779	0.0937078	-1.73164
Myadm	0.187952	6.14595	3.64398	0.00353417	0.0937078	-1.98218
Rpl10	-0.633716	4.98543	-3.636	0.00358534	0.0937078	-1.93895
Shisa7	0.255038	6.84344	3.63666	0.0035811	0.0937078	-2.00602
Slc25a1	0.26913	4.56382	3.63793	0.0035729	0.0937078	-1.90094
Smap2	0.191932	7.32028	3.64323	0.00353895	0.0937078	-1.99936
Tjap1	0.504646	3.39562	3.65113	0.00348897	0.0937078	-1.75345
Tmem74b	-0.535744	1.12177	-3.64038	0.00355715	0.0937078	-1.60556
Trak2	0.302056	7.92482	3.65224	0.00348201	0.0937078	-1.98868
Ube2g1	-0.232992	5.82161	-3.64075	0.00355482	0.0937078	-1.97834
Usmg5	-0.291511	6.73907	-3.64563	0.0035237	0.0937078	-1.98876
Vwa3a	-0.385401	2.61099	-3.6397	0.00356151	0.0937078	-1.68775
Fam188a	-0.22846	5.46756	-3.63413	0.00359745	0.0937189	-1.97387
Gm12573	-1.50516	-1.56294	-3.63213	0.00361047	0.0937245	-2.03147
Hapln4	0.290409	6.94699	3.63054	0.00362081	0.0937245	-2.01813
Tm6sf2	1.25497	-0.360077	3.63101	0.00361774	0.0937245	-1.75937
Vegfa	0.230857	5.68275	3.63107	0.00361731	0.0937245	-1.99002
Tcp11l2	-0.193747	4.69075	-3.62833	0.00363522	0.093921	-1.92902
Xrcc1	0.313674	4.49983	3.62761	0.00363999	0.093921	-1.9134
Ccdc130	0.336706	3.34701	3.62557	0.0036534	0.094104	-1.79233
Mettl9	-0.235463	5.65143	-3.62476	0.0036587	0.094104	-1.99988
Gfap	0.95406	7.63093	3.62026	0.00368853	0.0947209	-2.04346
Crtac1	0.284601	5.76787	3.61885	0.00369791	0.0948117	-2.0154
Clk2	0.302698	4.71855	3.61786	0.00370451	0.0948309	-1.94996
Thbs3	0.446091	2.90752	3.61626	0.00371524	0.0949555	-1.75899
Rin3	0.444226	1.11318	3.61468	0.00372586	0.095077	-1.64583
Clec14a	-0.328106	2.17269	-3.61325	0.00373544	0.0951716	-1.69236
Rnase4	-0.272057	3.91945	-3.61124	0.00374905	0.0953683	-1.88277
Prdx1	-0.247903	7.12586	-3.61034	0.00375514	0.0953735	-2.05624
Scrt2	0.310964	4.06947	3.60915	0.00376322	0.0954292	-1.9029
Crhbp	0.429391	4.07275	3.60616	0.00378356	0.0954623	-1.90852
Dpy19l3	0.269417	5.87475	3.60698	0.00377795	0.0954623	-2.0406
Maf1	-0.225819	5.51058	-3.60677	0.00377938	0.0954623	-2.02505
Pstk	-0.322727	3.95932	-3.60549	0.00378809	0.0954623	-1.89728
Gabrd	-0.344428	5.59525	-3.60353	0.00380156	0.0955346	-2.03516
Trim23	-0.162402	6.44998	-3.60335	0.00380275	0.0955346	-2.06062
Gpc4	0.311305	3.38543	3.59996	0.00382612	0.0959727	-1.84126
1500009L16Rik	-0.262301	3.36751	-3.59375	0.00386922	0.0969039	-1.84999
Tmem14a	-0.263285	4.98766	-3.5905	0.00389202	0.0973246	-2.02009
Rnf112	0.267335	7.87782	3.58876	0.00390428	0.0974806	-2.10204
Hmgcs1	0.280825	8.18123	3.58656	0.00391978	0.0975669	-2.10828
Tmem254c	-5.52727	-0.966018	-3.58738	0.00391404	0.0975669	-1.9362
Slc1a6	-0.358125	2.82278	-3.58563	0.0039264	0.097582	-1.80226
Mmadhc	-0.21744	5.03161	-3.5838	0.00393937	0.0977543	-2.0353
Dtx2	0.376817	2.61272	3.57996	0.00396682	0.0980372	-1.78954
Ndfip2	-0.209527	6.70036	-3.57881	0.00397509	0.0980372	-2.10794
Pcgf3	0.182335	5.88629	3.57846	0.00397757	0.0980372	-2.09202
Tspear	1.04257	-1.09915	3.58052	0.0039628	0.0980372	-1.97462
Uqcr10	-0.294278	5.78342	-3.57798	0.00398102	0.0980372	-2.08909
Adcy8	-0.233604	4.97137	-3.57307	0.00401647	0.0982246	-2.0499
Cc2d1a	0.280771	5.44393	3.57199	0.00402433	0.0982246	-2.08349
Fbxo10	0.214857	5.30441	3.574	0.00400974	0.0982246	-2.07151
Gk	-0.234806	4.93527	-3.57446	0.00400643	0.0982246	-2.04465
Kmt5a	0.221362	5.53876	3.5719	0.004025	0.0982246	-2.08883
Rreb1	0.375458	4.80443	3.57309	0.00401637	0.0982246	-2.03666
Dazap2	-0.165765	6.99797	-3.56931	0.00404392	0.0983899	-2.12839
Sart1	0.205395	5.66691	3.5696	0.00404174	0.0983899	-2.09917
Fzr1	0.202648	5.64181	3.56731	0.00405855	0.0985979	-2.10212
Arhgap39	0.267468	6.08558	3.56234	0.00409514	0.0990037	-2.12681
Gm29427	2.44902	-2.35938	3.5637	0.00408513	0.0990037	-2.33006
Rmi1	-0.266682	4.13229	-3.56173	0.0040997	0.0990037	-1.99331
Sh3rf1	0.195774	5.24118	3.56183	0.00409894	0.0990037	-2.08918
Ache	0.259963	5.92692	3.55809	0.00412676	0.0993879	-2.12984
Tomm20	-0.15703	8.57551	-3.55794	0.00412787	0.0993879	-2.16208
Cpne7	0.574828	6.21475	3.54979	0.00418919	0.0994871	-2.15231
Dnajc10	-0.161181	6.47566	-3.55077	0.00418176	0.0994871	-2.15521
Hbb-bs	-0.435674	6.54884	-3.54659	0.00421344	0.0994871	-2.16373
Iqce	0.229155	4.44279	3.54891	0.00419585	0.0994871	-2.04753
Mfsd10	0.361812	3.00092	3.55145	0.00417663	0.0994871	-1.88103
Nucb1	0.237453	6.31874	3.54805	0.00420237	0.0994871	-2.15748
Ppt1	-0.197403	6.91072	-3.54969	0.00418987	0.0994871	-2.16258
Prorsd1	-0.415718	1.35071	-3.54878	0.00419678	0.0994871	-1.75251
Rpl28	0.294078	5.91681	3.54627	0.0042159	0.0994871	-2.15067
Rps12-ps3	-0.51055	5.84932	-3.55454	0.00415335	0.0994871	-2.13353
Tfam	-0.204506	5.03267	-3.54729	0.00420812	0.0994871	-2.10046
Timm8a1	-0.346616	3.64033	-3.55591	0.00414304	0.0994871	-1.9479
Timp4	-0.223089	4.68629	-3.546	0.00421795	0.0994871	-2.07489
Zswim8	0.292962	6.55179	3.549	0.00419515	0.0994871	-2.15945
Gcsh	-0.265292	5.45671	-3.5419	0.00424939	0.100017	-2.138
Rps12	0.499347	6.08954	3.54146	0.00425274	0.100017	-2.16432
Noxred1	0.711357	-0.188098	3.5401	0.00426323	0.100118	-1.85501
Dgat2l6	1.02166	-0.714803	3.53641	0.0042918	0.100498	-1.9483
Man2c1	0.278153	5.16912	3.53706	0.00428672	0.100498	-2.12852
Cdan1	0.225907	4.38898	3.52466	0.00438405	0.100794	-2.08533
Cdc37	0.204925	6.78945	3.52884	0.00435102	0.100794	-2.1986
Commd8	-0.218126	5.50597	-3.52705	0.0043651	0.100794	-2.16728
Dnah1	0.396316	3.29399	3.52536	0.00437847	0.100794	-1.9604
Ehd3	0.232766	6.97185	3.52591	0.00437416	0.100794	-2.20593
Gjd2	-0.291406	2.66938	-3.52712	0.00436456	0.100794	-1.88569
Glmn	-0.342607	3.67648	-3.5235	0.00439325	0.100794	-2.00895
Hcrtr1	0.502557	1.21396	3.53155	0.00432971	0.100794	-1.77721
Mettl17	0.337896	3.5507	3.53326	0.00431632	0.100794	-1.97701
Nap1l5	-0.246913	8.82978	-3.52375	0.00439132	0.100794	-2.22454
Pcyt1b	0.176951	5.97012	3.52794	0.00435814	0.100794	-2.18519
Rarg	0.303328	3.13101	3.53215	0.00432503	0.100794	-1.92946
Sgpp2	-0.24443	5.29248	-3.52643	0.00437	0.100794	-2.15571
Srp54a	0.970135	6.27598	3.52294	0.00439778	0.100794	-2.20171
Tsc2	0.187938	6.56641	3.52699	0.00436564	0.100794	-2.19913
Heph	-0.375872	3.07662	-3.52068	0.00441576	0.101063	-1.94298
Asph	-0.161968	6.62839	-3.51503	0.00446118	0.101096	-2.2214
Car2	-0.189685	7.75209	-3.51714	0.00444419	0.101096	-2.2295
Cyp2s1	0.348597	2.48613	3.5143	0.0044671	0.101096	-1.88812
Dusp28	-0.328418	3.99784	-3.51884	0.00443055	0.101096	-2.05429
Hyou1	0.236511	6.8732	3.51772	0.00443953	0.101096	-2.21952
Itga10	0.437236	1.3382	3.51442	0.00446609	0.101096	-1.80713
Muc3a	0.766429	1.18578	3.51461	0.00446458	0.101096	-1.80364
Prr3	0.255661	4.31306	3.51542	0.004458	0.101096	-2.09411
Echs1	-0.204347	5.41252	-3.51138	0.00449076	0.10149	-2.19003
Rnpepl1	0.355296	4.3174	3.50972	0.00450429	0.101654	-2.10466
Gtf2a2	-0.294226	4.18835	-3.50699	0.00452666	0.102017	-2.09609
Camk2n1	-0.362839	10.4499	-3.50481	0.00454458	0.102136	-2.2561
Zfp661	0.259956	3.18829	3.50511	0.00454206	0.102136	-1.9831
Churc1	-0.248975	4.0119	-3.49883	0.00459411	0.102393	-2.0912
Drc1	0.232892	3.76684	3.49662	0.00461249	0.102393	-2.0668
Gm6939	1.04376	-1.70915	3.49926	0.00459052	0.102393	-2.21702
Hdac10	0.367986	2.99493	3.49948	0.00458866	0.102393	-1.97009
Prss23	0.370832	4.30884	3.49685	0.00461061	0.102393	-2.12662
Purb	-0.249742	9.12968	-3.49658	0.00461289	0.102393	-2.27387
Rpl31	-0.196059	6.27136	-3.50242	0.00456432	0.102393	-2.23842
Sh3bgrl	-0.212689	6.52942	-3.49779	0.00460278	0.102393	-2.251
Zmym3	0.192338	6.58841	3.50112	0.00457507	0.102393	-2.24583
Gnai3	-0.186336	5.15049	-3.49256	0.00464663	0.102587	-2.20671
Mum1	0.238313	4.68081	3.49453	0.00463001	0.102587	-2.16599
Myrip	0.227567	6.16488	3.4939	0.00463534	0.102587	-2.25141
Rps25	-0.266086	7.20609	-3.49252	0.00464692	0.102587	-2.26841
Gm2541	4.85748	-0.754308	3.49157	0.00465493	0.102624	-2.0132
Nup35	-0.212075	3.90189	-3.48798	0.00468529	0.103148	-2.09778
Rhobtb3	-0.215564	4.81866	-3.48726	0.00469143	0.103148	-2.19066
Crym	-0.280075	5.75572	-3.48541	0.00470725	0.103355	-2.25375
Atp5k	-0.258154	6.17833	-3.48311	0.0047269	0.103423	-2.27107
Cpne6	0.327966	7.26124	3.48255	0.00473171	0.103423	-2.28691
Dclk3	0.307444	5.32149	3.4833	0.00472527	0.103423	-2.23469
Dok3	0.737422	1.68235	3.48206	0.00473587	0.103423	-1.8748
Exosc10	0.235473	5.37996	3.4806	0.00474843	0.103558	-2.24313
Eps8l2	0.313831	3.27823	3.47937	0.00475904	0.10365	-2.03861
Jazf1	0.19588	4.65693	3.47766	0.00477386	0.103833	-2.19392
Smtn	0.355365	2.63068	3.47589	0.00478921	0.104027	-1.96903
Fmn1	-0.425034	4.42461	-3.47336	0.00481123	0.104366	-2.17987
Adssl1	-0.227106	3.90962	-3.47126	0.0048296	0.104434	-2.12817
Gm13577	0.963017	-1.08572	3.47066	0.00483483	0.104434	-2.10501
Mybpc1	0.639867	2.05921	3.47005	0.00484017	0.104434	-1.92216
Smim7	-0.224912	6.12051	-3.47128	0.00482938	0.104434	-2.29092
Daam2	0.208215	6.41833	3.46817	0.00485671	0.104475	-2.30247
Hn1	-0.322872	5.56896	-3.46816	0.00485685	0.104475	-2.27603
Mcam	-0.286751	4.09312	-3.46764	0.00486141	0.104475	-2.15536
Ccdc138	-0.399205	2.00162	-3.46437	0.00489036	0.104797	-1.92682
Gm14137	0.656884	0.116745	3.46489	0.00488571	0.104797	-1.92374
Il34	0.22601	5.34664	3.46165	0.00491452	0.104797	-2.27499
Laptm4a	-0.194032	7.4108	-3.46314	0.00490128	0.104797	-2.32331
Lman2l	0.204105	5.24136	3.463	0.00490253	0.104797	-2.26578
Slc25a23	0.164146	8.55716	3.46158	0.00491518	0.104797	-2.3351
Flad1	0.227406	4.70423	3.45848	0.00494294	0.10525	-2.23223
Akap13	0.337415	4.91343	3.45121	0.0050086	0.105952	-2.26267
Phc1	0.178235	5.34894	3.45323	0.00499024	0.105952	-2.29021
Rassf3	-0.420319	5.57041	-3.4524	0.00499777	0.105952	-2.30433
Suv420h2	0.488584	3.29533	3.45136	0.00500721	0.105952	-2.08948
Zfp384	0.233691	4.97772	3.45255	0.00499637	0.105952	-2.26534
Eif5a2	-0.252464	6.67212	-3.44906	0.00502817	0.106175	-2.34038
Mamld1	0.264185	4.83497	3.44861	0.00503226	0.106175	-2.26092
Pde2a	0.221748	8.5956	3.44684	0.00504851	0.10638	-2.36181
6430548M08Rik	0.258374	8.30673	3.43957	0.0051156	0.106442	-2.37316
Actn1	0.213322	6.20261	3.4419	0.00509395	0.106442	-2.34555
Akr1d1	1.1157	-2.29233	3.44037	0.00510816	0.106442	-2.43284
Fundc1	-0.211422	5.55808	-3.43798	0.00513033	0.106442	-2.32953
Gpr34	-0.27399	3.55576	-3.43866	0.00512403	0.106442	-2.14334
Mmd	0.232708	8.11492	3.44427	0.00507211	0.106442	-2.36336
Naf1	-0.209751	3.85934	-3.43728	0.00513687	0.106442	-2.18221
Nudt19	-0.206223	5.54308	-3.43766	0.00513338	0.106442	-2.32933
Pnpo	-0.259373	5.54496	-3.43829	0.00512748	0.106442	-2.3283
Samd1	0.238308	4.08931	3.4455	0.00506076	0.106442	-2.19411
Supt5	0.167537	7.08324	3.43789	0.00513125	0.106442	-2.36522
Tmem108	0.234815	4.43985	3.43749	0.00513498	0.106442	-2.24509
Zbtb49	0.33955	2.56673	3.44414	0.00507334	0.106442	-2.01622
Gm6505	4.14892	-1.47453	3.43426	0.00516513	0.106495	-2.23359
Med24	0.186106	6.49922	3.43355	0.00517179	0.106495	-2.36588
Qpct	-0.28978	3.54671	-3.43351	0.00517226	0.106495	-2.15129
Ralgds	0.176323	6.5021	3.43497	0.0051585	0.106495	-2.36338
Slc9a3r1	0.264864	5.18271	3.43384	0.00516909	0.106495	-2.31391
Vhl	-0.200306	5.35383	-3.43221	0.00518444	0.10661	-2.32814
Gid4	-0.190648	6.40874	-3.43133	0.00519276	0.106646	-2.36847
Sgta	0.166229	6.79528	3.42885	0.00521618	0.106991	-2.37818
Nsg1	-0.158031	8.06725	-3.42778	0.00522634	0.107064	-2.39265
Asb13	-0.200254	5.83517	-3.42674	0.00523623	0.107131	-2.36205
Tmc4	0.582578	1.52099	3.4256	0.0052471	0.107218	-1.95785
Chrd	0.437821	4.57038	3.4215	0.00528632	0.107884	-2.28603
Rps8	-0.196504	7.50301	-3.41985	0.00530218	0.108071	-2.40202
Bin1	0.17964	7.68139	3.4145	0.005354	0.108199	-2.41331
Capn1	0.186921	4.6287	3.40782	0.00541948	0.108199	-2.31575
Deb1	-0.222672	4.24636	-3.41802	0.00531991	0.108199	-2.25991
Dnajb5	0.391067	6.88397	3.41623	0.00533722	0.108199	-2.4019
Gm20425	0.548318	3.97676	3.40949	0.005403	0.108199	-2.24499
Gm3252	-0.680182	-0.596725	-3.41207	0.00537774	0.108199	-2.08924
P3h3	0.354831	3.41127	3.4116	0.0053823	0.108199	-2.17306
Plb1	0.701565	1.19905	3.40756	0.00542197	0.108199	-1.97385
Pnrc2	-0.23303	5.69976	-3.40767	0.00542094	0.108199	-2.39074
Rcn3	0.458376	2.1885	3.41705	0.0053293	0.108199	-2.02281
Rnf157	0.155452	8.42177	3.41762	0.00532373	0.108199	-2.41337
Sox11	0.266345	4.04185	3.40803	0.00541738	0.108199	-2.25507
Stpg1	0.482868	0.967142	3.41215	0.00537697	0.108199	-1.96289
Tipin	-0.370128	3.38343	-3.41387	0.00536014	0.108199	-2.16567
Uqcc2	-0.373086	5.23958	-3.40805	0.00541719	0.108199	-2.36397
Zfp433	-0.233128	3.20678	-3.41564	0.00534298	0.108199	-2.14093
Zxdb	-0.280122	4.46259	-3.40908	0.00540701	0.108199	-2.29781
Ahrr	0.469605	0.311028	3.40532	0.00544412	0.108241	-1.99403
Gm10053	-0.28028	6.83183	-3.40553	0.00544209	0.108241	-2.42052
Parm1	-0.205048	6.36164	-3.40601	0.00543736	0.108241	-2.41315
Atp5e	-0.432894	5.28552	-3.40396	0.00545761	0.108376	-2.37433
Mpc2	-0.366059	5.55009	-3.40307	0.00546644	0.108419	-2.39168
2010107E04Rik	-0.321344	5.63477	-3.40094	0.00548767	0.108707	-2.39977
Car14	-0.219394	3.50654	-3.39597	0.00553752	0.108855	-2.21218
Gpm6b	-0.151533	9.83959	-3.39847	0.0055124	0.108855	-2.44897
Islr	0.347189	3.82243	3.39513	0.00554602	0.108855	-2.25217
Pradc1	-0.27555	3.28839	-3.39727	0.0055244	0.108855	-2.18297
Prr14	0.259346	4.36273	3.39533	0.00554395	0.108855	-2.31229
Syvn1	0.272358	5.34603	3.39418	0.0055556	0.108855	-2.39575
Wars	0.164179	6.44278	3.3989	0.00550805	0.108855	-2.42727
Ywhaq	-0.198098	8.62675	-3.39427	0.00555463	0.108855	-2.45651
Zc3h18	0.19808	5.21457	3.39582	0.00553903	0.108855	-2.38414
Plscr3	0.245879	3.37392	3.39329	0.00556459	0.108899	-2.20049
Alg3	0.263617	2.96952	3.39231	0.00557448	0.108961	-2.15243
Spsb4	-0.37921	1.77295	-3.3902	0.00559591	0.109248	-2.03191
Car10	0.20907	6.95894	3.38755	0.00562295	0.109483	-2.45429
Gps2	0.295539	4.03965	3.38792	0.0056192	0.109483	-2.29039
Zscan22	0.259012	3.48548	3.38704	0.00562819	0.109483	-2.22523
Myh7	0.323051	3.94447	3.38609	0.00563791	0.10954	-2.28258
Arap3	0.33797	3.0788	3.38487	0.00565051	0.109654	-2.17873
Rgs14	0.273292	5.5532	3.38395	0.00565996	0.109706	-2.42612
Cav2	-0.221906	5.46316	-3.38117	0.00568868	0.109999	-2.42613
Tmed7	-0.172473	6.9005	-3.38154	0.00568488	0.109999	-2.46444
C1ql1	0.460221	2.74571	3.37906	0.00571055	0.110197	-2.14831
Col5a3	0.715276	1.30296	3.37887	0.00571251	0.110197	-2.02323
Ercc1	0.2922	3.64122	3.37821	0.00571943	0.110199	-2.25996
Ado	-0.158157	5.97792	-3.37365	0.00576707	0.110261	-2.46221
Crot	-0.187203	5.00026	-3.37716	0.0057303	0.110261	-2.40176
Gnai1	-0.156282	7.62312	-3.37396	0.00576381	0.110261	-2.48568
Pla2g16	-0.174122	5.4904	-3.37592	0.00574331	0.110261	-2.43709
Pxn	0.277062	4.34371	3.37429	0.00576031	0.110261	-2.34772
Rab39b	-0.183106	6.05699	-3.37334	0.00577028	0.110261	-2.46506
Ss18	0.196045	5.20317	3.37336	0.00577011	0.110261	-2.42354
Gtf2ird1	0.178578	4.58234	3.36717	0.00583547	0.111376	-2.38389
Cd68	0.394806	2.59426	3.36476	0.00586118	0.111532	-2.15504
Pcyox1	-0.161198	7.09564	-3.36446	0.00586432	0.111532	-2.49733
Scamp3	0.245879	5.07552	3.36492	0.00585943	0.111532	-2.42938
Gm3512	-0.388244	1.57276	-3.36324	0.00587739	0.11165	-2.06248
Cnot7	-0.178053	6.64092	-3.3613	0.00589816	0.111652	-2.49765
Cxcl15	0.699863	-0.362299	3.36165	0.00589442	0.111652	-2.12307
Hnrnpul1	0.156869	6.68673	3.36178	0.00589307	0.111652	-2.49738
Atp2a1	0.593144	1.08279	3.35977	0.00591467	0.111735	-2.0468
Cobl	0.191882	6.85341	3.35864	0.00592689	0.111735	-2.50506
Ctns	0.215503	3.72001	3.35944	0.00591818	0.111735	-2.30264
Krba1	0.251053	5.0804	3.3577	0.00593705	0.111735	-2.44267
Proser2	-0.405631	1.39466	-3.35772	0.00593681	0.111735	-2.06141
RP23-220F20.2	-0.498679	2.01774	-3.35578	0.00595778	0.11192	-2.10954
Thpo	0.589006	1.66697	3.35551	0.00596069	0.11192	-2.0814
Cpt1c	0.176827	6.28917	3.35458	0.00597089	0.111982	-2.5042
Tm7sf3	-0.173276	5.36919	-3.3539	0.00597824	0.11199	-2.46934
Nectin1	0.211765	5.1795	3.3524	0.00599462	0.112167	-2.45939
Celf3	0.309833	6.5053	3.35066	0.00601364	0.112174	-2.5149
Endod1	-0.167161	6.93834	-3.34955	0.00602582	0.112174	-2.52237
Ormdl1	-0.277938	3.46194	-3.35117	0.00600799	0.112174	-2.28517
Slc25a19	0.268157	5.17537	3.3492	0.0060296	0.112174	-2.46482
Syt2	-0.373076	6.44835	-3.34955	0.0060258	0.112174	-2.51603
Rab5a	-0.183646	7.16021	-3.34839	0.00603856	0.11218	-2.52694
Tle3	0.218587	5.00977	3.34792	0.00604376	0.11218	-2.45478
Ptpn5	0.195993	7.7555	3.34681	0.00605596	0.112278	-2.53572
Amfr	-0.157305	7.25206	-3.33997	0.00613189	0.112731	-2.54308
Bmp1	0.286077	5.05644	3.34143	0.00611558	0.112731	-2.46997
Calm3	0.169214	10.6422	3.34253	0.00610333	0.112731	-2.54747
Irf5	0.330457	1.62126	3.34005	0.00613097	0.112731	-2.10361
Leng8	0.481414	6.69205	3.33973	0.00613457	0.112731	-2.53707
Mme	-0.390606	4.42079	-3.34133	0.0061167	0.112731	-2.41418
Zfp362	0.23765	4.50975	3.34183	0.00611111	0.112731	-2.42206
Zfp36l2	-0.287383	4.56776	-3.3396	0.00613606	0.112731	-2.43163
Brk1	-0.212014	6.79613	-3.33884	0.00614453	0.112759	-2.53995
Fam96a	-0.280402	3.96502	-3.33601	0.00617628	0.113085	-2.37354
Tmsb4x	-0.25549	8.94021	-3.33617	0.00617452	0.113085	-2.5622
Slc30a5	-0.185233	5.65064	-3.33499	0.00618775	0.113167	-2.51881
Bst1	-1.00268	-2.05927	-3.3326	0.00621485	0.11353	-2.48422
Gm14698	-0.226491	3.66269	-3.332	0.00622161	0.11353	-2.34388
AI593442	-0.260624	7.64251	-3.32953	0.00624964	0.113786	-2.56577
Penk	0.58203	7.54465	3.33003	0.00624401	0.113786	-2.56395
Cmss1	-0.245748	2.97383	-3.32355	0.0063182	0.114905	-2.27207
Tcta	-0.233735	4.23117	-3.3216	0.0063407	0.115185	-2.42938
Ankrd34a	0.252391	5.82554	3.32055	0.00635285	0.115276	-2.55225
Zfp512b	0.206728	5.58574	3.3187	0.00637427	0.115535	-2.54481
Isg15	-0.512114	0.763833	-3.31776	0.00638524	0.115605	-2.10962
Ndst3	0.158922	5.00406	3.31409	0.00642808	0.116121	-2.5148
Nr1d2	-0.194782	7.22081	-3.31455	0.00642276	0.116121	-2.58846
P4ha2	0.379025	3.41459	3.31219	0.0064504	0.116395	-2.3475
Acrbp	0.634492	1.77608	3.30372	0.00655085	0.116733	-2.17512
Adat1	0.296408	2.86607	3.30859	0.00649291	0.116733	-2.28448
Ak5	0.209497	7.55288	3.29614	0.00664205	0.116733	-2.62499
Capza1	-0.205287	5.6353	-3.30508	0.00653465	0.116733	-2.57174
Cited4	-0.740799	1.73201	-3.30974	0.00647926	0.116733	-2.16162
Col5a1	0.681722	3.65083	3.29946	0.00660201	0.116733	-2.39967
Dnase1	0.344952	2.34558	3.30767	0.00650384	0.116733	-2.2241
Eif3b	0.235384	6.3805	3.29996	0.00659588	0.116733	-2.60399
Fxyd1	0.253656	4.34139	3.29629	0.0066402	0.116733	-2.4861
Gm8797	-0.365081	4.03398	-3.30197	0.00657175	0.116733	-2.44188
Hs3st3b1	-0.606173	0.801712	-3.2985	0.00661355	0.116733	-2.13934
Isoc2a	-0.188777	3.97764	-3.29724	0.0066287	0.116733	-2.4436
Kifc2	0.193593	8.82113	3.30764	0.00650414	0.116733	-2.61321
Kpna1	-0.153403	7.46051	-3.29773	0.00662287	0.116733	-2.62122
Mthfd2l	-0.267974	3.08293	-3.29728	0.00662829	0.116733	-2.33143
Nxf1	0.286269	6.36355	3.29642	0.00663867	0.116733	-2.61007
Pla2g2d	0.663457	-0.486333	3.30505	0.00653497	0.116733	-2.21592
Prpf3	0.380288	4.47762	3.30593	0.00652445	0.116733	-2.48284
Qdpr	-0.195925	7.20397	-3.29818	0.00661735	0.116733	-2.6177
Sub1	-0.243501	7.80479	-3.30139	0.00657873	0.116733	-2.61786
Tex30	-0.343669	1.89032	-3.30196	0.00657194	0.116733	-2.18781
Trappc2	-0.189781	5.61603	-3.29729	0.00662813	0.116733	-2.58477
Zfp472	-0.334545	2.07991	-3.30078	0.00658603	0.116733	-2.20767
Zscan20	0.32996	2.47204	3.30371	0.006551	0.116733	-2.2452
Vars2	0.21072	4.10635	3.29398	0.00666827	0.117067	-2.46441
E2f1	0.251618	3.79521	3.29247	0.0066867	0.117137	-2.42993
Rgs11	0.426922	4.18465	3.29257	0.00668549	0.117137	-2.47576
Chia1	-0.552711	0.00240906	-3.29174	0.00669562	0.117166	-2.18215
March4	0.271629	4.60097	3.29071	0.00670822	0.11726	-2.52187
Dnase1l3	0.828187	-1.61069	3.28989	0.00671828	0.117309	-2.42976
Gabrg2	-0.158882	7.89671	-3.28819	0.00673912	0.11742	-2.64239
Stard3	0.185387	4.75477	3.28825	0.00673837	0.11742	-2.54025
Lama3	0.367915	2.05543	3.28628	0.00676267	0.117704	-2.2296
Lrrc38	-0.429774	1.12754	-3.28269	0.00680713	0.118224	-2.17037
Spcs3	-0.229073	6.66234	-3.28309	0.00680214	0.118224	-2.63851
Khsrp	0.221596	6.19868	3.28006	0.00683982	0.118537	-2.63614
Polr2d	-0.241673	3.69543	-3.28016	0.0068386	0.118537	-2.43923
Brdt	-0.26099	4.00024	-3.27467	0.00690752	0.119456	-2.48624
Gys1	0.199261	4.11857	3.27349	0.0069223	0.119456	-2.50212
Myh9	0.327942	6.07599	3.27361	0.0069209	0.119456	-2.64472
Rbm25	0.23169	6.92133	3.2742	0.00691343	0.119456	-2.65764
Dcaf4	0.225883	4.12392	3.27291	0.00692976	0.119457	-2.50377
Fkbp4	0.225616	7.12953	3.27192	0.00694221	0.119494	-2.6641
Slco1a5	-0.742654	-0.805753	-3.27157	0.00694667	0.119494	-2.3053
Acbd5	-0.193531	6.59412	-3.27051	0.00696019	0.1196	-2.66021
Twistnb	-0.233549	3.68504	-3.26992	0.00696767	0.119602	-2.45596
Efcab2	-0.216602	4.31388	-3.2678	0.00699465	0.119938	-2.53383
Add1	0.154636	8.68941	3.26538	0.00702566	0.120215	-2.68876
B3galt5	-0.254092	5.836	-3.26556	0.00702325	0.120215	-2.65134
Gm14391	0.424799	4.21067	3.26276	0.00705933	0.12041	-2.53156
H2afz	-0.387067	6.30987	-3.26327	0.00705268	0.12041	-2.66862
Tubb3	0.181205	8.33246	3.26306	0.00705541	0.12041	-2.69089
Lpcat3	0.208644	3.86706	3.26065	0.00708652	0.120747	-2.49494
Sept10	-0.301799	2.4916	-3.25575	0.0071503	0.120968	-2.32939
Aox3	0.497407	1.34413	3.25728	0.00713033	0.120968	-2.22106
Bex2	0.324234	7.53069	3.25278	0.0071891	0.120968	-2.70274
Dlat	-0.174866	6.71259	-3.25881	0.00711045	0.120968	-2.68278
Mettl23	-0.314166	3.24125	-3.25492	0.0071611	0.120968	-2.42548
Mtcp1	0.387734	1.60773	3.25315	0.00718423	0.120968	-2.24521
Pip5k1c	0.235009	8.66467	3.25563	0.00715186	0.120968	-2.70619
Pla2g4b	0.762598	1.61105	3.25568	0.00715124	0.120968	-2.24132
Ppfia1	0.21535	5.13942	3.25316	0.0071842	0.120968	-2.6341
Rab20	-0.702962	-0.319186	-3.25848	0.00711475	0.120968	-2.25956
Tmem181b-ps	0.325483	5.04781	3.2544	0.0071679	0.120968	-2.62495
Trpc1	-0.168897	5.61625	-3.25701	0.00713381	0.120968	-2.65702
Hmox1	0.515346	2.13235	3.2508	0.00721525	0.121156	-2.29714
Smad1	0.175445	4.31692	3.2509	0.00721382	0.121156	-2.56417
Capns1	0.21377	6.80583	3.24726	0.00726195	0.121814	-2.70468
Map2k7	0.163263	6.34018	3.24638	0.00727371	0.121885	-2.69954
Pappa2	0.496346	1.28691	3.2455	0.00728536	0.121955	-2.23695
Hspa12a	-0.226966	7.88556	-3.24441	0.00729994	0.122004	-2.72105
Kmt2b	0.257226	5.429	3.24415	0.00730335	0.122004	-2.66969
Vtn	-0.167572	5.86236	-3.24337	0.00731374	0.122051	-2.69216
Elp4	-0.217757	3.54136	-3.24123	0.00734244	0.122278	-2.48815
Sptssb	-0.471187	2.55104	-3.24158	0.00733768	0.122278	-2.36078
Hgs	0.23632	5.94396	3.23888	0.00737409	0.122644	-2.70309
Zfp207	0.222251	6.85264	3.23847	0.00737953	0.122644	-2.72105
4930470P17Rik	1.84293	-2.62391	3.23728	0.00739558	0.122785	-2.7185
Abhd3	-0.178999	5.83443	-3.23509	0.00742521	0.122826	-2.70596
Fastkd1	-0.23063	4.0836	-3.2343	0.00743595	0.122826	-2.56752
Gng10	-0.243976	4.64194	-3.23635	0.00740824	0.122826	-2.62258
Ppp1cc	-0.241588	7.29441	-3.23491	0.00742775	0.122826	-2.73245
Ybx1	0.274879	6.78009	3.23476	0.00742978	0.122826	-2.72684
Zc3h13	0.17696	6.1564	3.23284	0.00745587	0.123029	-2.71996
Emc7	-0.157926	7.02768	-3.23127	0.00747721	0.123241	-2.73602
Mfap4	0.549577	0.958025	3.23078	0.00748393	0.123241	-2.24727
Eef1a2	0.154721	9.70225	3.2268	0.00753862	0.12353	-2.75828
Mut	-0.163682	5.29411	-3.22673	0.00753956	0.12353	-2.69226
Pqlc1	-0.238177	3.98434	-3.22838	0.00751691	0.12353	-2.56624
Serinc3	-0.150019	8.25652	-3.2273	0.0075317	0.12353	-2.7547
Zfp2	-0.204417	4.61874	-3.22751	0.0075288	0.12353	-2.63616
Bet1	-0.20567	4.21208	-3.21841	0.00765505	0.12408	-2.61041
Cox7c	-0.195834	6.52777	-3.21847	0.00765429	0.12408	-2.75276
Dhx57	0.161573	5.50278	3.22142	0.00761305	0.12408	-2.71474
Gapdh	0.199599	11.0894	3.21798	0.00766104	0.12408	-2.77058
Gm17971	1.38831	-2.4407	3.21704	0.00767422	0.12408	-2.69448
Gmnc	-0.583883	0.551303	-3.21606	0.00768801	0.12408	-2.26738
Hist4h4	0.513124	0.510732	3.21881	0.00764946	0.12408	-2.26385
Ly6c2	1.15718	-1.56825	3.22001	0.00763277	0.12408	-2.50189
Pfkl	0.234555	7.25806	3.21758	0.00766673	0.12408	-2.76321
Racgap1	0.231674	3.66298	3.22226	0.00760144	0.12408	-2.53707
Rgs4	0.17775	8.93922	3.21637	0.0076837	0.12408	-2.77778
Selplg	0.24249	4.57702	3.22078	0.00762206	0.12408	-2.6442
Tubb2a	0.276621	8.90572	3.22275	0.00759453	0.12408	-2.76621
Tubg2	0.199226	5.57344	3.21918	0.00764428	0.12408	-2.72263
Ybx3	0.229455	4.45918	3.2208	0.00762177	0.12408	-2.6325
Slc39a10	0.18997	8.34059	3.21547	0.00769636	0.124091	-2.77656
Trafd1	0.213555	5.43426	3.21402	0.0077168	0.124297	-2.72399
Capza2	-0.173771	8.00278	-3.21207	0.00774435	0.124368	-2.78018
Gtdc1	-0.219861	5.70799	-3.21154	0.00775187	0.124368	-2.74297
Nxf7	0.917611	0.447906	3.21312	0.00772947	0.124368	-2.27378
St3gal4	-0.219054	4.46305	-3.21187	0.00774713	0.124368	-2.64877
Actn4	0.158962	6.94223	3.20782	0.00780478	0.124971	-2.77719
Rara	0.459026	3.15122	3.20781	0.00780492	0.124971	-2.49592
Car7	0.285256	3.69931	3.20702	0.00781607	0.125026	-2.56852
Gm11870	1.00816	-2.32586	3.20481	0.00784773	0.125327	-2.68023
Otop2	1.37031	-0.976447	3.20463	0.00785031	0.125327	-2.4172
Col6a2	0.480257	3.42213	3.20206	0.00788735	0.125589	-2.54141
Etnk2	-0.462763	2.08169	-3.2008	0.00790553	0.125589	-2.3759
Gm42742	0.323885	5.2957	3.20107	0.00790158	0.125589	-2.7383
Plk5	-0.596902	3.14514	-3.20137	0.0078973	0.125589	-2.50633
Vwa1	0.296793	4.77264	3.20137	0.0078973	0.125589	-2.69685
Psme2	-0.263897	4.14739	-3.19826	0.00794233	0.12605	-2.63879
Acot6	-0.240314	2.96999	-3.19675	0.00796422	0.126215	-2.49138
Sh2d5	0.206889	6.28554	3.19648	0.00796827	0.126215	-2.78812
Frat2	-0.3591	2.46749	-3.19512	0.00798802	0.126233	-2.43
Hmcn2	0.789041	-0.917944	3.1948	0.00799275	0.126233	-2.421
Opalin	-0.300654	4.27871	-3.19541	0.0079838	0.126233	-2.65861
Nono	0.204726	7.21157	3.19281	0.00802182	0.126568	-2.8072
Atp5j	-0.247661	6.92182	-3.19079	0.00805163	0.126792	-2.80755
Zfp706	-0.15697	7.79635	-3.191	0.00804853	0.126792	-2.81632
Gm7221	-0.849271	-1.17333	-3.18978	0.00806645	0.126902	-2.46707
Prr5	0.39194	2.2827	3.18888	0.0080797	0.126987	-2.41851
Adat3	0.600156	0.969606	3.17608	0.00827111	0.127106	-2.33375
Ap2m1	0.194249	9.18472	3.17893	0.00822813	0.127106	-2.84534
Arhgef25	0.194843	7.21685	3.18064	0.00820248	0.127106	-2.82914
Baiap2l2	-0.578232	-0.647674	-3.17527	0.00828335	0.127106	-2.41019
Btg3	-0.36993	3.92887	-3.18146	0.00819007	0.127106	-2.64246
Cdk16	0.141849	8.06254	3.17899	0.00822722	0.127106	-2.84013
Glrb	-0.155067	8.19305	-3.18409	0.00815077	0.127106	-2.83194
Gm18782	-1.02551	-0.491814	-3.18384	0.00815451	0.127106	-2.38056
Gm42421	2.14228	-2.73452	3.17929	0.00822273	0.127106	-2.8009
Gm5113	-0.183284	5.13775	-3.18312	0.00816525	0.127106	-2.75924
Il1rl1	0.974398	-1.5517	3.1756	0.00827836	0.127106	-2.55055
Kcnk2	-0.213584	5.7491	-3.17697	0.00825775	0.127106	-2.80675
Mfap2	0.529521	0.75926	3.17898	0.00822734	0.127106	-2.32426
Mybl1	-0.393304	2.37384	-3.17716	0.00825481	0.127106	-2.44924
Nup62	0.24415	4.53642	3.18485	0.00813954	0.127106	-2.70419
Prom1	-0.335469	3.78969	-3.18483	0.0081398	0.127106	-2.61911
Rgl2	0.436228	4.72349	3.17545	0.00828061	0.127106	-2.73864
Scn4b	-0.460721	7.66916	-3.17912	0.00822534	0.127106	-2.83651
Sirt7	0.38524	4.27944	3.18089	0.00819862	0.127106	-2.68446
Synj2	0.251504	6.77344	3.18054	0.0082039	0.127106	-2.82416
Timm9	-0.230822	4.14703	-3.18348	0.00815992	0.127106	-2.66494
Unc5a	0.346998	6.35811	3.17756	0.00824877	0.127106	-2.82346
Zer1	0.183812	7.22783	3.18381	0.00815496	0.127106	-2.82356
Zfp692	0.357193	3.60184	3.18133	0.00819211	0.127106	-2.60119
Zswim4	0.239908	4.26045	3.17809	0.00824072	0.127106	-2.68734
Mtfr1	-0.287058	3.44284	-3.17455	0.00829436	0.127154	-2.59235
Efcab14	-0.232735	6.03933	-3.17248	0.00832573	0.127219	-2.8252
Prdm10	0.298866	3.82805	3.1722	0.00832999	0.127219	-2.64624
Smdt1	-0.271458	5.60232	-3.17312	0.00831606	0.127219	-2.8067
Trim9	0.164622	7.70624	3.17333	0.00831283	0.127219	-2.84725
Parl	-0.252326	4.13157	-3.17077	0.0083518	0.127432	-2.68567
Mettl3	0.262837	4.29579	3.16972	0.00836785	0.127557	-2.7061
Smim19	-0.313422	4.18806	-3.16908	0.00837769	0.127586	-2.69519
Sept7	-0.218483	8.99683	-3.16628	0.00842071	0.127832	-2.86796
Aspg	0.880153	0.633876	3.16343	0.00846483	0.127832	-2.34727
Bnip3	-0.192147	6.9982	-3.16239	0.00848092	0.127832	-2.85944
Cep104	0.191003	5.47051	3.1666	0.00841582	0.127832	-2.81108
Cox7a2	-0.204298	6.7594	-3.16212	0.00848509	0.127832	-2.85707
Gm13331	2.69773	-2.23166	3.166	0.00842507	0.127832	-2.6994
Gm3488	-0.818314	0.164342	-3.16489	0.00844227	0.127832	-2.35546
Gm4841	0.601058	-1.0512	3.16363	0.00846165	0.127832	-2.48049
Lpl	-0.265802	4.85302	-3.16382	0.00845873	0.127832	-2.77083
Ppp6r1	0.146849	7.31941	3.1619	0.00848849	0.127832	-2.86392
Rwdd1	-0.212797	5.34897	-3.16457	0.00844719	0.127832	-2.80717
Zfp831	0.239427	4.96253	3.16222	0.00848358	0.127832	-2.78289
Gm5403	0.860469	-1.40563	3.16036	0.0085124	0.128073	-2.54227
Btf3l4	-0.187873	6.4961	-3.15556	0.00858755	0.128082	-2.86525
Fam57a	0.243211	4.1538	3.15782	0.00855217	0.128082	-2.71121
Gm28048	-0.68977	3.53338	-3.15854	0.00854088	0.128082	-2.6323
Gpr137c	-0.254704	4.73907	-3.15781	0.00855231	0.128082	-2.77151
Ikbkb	0.199243	5.29588	3.15477	0.00859994	0.128082	-2.82116
Ndufb6	-0.354482	5.1784	-3.15639	0.00857451	0.128082	-2.81003
Negr1	-0.154582	7.94447	-3.15609	0.00857928	0.128082	-2.88033
Scrg1	0.328878	3.96833	3.15866	0.00853902	0.128082	-2.6876
Thoc7	-0.232238	5.07692	-3.15691	0.0085663	0.128082	-2.80145
Zbtb17	0.258619	4.65538	3.15527	0.00859216	0.128082	-2.76832
Zyx	0.182823	5.12185	3.15653	0.00857229	0.128082	-2.80557
Adamts13	0.849237	0.129044	3.15386	0.00861435	0.128179	-2.37325
Alpk1	0.375719	1.83413	3.15233	0.00863841	0.128419	-2.43155
Sema4b	0.263647	3.34355	3.15141	0.00865306	0.128519	-2.61972
Cfp	0.708359	2.07357	3.15012	0.00867352	0.128526	-2.46024
Ggh	-0.291532	3.91813	-3.14988	0.00867734	0.128526	-2.69694
Hbb-bt	-0.476147	4.07572	-3.1504	0.00866905	0.128526	-2.71518
Smyd2	-0.220359	5.41403	-3.14767	0.00871248	0.128929	-2.84156
Lhfpl3	-0.219857	5.14658	-3.14711	0.00872136	0.128942	-2.82428
Coro2b	0.162438	7.41343	3.14412	0.00876928	0.129043	-2.89685
Gja8	1.09742	-1.71378	3.14377	0.00877479	0.129043	-2.61784
Gm14117	0.955627	2.09566	3.1433	0.00878241	0.129043	-2.47416
Pdcd10	-0.199745	5.50547	-3.14524	0.00875125	0.129043	-2.85136
Sowahc	-0.239561	4.00633	-3.14543	0.00874819	0.129043	-2.71564
Unc50	-0.176294	4.76461	-3.14332	0.00878206	0.129043	-2.79965
Vps29	-0.194705	6.62232	-3.14321	0.00878392	0.129043	-2.88924
Fancd2	0.47243	2.22087	3.1427	0.00879208	0.129046	-2.48951
Folr1	-0.492267	2.7126	-3.14163	0.00880924	0.129064	-2.55284
Gbp10	-1.04612	-2.29063	-3.14207	0.00880213	0.129064	-2.73718
Adam19	0.220938	4.50542	3.13497	0.0089173	0.12908	-2.78984
Clic6	-0.390343	4.33445	-3.14074	0.00882368	0.12908	-2.76174
Efna3	0.206239	5.54206	3.1368	0.0088876	0.12908	-2.86855
Galnt16	-0.191364	7.2647	-3.1351	0.0089153	0.12908	-2.91146
Gm43796	0.521099	2.35919	3.13764	0.00887382	0.12908	-2.51468
Gnaz	0.206963	6.20048	3.13822	0.00886448	0.12908	-2.89083
Mvd	0.397831	3.84594	3.13849	0.00886004	0.12908	-2.70797
Ncoa4	-0.146201	6.69204	-3.13947	0.00884415	0.12908	-2.89686
Pnisr	0.33731	7.0868	3.13469	0.00892187	0.12908	-2.91019
Ppil4	0.22202	5.61334	3.13489	0.00891868	0.12908	-2.87577
Scaf4	0.205219	4.67188	3.13492	0.00891809	0.12908	-2.80611
Stx1b	0.193419	9.30135	3.13687	0.00888641	0.12908	-2.92086
Tm9sf2	-0.149012	7.17118	-3.13858	0.00885864	0.12908	-2.90417
Wnt7b	0.34229	4.52933	3.13694	0.00888518	0.12908	-2.78873
Tmem59	-0.207256	7.35864	-3.13349	0.00894148	0.129133	-2.91535
Zfp947	-0.324459	2.16635	-3.13384	0.00893579	0.129133	-2.49813
Zfp383	-0.262531	3.46412	-3.13297	0.00895008	0.129143	-2.66802
Ppfibp1	0.18016	4.65738	3.1309	0.00898397	0.129516	-2.8119
Adck5	0.323169	3.0566	3.12679	0.00905195	0.129942	-2.62429
Bub3	0.155993	5.84872	3.12734	0.00904275	0.129942	-2.89976
Ccdc84	0.469664	1.96587	3.12853	0.00902311	0.129942	-2.48477
Triqk	-0.272396	4.18683	-3.12669	0.00905359	0.129942	-2.7702
Zdhhc20	-0.162804	5.94268	-3.12753	0.00903964	0.129942	-2.90279
Fah	0.321057	4.35799	3.12585	0.00906745	0.129974	-2.79071
Plod3	0.236524	4.53698	3.12538	0.00907535	0.129974	-2.81007
Slc25a21	-0.63486	-0.761887	-3.1251	0.0090799	0.129974	-2.49055
Melk	0.600094	-0.454557	3.12315	0.00911239	0.130324	-2.4594
Cnrip1	0.236596	6.07991	3.12259	0.00912179	0.130343	-2.91585
Gm3739	-0.588898	0.271755	-3.12077	0.00915227	0.130664	-2.41646
Snx25	-0.142218	6.06394	-3.11881	0.00918502	0.131016	-2.92215
Abca5	-0.262823	5.82044	-3.11802	0.0091984	0.131091	-2.91535
Cd302	-0.298356	3.75527	-3.11204	0.00929964	0.131379	-2.74298
Hid1	0.156277	6.36905	3.11315	0.00928082	0.131379	-2.93923
Inhba	0.968296	1.67793	3.11314	0.00928097	0.131379	-2.48161
Kdm2b	0.177237	4.54576	3.11293	0.00928454	0.131379	-2.83308
Nt5c3	-0.222672	5.42675	-3.1123	0.00929526	0.131379	-2.90564
Pcyox1l	0.230458	4.05868	3.11605	0.00923171	0.131379	-2.77393
Rbm10	0.175411	5.71111	3.11404	0.00926567	0.131379	-2.91784
Schip1	0.248012	7.54953	3.11262	0.00928984	0.131379	-2.95479
Shisa2	-0.345851	1.79685	-3.11523	0.00924553	0.131379	-2.48953
Zfp617	-0.151779	5.36579	-3.11299	0.00928344	0.131379	-2.90053
Rbfox3	0.24175	7.88432	3.11082	0.00932039	0.131458	-2.96111
Rps19	-0.193311	6.41999	-3.11076	0.00932146	0.131458	-2.9444
Ucp2	0.257311	4.20307	3.10959	0.00934146	0.131625	-2.80237
Frmd3	-0.302295	2.46404	-3.10788	0.00937082	0.131924	-2.57851
Fgfr1	0.218603	6.19562	3.10729	0.00938083	0.13195	-2.94616
Zc2hc1a	-0.166294	6.19546	-3.10599	0.00940334	0.132152	-2.94851
Hist2h4	0.576581	0.0305021	3.10438	0.009431	0.132156	-2.45001
Med18	-0.348673	1.35478	-3.10408	0.00943623	0.132156	-2.46968
Sprn	0.157286	7.4938	3.1051	0.00941867	0.132156	-2.96773
Tut1	0.226472	4.49492	3.10455	0.00942802	0.132156	-2.84286
Btg1	-0.243035	4.99662	-3.10167	0.00947788	0.132282	-2.89372
Ccer2	-0.602745	1.49396	-3.10214	0.00946984	0.132282	-2.48361
Eif1-ps1	-0.994659	-1.51826	-3.1025	0.0094636	0.132282	-2.63064
Tbx6	0.905878	-1.03946	3.10227	0.00946752	0.132282	-2.55644
C1qb	0.25778	5.26454	3.10056	0.0094973	0.132284	-2.91595
Klhl1	-0.27202	3.00524	-3.10098	0.00948994	0.132284	-2.66215
Spsb3	-0.224018	5.22381	-3.10025	0.00950254	0.132284	-2.91364
Ube2q2	-0.149139	6.48222	-3.09884	0.00952712	0.132513	-2.96678
Tspan12	-0.207623	4.1122	-3.09826	0.00953736	0.132542	-2.81182
Gfra1	-0.221871	5.69802	-3.09732	0.00955382	0.132656	-2.94718
Hnrnpl	0.174719	7.07667	3.09479	0.00959806	0.133157	-2.98167
1110008F13Rik	-0.270494	4.89566	-3.09286	0.00963209	0.133354	-2.90102
Ces1d	-0.717748	-0.719976	-3.09275	0.00963401	0.133354	-2.52832
Sytl2	-0.275387	6.09689	-3.09259	0.00963695	0.133354	-2.97007
Gorasp2	0.18824	6.6855	3.09208	0.00964589	0.133364	-2.98179
1810055G02Rik	0.274569	4.1843	3.09136	0.00965869	0.133427	-2.83249
Tmem63c	0.281565	5.31159	3.09085	0.00966764	0.133436	-2.93652
Pdss2	-0.237301	3.55769	-3.08971	0.00968781	0.133601	-2.75629
Osbpl1a	-0.238154	8.32173	-3.08776	0.00972248	0.133965	-3.0059
Rsph3b	0.304645	4.18535	3.0869	0.00973775	0.134062	-2.8405
Ddx11	0.526954	0.238178	3.0864	0.00974679	0.134072	-2.46832
Gm21949	-0.320094	2.57379	-3.0847	0.00977716	0.134262	-2.63235
Mrpl33	-0.267148	3.73693	-3.08475	0.00977619	0.134262	-2.78865
Atxn7l2	0.336277	3.69511	3.08394	0.00979081	0.134336	-2.78461
1500011K16Rik	-0.333779	3.86137	-3.08069	0.00984928	0.134763	-2.81187
1700019D03Rik	-0.228262	4.30457	-3.07994	0.00986279	0.134763	-2.86636
Aar2	-0.193542	5.11256	-3.08072	0.00984864	0.134763	-2.94025
Cbfb	-0.17352	4.40204	-3.08096	0.00984441	0.134763	-2.87512
Cox5a	-0.339102	6.66449	-3.07989	0.00986358	0.134763	-3.00336
Ube2d-ps	0.22598	4.1349	3.07804	0.00989713	0.135108	-2.85026
Cib2	-0.29709	4.4158	-3.07656	0.00992392	0.13536	-2.88437
Aasdh	0.232546	3.41406	3.07264	0.00999555	0.135364	-2.76693
Amd2	-0.32165	3.89561	-3.07169	0.0100129	0.135364	-2.83209
Anks6	0.389101	2.99877	3.07134	0.0100195	0.135364	-2.71266
Fras1	0.299383	4.2078	3.07512	0.00995022	0.135364	-2.86397
Gstt1	-0.323092	3.03495	-3.0742	0.00996708	0.135364	-2.71264
Nudcd1	-0.172959	4.25966	-3.07313	0.00998658	0.135364	-2.8734
Pcdh15	0.311061	3.78522	3.07446	0.00996233	0.135364	-2.81303
Ppp1r2	-0.192769	7.39037	-3.07352	0.00997949	0.135364	-3.0233
Sh2b3	0.206152	4.21035	3.07106	0.0100245	0.135364	-2.87145
Snap91	0.142344	8.49749	3.0741	0.0099689	0.135364	-3.03155
Ube2t	0.484438	0.46749	3.07451	0.00996126	0.135364	-2.48273
Xab2	0.1942	5.06499	3.07214	0.0100047	0.135364	-2.95187
Iffo1	0.258298	5.2442	3.06954	0.0100524	0.135628	-2.96994
Cldn23	-1.16612	-1.40859	-3.06695	0.0101004	0.136048	-2.6551
Elavl2	-0.199589	6.66968	-3.06726	0.0100946	0.136048	-3.02608
B3gat2	-0.236152	4.35348	-3.06543	0.0101284	0.136087	-2.89743
Eif5	-0.163144	8.08468	-3.06569	0.0101236	0.136087	-3.04374
Map3k15	-0.441221	1.06176	-3.06619	0.0101143	0.136087	-2.51182
Chmp2b	-0.233514	5.91461	-3.06406	0.0101538	0.136148	-3.01551
Gng4	-0.21642	5.31717	-3.0644	0.0101475	0.136148	-2.98414
Pex3	-0.159197	4.61547	-3.06383	0.0101582	0.136148	-2.92723
Aoc2	0.497644	1.36488	3.06237	0.0101853	0.136287	-2.53804
Sez6	0.267603	7.47588	3.06282	0.010177	0.136287	-3.04337
Zfp597	-0.178801	4.74035	-3.06144	0.0102028	0.136408	-2.94326
Zdhhc3	-0.162744	6.21298	-3.06096	0.0102117	0.136414	-3.02957
Ccl24	0.853575	-1.33939	3.05913	0.010246	0.13676	-2.65386
Aasdhppt	-0.174469	5.02248	-3.05688	0.0102883	0.137079	-2.97569
Pole4	-0.230213	4.63697	-3.05606	0.0103038	0.137079	-2.94311
Stag3	0.930553	-1.16394	3.0567	0.0102917	0.137079	-2.63123
Zfand4	-0.37193	1.92189	-3.05608	0.0103034	0.137079	-2.60109
Ksr1	0.220502	5.81364	3.05438	0.0103356	0.137336	-3.02901
Vamp4	-0.136425	6.53035	-3.05414	0.01034	0.137336	-3.0476
Col22a1	0.465229	0.786337	3.05337	0.0103547	0.137372	-2.52
Tro	0.205798	7.41425	3.05311	0.0103597	0.137372	-3.06014
Eif4a1	-0.198703	7.93507	-3.05209	0.010379	0.137403	-3.0669
Thsd4	0.337146	4.21538	3.05211	0.0103786	0.137403	-2.90557
Brd4	0.230551	6.21253	3.04772	0.0104625	0.137546	-3.05327
Ccdc93	0.177209	4.93569	3.04858	0.010446	0.137546	-2.98333
Cdc26	-0.195426	4.41986	-3.04953	0.0104279	0.137546	-2.93277
Edc4	0.160476	5.50851	3.04907	0.0104367	0.137546	-3.02356
Erc2	0.192464	7.55047	3.05036	0.0104119	0.137546	-3.06645
Fastk	0.194643	5.72804	3.04708	0.0104747	0.137546	-3.03842
Mcee	-0.281761	4.12268	-3.04799	0.0104574	0.137546	-2.90197
Nudt8	0.329709	2.30142	3.04778	0.0104613	0.137546	-2.66008
Pcna	-0.175611	5.2338	-3.04915	0.010435	0.137546	-3.00559
Pkm	0.18259	10.325	3.04713	0.0104737	0.137546	-3.07921
Pcdh11x	-0.365528	4.41576	-3.04546	0.0105059	0.137845	-2.93955
Cyp2f2	0.87004	-1.88979	3.04025	0.0106066	0.137966	-2.76768
Gpcpd1	-0.210167	6.59718	-3.0444	0.0105263	0.137966	-3.06602
Ier3	-0.359171	2.56437	-3.04336	0.0105463	0.137966	-2.70186
Mapk12	0.377677	2.136	3.04172	0.0105782	0.137966	-2.64991
Mcoln1	0.16026	5.80213	3.03971	0.0106171	0.137966	-3.05478
Mospd3	0.31653	3.18777	3.04352	0.0105433	0.137966	-2.78689
Rtn4rl1	0.237663	6.15903	3.03975	0.0106164	0.137966	-3.06626
Sigmar1	0.195386	5.07312	3.03985	0.0106144	0.137966	-3.01008
Slc12a2	-0.197987	6.48822	-3.0429	0.0105553	0.137966	-3.06711
Snai3	1.2182	-2.33597	3.04038	0.0106042	0.137966	-2.8524
Srm	0.208768	4.99342	3.04113	0.0105895	0.137966	-3.00139
Tkt	0.154195	7.17537	3.0397	0.0106174	0.137966	-3.08154
Sf1	0.22621	6.8261	3.03815	0.0106476	0.138248	-3.08021
Gm10182	-1.05744	-0.43302	-3.03641	0.0106815	0.138491	-2.57652
Sart3	0.18394	5.22399	3.03544	0.0107005	0.138491	-3.02934
Wisp1	0.567636	1.67503	3.03579	0.0106936	0.138491	-2.60895
Zscan26	0.261332	6.51598	3.03572	0.010695	0.138491	-3.08037
Aass	-0.270462	2.24163	-3.03388	0.0107311	0.138666	-2.67611
Fam92b	0.567196	-0.314774	3.03397	0.0107295	0.138666	-2.57098
Scrib	0.309457	5.04579	3.03199	0.0107685	0.139038	-3.02194
Commd9	-0.185827	4.11379	-3.02933	0.010821	0.139158	-2.93389
Lmbr1	-0.166931	5.12858	-3.02932	0.0108213	0.139158	-3.03317
Pgk1	-0.186806	8.58011	-3.03058	0.0107963	0.139158	-3.11005
Rnps1	0.198395	6.76672	3.02972	0.0108133	0.139158	-3.09455
Shd	-0.222963	4.10631	-3.02987	0.0108103	0.139158	-2.93203
Tm2d1	-0.264444	4.4461	-3.02891	0.0108293	0.139158	-2.97208
Pcgf2	0.3465	3.96314	3.02788	0.0108499	0.139202	-2.91789
Tmem63b	0.13199	6.8163	3.02812	0.0108451	0.139202	-3.09804
Arrb2	0.28821	5.23276	3.0257	0.0108932	0.139333	-3.04735
Klhl15	-0.218778	4.0154	-3.02616	0.0108841	0.139333	-2.92746
Padi2	0.160208	5.01312	3.02564	0.0108945	0.139333	-3.0306
Top3b	0.179416	4.84113	3.02611	0.010885	0.139333	-3.01516
Espn	-0.420495	2.47539	-3.02478	0.0109117	0.139442	-2.72176
Dmtn	0.159547	8.27626	3.02321	0.010943	0.139558	-3.12131
Gpr68	0.371378	3.85258	3.02318	0.0109438	0.139558	-2.91205
Srrm2	0.282228	8.32036	3.02303	0.0109466	0.139558	-3.12194
Aldh18a1	0.246203	4.21566	3.02183	0.0109708	0.139758	-2.95918
Pifo	-0.652041	0.148633	-3.02011	0.0110054	0.139787	-2.5684
Slc29a1	0.235723	4.20738	3.01957	0.0110163	0.139787	-2.96221
Tesk1	0.210361	6.22009	3.01979	0.0110119	0.139787	-3.10341
Zfp598	0.30928	4.8427	3.02111	0.0109852	0.139787	-3.02419
Zfp7	0.26032	3.10732	3.02024	0.0110028	0.139787	-2.81624
BC068281	0.349873	2.87839	3.01731	0.011062	0.140039	-2.78953
Cbs	0.228809	4.42955	3.01803	0.0110475	0.140039	-2.98964
Tubgcp3	0.172584	5.30377	3.01731	0.011062	0.140039	-3.06726
Sh3glb2	0.173224	7.05975	3.01517	0.0111056	0.140393	-3.12413
Ubap2	0.224462	5.27837	3.01508	0.0111074	0.140393	-3.06949
Bid	-0.305046	3.18531	-3.0138	0.0111335	0.140395	-2.83824
Gm14296	0.173696	5.84854	3.01388	0.0111319	0.140395	-3.1028
Prex2	-0.284855	6.14468	-3.01431	0.011123	0.140395	-3.1114
Gm38080	-1.0482	-1.0157	-3.01335	0.0111425	0.140399	-2.66664
Adamts2	-0.213436	3.46044	-3.01252	0.0111597	0.140403	-2.87839
Cyb5r1	0.342046	4.35033	3.01249	0.0111601	0.140403	-2.99088
Hba-a2	-0.377786	6.00013	-3.01178	0.0111747	0.140477	-3.11185
Nthl1	0.359795	1.07717	3.01048	0.0112014	0.140703	-2.60133
Gm13306	-0.454856	1.66638	-3.00894	0.011233	0.140898	-2.65237
Srek1	0.172395	5.89491	3.00888	0.0112343	0.140898	-3.11349
Max	0.202983	5.87073	3.00694	0.0112743	0.141291	-3.11605
Fam134c	-0.156433	6.07998	-3.00599	0.011294	0.141428	-3.12458
AC182748.3	-0.648993	0.477889	-3.00491	0.0113163	0.141598	-2.58821
Pgbd5	0.156875	7.10907	3.00256	0.0113651	0.142099	-3.14725
Grik5	0.294109	7.19052	3.00184	0.0113802	0.142177	-3.14948
Zdhhc18	0.23428	4.89249	3.00079	0.0114021	0.142342	-3.06468
Ppp2r4	-0.184655	7.05822	-3.00036	0.0114112	0.142345	-3.15061
Gm6882	0.691123	0.0854368	2.99926	0.011434	0.142521	-2.60064
1110065P20Rik	-0.412438	3.99892	-2.99525	0.0115185	0.142738	-2.97991
Ablim3	0.183777	5.00364	2.99564	0.0115103	0.142738	-3.08322
Gm3667	-0.406618	1.68434	-2.99587	0.0115052	0.142738	-2.67574
Lmf2	0.191803	3.67564	2.99732	0.0114748	0.142738	-2.93415
Myof	-0.261478	2.28546	-2.99656	0.0114909	0.142738	-2.74484
Pabpc4	0.200992	4.93666	2.99508	0.0115219	0.142738	-3.07862
Spryd7	-0.155241	6.07302	-2.99565	0.01151	0.142738	-3.14285
Wdr45	-0.152925	4.98116	-2.99613	0.0114998	0.142738	-3.08049
Hccs	-0.177717	4.68663	-2.99399	0.011545	0.142767	-3.05811
Htr7	-0.238188	3.86132	-2.99451	0.011534	0.142767	-2.96362
Klk8	0.320118	1.89166	2.99372	0.0115507	0.142767	-2.70171
Dpm3	0.753938	2.6481	2.991	0.0116086	0.143019	-2.80288
Gpi1	0.15968	9.05948	2.99096	0.0116094	0.143019	-3.18261
H2afv	-0.189613	4.83283	-2.99047	0.0116198	0.143019	-3.07779
Prrt1	0.278536	6.63344	2.99027	0.0116241	0.143019	-3.16337
Tmed5	-0.247574	5.38865	-2.99172	0.0115933	0.143019	-3.11856
Zfp146	0.180737	5.34248	2.99194	0.0115886	0.143019	-3.11514
Lpcat4	0.19599	6.20486	2.9888	0.0116553	0.143295	-3.15844
Mok	0.300827	2.88619	2.98817	0.0116689	0.143354	-2.84091
Ntf3	-0.593868	0.774805	-2.98661	0.0117022	0.143654	-2.62347
Carm1	0.212791	5.91252	2.98477	0.0117418	0.143813	-3.15718
Cttn	0.173794	6.84961	2.98485	0.0117401	0.143813	-3.17584
Tmem27	-0.724017	-1.71217	-2.98533	0.0117297	0.143813	-2.80001
Bop1	0.186644	5.32464	2.98395	0.0117594	0.143896	-3.12816
Eef2	0.174762	10.0138	2.9824	0.011793	0.143896	-3.19603
Kdm4a	0.175349	5.5548	2.98356	0.011768	0.143896	-3.14312
Smarca4	0.167245	7.16745	2.98259	0.0117888	0.143896	-3.18363
Zfp958	-0.228541	3.31084	-2.98256	0.0117894	0.143896	-2.91001
Tchh	0.267467	2.79593	2.98153	0.0118117	0.144016	-2.8397
Ccdc110	0.656447	-0.671819	2.97814	0.0118854	0.144456	-2.67614
Cdk9	0.189878	5.96184	2.97782	0.0118924	0.144456	-3.17127
Dph3	-0.169821	4.95225	-2.97833	0.0118813	0.144456	-3.10974
Sema3a	0.209399	4.88027	2.97886	0.0118697	0.144456	-3.10259
Srp54b	0.225664	7.11654	2.97843	0.0118791	0.144456	-3.19049
Chchd2	-0.448489	6.88255	-2.97616	0.0119286	0.144542	-3.19177
Fnbp4	0.191278	5.19023	2.97668	0.0119173	0.144542	-3.13157
Nudt16	-0.269955	3.2653	-2.97549	0.0119432	0.144542	-2.91599
Ttc32	-0.495803	0.984674	-2.97545	0.0119441	0.144542	-2.6513
Yipf1	-0.172934	4.64304	-2.97608	0.0119303	0.144542	-3.08569
Ift20	-0.171338	5.15762	-2.97353	0.0119862	0.144648	-3.13473
Mrap2	-0.300515	2.72533	-2.97342	0.0119885	0.144648	-2.84376
Rps17	-0.205967	6.88655	-2.97454	0.0119641	0.144648	-3.19472
Tmx3	-0.163837	6.46586	-2.97393	0.0119774	0.144648	-3.19009
Gm5881	0.864114	-1.58563	2.97269	0.0120048	0.144736	-2.79504
Gm4951	-0.884901	-1.4315	-2.97165	0.0120277	0.144797	-2.77364
Tanc1	0.310539	6.07204	2.97192	0.0120217	0.144797	-3.1852
Atn1	0.257626	7.10311	2.97098	0.0120423	0.144865	-3.20364
Tbc1d10b	0.151764	6.13977	2.96979	0.0120687	0.145075	-3.1908
Exoc5	-0.141439	6.10128	-2.96937	0.0120781	0.14508	-3.19056
Trip4	-0.135434	5.50174	-2.96889	0.0120885	0.145098	-3.16622
Adcy4	0.401721	1.52204	2.96765	0.012116	0.145276	-2.70595
Gad1	-0.17392	8.54615	-2.96737	0.0121224	0.145276	-3.223
Shisa4	0.179904	6.68799	2.96702	0.0121302	0.145276	-3.20565
Camkk2	-0.318546	7.57062	-2.96608	0.0121511	0.145311	-3.21749
Mrpl3	-0.147607	5.94499	-2.96638	0.0121443	0.145311	-3.19111
March2	-0.157859	5.81399	-2.96107	0.0122631	0.14558	-3.19568
Anxa11	0.161504	5.43633	2.96082	0.0122687	0.14558	-3.17663
Atp5s	-0.287123	3.93518	-2.96332	0.0122126	0.14558	-3.02802
Dek	-0.189977	6.02028	-2.96462	0.0121837	0.14558	-3.19669
Kif21b	0.248317	6.1814	2.96375	0.012203	0.14558	-3.20263
Ldlr	0.228707	4.51492	2.96031	0.0122803	0.14558	-3.1008
Lpin3	0.823776	-0.611265	2.96123	0.0122596	0.14558	-2.69364
Mid1	0.293401	4.69199	2.96116	0.0122611	0.14558	-3.11685
Nipal2	-0.255412	3.13667	-2.96422	0.0121926	0.14558	-2.91754
Rnf39	0.473258	2.16856	2.96006	0.0122858	0.14558	-2.7915
Sfmbt1	-0.180093	5.33803	-2.96247	0.0122318	0.14558	-3.16733
Slc9a6	-0.16749	7.33493	-2.95986	0.0122904	0.14558	-3.22613
Tnfaip8l3	0.315066	3.56844	2.96255	0.0122298	0.14558	-2.98051
Adam15	0.197941	6.08229	2.95884	0.0123133	0.145745	-3.20883
4933427D14Rik	0.280895	4.75508	2.95638	0.012369	0.146249	-3.13126
Gm12033	1.00853	-0.933765	2.95616	0.0123739	0.146249	-2.73093
Gm13340	-0.349646	2.21978	-2.95461	0.0124092	0.14651	-2.80726
Tsr2	-0.215097	6.31197	-2.95439	0.0124141	0.14651	-3.22219
Bcap29	-0.178917	5.74518	-2.95317	0.0124421	0.146733	-3.20683
Gm12021	1.2044	-2.37999	2.95021	0.0125097	0.147405	-2.95474
Znf41-ps	-0.434096	2.05288	-2.94988	0.0125172	0.147405	-2.79411
Crat	0.14128	5.33904	2.94902	0.012537	0.147531	-3.19133
Dok5	0.294299	4.41604	2.94812	0.0125578	0.147533	-3.11195
Gm14435	-0.664212	-0.0241574	-2.94782	0.0125645	0.147533	-2.6786
Paf1	0.231271	5.68819	2.9486	0.0125466	0.147533	-3.21233
Gpc2	0.501589	0.864762	2.94698	0.0125839	0.147653	-2.68945
Ran	-0.172082	7.47964	-2.94569	0.0126136	0.147895	-3.25297
Bgn	0.218324	4.05782	2.9452	0.012625	0.147922	-3.07541
Dmwd	0.173929	6.49415	2.94311	0.0126735	0.147972	-3.24553
Fopnl	-0.224351	5.10871	-2.94358	0.0126625	0.147972	-3.18418
Hnmt	-0.249865	4.61951	-2.94295	0.0126772	0.147972	-3.14209
Insrr	0.961667	-1.50837	2.94306	0.0126747	0.147972	-2.81895
Ppef1	0.582043	-0.544732	2.94304	0.0126751	0.147972	-2.71305
Taok2	0.188005	6.98413	2.94265	0.0126841	0.147972	-3.25283
Atp6v0a1	0.144262	8.82683	2.94129	0.0127158	0.147973	-3.27089
Epb42	0.779207	-2.17444	2.94186	0.0127027	0.147973	-2.92654
Olfml3	0.260526	4.4627	2.94108	0.0127207	0.147973	-3.12935
Slco1c1	-0.173843	6.02039	-2.94139	0.0127136	0.147973	-3.23812
C5ar1	0.743043	-0.612462	2.94006	0.0127447	0.148145	-2.72233
Fxyd5	0.382858	3.64112	2.93914	0.0127662	0.148289	-3.03143
Lrrc16b	0.323632	4.6902	2.93718	0.012812	0.148566	-3.15917
Prps1	-0.227093	6.22098	-2.93695	0.0128175	0.148566	-3.25136
Stk16	-0.206079	5.00058	-2.93742	0.0128063	0.148566	-3.18642
Ptp4a1	-0.18421	7.13005	-2.93645	0.0128292	0.148595	-3.26561
B230217C12Rik	-0.175145	5.7759	-2.93478	0.0128685	0.148732	-3.24093
Ccm2l	0.646904	0.984222	2.93484	0.0128671	0.148732	-2.71546
Cdca2	0.752644	-0.935441	2.93488	0.0128662	0.148732	-2.75871
2010315B03Rik	-0.245663	2.92196	-2.93319	0.0129062	0.148752	-2.94076
CAAA01180111.1	-0.245663	2.92196	-2.93319	0.0129062	0.148752	-2.94076
Kdm6b	0.357732	4.37372	2.93339	0.0129013	0.148752	-3.13335
Slc25a44	0.134762	6.62297	2.93299	0.0129108	0.148752	-3.26549
Zfp3	0.17178	3.75904	2.93276	0.0129162	0.148752	-3.05852
Kbtbd13	0.985758	-1.9635	2.92983	0.0129858	0.14913	-2.90397
Nrn1	0.171487	7.80356	2.93077	0.0129634	0.14913	-3.28276
R3hdm2	0.165461	7.90178	2.93021	0.0129768	0.14913	-3.28464
Sdccag3	0.229105	6.11435	2.93037	0.0129728	0.14913	-3.26045
4933415A04Rik	-0.760158	-1.52041	-2.92794	0.0130308	0.149434	-2.83873
Pkp4	0.158837	8.10565	2.92813	0.0130262	0.149434	-3.29004
Slc3a2	0.148005	6.60513	2.92534	0.013093	0.150042	-3.27887
Aars2	0.252994	4.49633	2.9247	0.0131084	0.150112	-3.16185
Gabra4	-0.200925	7.28391	-2.92336	0.0131408	0.150377	-3.29072
Abcf1	0.138216	6.47265	2.92289	0.0131521	0.1504	-3.28126
Epn3	-0.435821	2.62494	-2.9215	0.0131856	0.150676	-2.91859
Kirrel3	0.184707	5.32283	2.92038	0.0132127	0.15088	-3.24114
Fam118b	-0.208763	3.87661	-2.91951	0.0132337	0.150907	-3.09739
Myo1a	0.996415	-0.745145	2.91952	0.0132336	0.150907	-2.76087
Lrp5	0.273512	3.2419	2.91826	0.0132642	0.151025	-3.01214
Mrpl20	-0.19468	5.38232	-2.91781	0.013275	0.151025	-3.24969
Nipa2	-0.175807	5.07752	-2.91755	0.0132813	0.151025	-3.22793
Prrt2	0.216195	8.08135	2.9176	0.0132802	0.151025	-3.30864
Fdx1	-0.408431	2.45647	-2.9153	0.0133364	0.151457	-2.90561
Pgm5	-0.296927	1.97845	-2.91523	0.013338	0.151457	-2.8429
Jade3	0.221714	3.33548	2.91425	0.013362	0.151556	-3.03234
Rnf103	-0.169165	5.67299	-2.91411	0.0133654	0.151556	-3.27299
Cbx1	-0.170417	5.31025	-2.91269	0.0134001	0.151657	-3.25392
D030056L22Rik	-0.188543	4.84252	-2.9126	0.0134024	0.151657	-3.2168
Prdx4	-0.249925	3.52641	-2.91317	0.0133883	0.151657	-3.06098
Dmrta1	-0.714711	-1.36721	-2.91006	0.0134649	0.152257	-2.83989
Rapgef4	0.220487	9.19596	2.90844	0.0135049	0.152604	-3.33008
4930579G24Rik	-0.414177	0.662402	-2.9058	0.0135706	0.153003	-2.74419
Bcor	0.284121	4.9984	2.90612	0.0135626	0.153003	-3.24177
Snrpc	0.229903	4.26688	2.9055	0.013578	0.153003	-3.17048
Zdhhc21	-0.180442	5.89467	-2.90571	0.0135727	0.153003	-3.29745
Itfg1	-0.145234	8.20376	-2.90365	0.0136242	0.153417	-3.33448
Ubl3	-0.143431	7.44118	-2.90263	0.0136495	0.153595	-3.32938
Gatsl3	0.418138	0.393751	2.90184	0.0136694	0.153648	-2.74296
Rnf13	-0.168495	7.17912	-2.90131	0.0136827	0.153648	-3.32883
Wdr37	-0.128025	6.45293	-2.90135	0.0136815	0.153648	-3.3193
Krtcap3	0.4818	0.640141	2.90083	0.0136947	0.153677	-2.75098
Gucy1a3	-0.257242	6.74759	-2.89882	0.0137452	0.154136	-3.32804
Eif1ax	-0.143214	7.86226	-2.89812	0.0137629	0.154228	-3.34152
Bcar1	0.209436	5.29832	2.89744	0.0137802	0.154315	-3.28018
1110032F04Rik	-0.311565	3.8565	-2.89638	0.0138067	0.154505	-3.13529
Ddx39b	0.198055	6.92629	2.89598	0.0138168	0.154512	-3.33533
Zfp523	0.25807	6.12699	2.895	0.0138417	0.154683	-3.32376
Mal	-0.240578	8.3636	-2.89387	0.0138705	0.154791	-3.35304
Mbnl2	-0.169852	7.91878	-2.89398	0.0138678	0.154791	-3.3494
Chac1	0.44272	2.27642	2.89174	0.0139246	0.154869	-2.92085
Epc1	0.162471	5.32931	2.8906	0.0139539	0.154869	-3.29447
Gm13157	-0.444879	2.00206	-2.8914	0.0139334	0.154869	-2.88562
Nap1l4	-0.147441	6.75491	-2.89306	0.0138912	0.154869	-3.3384
Necab1	0.166849	7.67684	2.89136	0.0139345	0.154869	-3.35185
Prex1	0.304703	7.021	2.89198	0.0139187	0.154869	-3.3436
Srrm1	0.203627	6.69778	2.89092	0.0139456	0.154869	-3.34145
Trip10	0.340217	3.01473	2.89083	0.013948	0.154869	-3.0271
Rbbp4	-0.148648	7.03316	-2.88939	0.0139848	0.155106	-3.34835
Klf5	0.298519	2.29297	2.88884	0.013999	0.155157	-2.928
Necab2	0.244426	6.12694	2.88749	0.0140337	0.155435	-3.33712
6330403A02Rik	0.242713	8.47519	2.88478	0.0141035	0.155571	-3.36997
Gm11744	-0.402398	0.904386	-2.88551	0.0140847	0.155571	-2.78813
Prkcsh	0.176053	5.94144	2.88489	0.0141005	0.155571	-3.33612
Rita1	0.21601	3.82768	2.88487	0.0141012	0.155571	-3.15163
Tsen2	-0.180758	3.77047	-2.8863	0.0140641	0.155571	-3.14141
Zswim7	-0.337785	1.96339	-2.88556	0.0140834	0.155571	-2.89054
Gm10284	1.03354	-1.92134	2.88331	0.0141415	0.155778	-2.9495
Sh3bp5	0.179946	6.11255	2.88344	0.0141381	0.155778	-3.34394
Sowahb	-0.301805	4.24922	-2.88288	0.0141527	0.155795	-3.20826
Adamtsl3	0.389887	0.727605	2.88152	0.0141879	0.155971	-2.78455
Klhl2	0.172538	7.8108	2.88157	0.0141867	0.155971	-3.37053
Fam122a	0.252979	3.24942	2.87948	0.0142412	0.1563	-3.08047
Mrpl28	-0.209276	4.86983	-2.87946	0.0142415	0.1563	-3.27789
Ttpa	-0.321786	1.99973	-2.87926	0.0142468	0.1563	-2.90559
Cox4i1	-0.170493	8.34737	-2.87796	0.0142809	0.156315	-3.38127
Lime1	0.403624	3.41416	2.87793	0.0142817	0.156315	-3.1066
Mtm1	-0.294881	2.49479	-2.87773	0.0142867	0.156315	-2.97481
Npy1r	-0.17677	4.89017	-2.87849	0.0142669	0.156315	-3.2814
Zfp335	0.261614	4.6524	2.87542	0.0143476	0.156874	-3.26475
Tmem30a	-0.139145	9.08721	-2.87438	0.0143748	0.157067	-3.39077
Rapgef3	0.149087	4.61285	2.87103	0.0144633	0.157871	-3.26858
Xk	-0.189232	4.67454	-2.87086	0.0144679	0.157871	-3.27497
Adamts1	-0.270163	3.71931	-2.86891	0.0145198	0.15833	-3.16488
Edn3	-0.376169	2.23733	-2.86836	0.0145343	0.158382	-2.95499
Ctnna2	-0.142474	7.19345	-2.86573	0.0146045	0.158561	-3.39232
Gemin7	-0.290675	3.80883	-2.86627	0.0145901	0.158561	-3.18164
Itpk1	0.179958	5.74387	2.86649	0.0145841	0.158561	-3.36095
Nol12	0.234879	4.14711	2.86648	0.0145844	0.158561	-3.22487
Ryr1	0.342735	2.97544	2.86554	0.0146095	0.158561	-3.06499
Tomm7	-0.248607	5.54926	-2.86626	0.0145903	0.158561	-3.35146
D930048N14Rik	0.41627	1.63338	2.8614	0.0147208	0.159236	-2.89155
Eny2	-0.149786	5.71546	-2.86238	0.0146944	0.159236	-3.36696
Gm2830	-0.873769	-0.989061	-2.86208	0.0147024	0.159236	-2.8582
Irf2	0.201445	4.74449	2.86157	0.0147162	0.159236	-3.29806
Ppp3cb	-0.125546	8.4973	-2.86183	0.0147091	0.159236	-3.41095
Igip	-0.385472	5.46484	-2.8601	0.014756	0.159495	-3.35738
Paqr6	0.224802	2.63477	2.85979	0.0147644	0.159495	-3.02535
Ap5m1	-0.176043	4.27599	-2.85792	0.0148149	0.15951	-3.25529
Asic2	0.167035	5.91609	2.85745	0.0148278	0.15951	-3.38399
Cisd1	-0.233763	5.79435	-2.8587	0.0147938	0.15951	-3.377
Cyb5d1	-0.17121	4.33651	-2.85696	0.014841	0.15951	-3.26391
Cyp20a1	-0.189068	3.4003	-2.85683	0.0148445	0.15951	-3.14128
Fbxo9	-0.173844	6.38545	-2.85916	0.0147813	0.15951	-3.39315
Gimap5	0.643296	-1.66339	2.85691	0.0148423	0.15951	-2.94261
Patl1	0.147521	4.66919	2.85718	0.0148351	0.15951	-3.2986
Pex7	-0.206784	4.58783	-2.85647	0.0148545	0.159511	-3.29176
Bambi-ps1	-0.505908	-0.780994	-2.85423	0.0149156	0.159743	-2.85051
CK137956	0.497585	0.586761	2.85425	0.0149148	0.159743	-2.82037
Nsmf	0.194538	8.9737	2.85442	0.0149102	0.159743	-3.42613
Upp2	-0.165889	4.58162	-2.85451	0.0149078	0.159743	-3.29459
Bbip1	-0.214262	5.29069	-2.85268	0.0149579	0.159808	-3.35899
Ccdc122	-0.432721	0.937601	-2.85305	0.0149478	0.159808	-2.84132
Rela	0.18868	3.9423	2.85161	0.0149873	0.159808	-3.22501
Rps6ka5	-0.254598	4.58735	-2.85167	0.0149856	0.159808	-3.30017
St3gal6	-0.212067	4.15478	-2.85285	0.0149532	0.159808	-3.24975
Tmem59l	-0.174988	7.72393	-2.85191	0.014979	0.159808	-3.42249
Ubp1	0.198902	6.21976	2.85149	0.0149906	0.159808	-3.40339
Taf1c	0.304421	2.98206	2.85071	0.0150119	0.159929	-3.09148
Ppp1r18	0.263673	2.96774	2.84993	0.0150334	0.159948	-3.09073
Suclg2	-0.162459	4.39733	-2.85026	0.0150245	0.159948	-3.28253
Cenpc1	-0.173287	4.76419	-2.84849	0.0150731	0.15995	-3.32301
Mmel1	-0.485332	0.115415	-2.84906	0.0150575	0.15995	-2.81988
Mmp17	0.172229	7.6191	2.84884	0.0150635	0.15995	-3.42693
Ndufb8	-0.167248	6.59424	-2.84881	0.0150643	0.15995	-3.41489
Islr2	0.352046	5.80766	2.84796	0.0150877	0.159953	-3.39661
Skil	0.256851	6.24996	2.84777	0.015093	0.159953	-3.41067
Gigyf1	0.291046	5.27217	2.84589	0.0151451	0.159972	-3.36969
Gm42688	0.240582	2.46945	2.84644	0.0151298	0.159972	-3.02434
Impad1	-0.160909	7.43718	-2.84494	0.0151714	0.159972	-3.43198
Pdlim2	-0.253458	3.05167	-2.84489	0.0151728	0.159972	-3.11165
Pkia	-0.164836	7.80487	-2.84456	0.0151819	0.159972	-3.4363
Rer1	-0.198905	5.93964	-2.8471	0.0151116	0.159972	-3.40317
Rrp1	0.198546	8.11028	2.84579	0.0151479	0.159972	-3.43674
Spred3	0.234998	5.30984	2.8445	0.0151837	0.159972	-3.37482
Wdr46	0.230176	2.82377	2.84483	0.0151747	0.159972	-3.07843
Cnih2	0.208434	7.139	2.84275	0.0152324	0.160381	-3.43252
Arid4a	0.190187	5.68291	2.84146	0.0152686	0.160553	-3.40249
Slc7a14	0.279665	7.20095	2.84161	0.0152642	0.160553	-3.43526
Cog1	0.139815	5.39133	2.84074	0.0152887	0.160661	-3.387
3110067C02Rik	0.812344	-1.76443	2.8381	0.0153628	0.16075	-2.97834
Col5a2	0.473895	2.09657	2.8382	0.0153601	0.16075	-2.98675
Gdap1l1	0.207714	6.0456	2.8388	0.0153431	0.16075	-3.42132
Kcnab1	-0.162842	7.1641	-2.83932	0.0153283	0.16075	-3.4389
Mcu	0.175442	4.78766	2.83789	0.0153688	0.16075	-3.3439
Rpl14	-0.182532	7.16088	-2.83989	0.0153124	0.16075	-3.43785
Selt	-0.152019	7.93736	-2.83761	0.0153766	0.16075	-3.44984
Vrk2	-0.360604	1.40321	-2.83775	0.0153727	0.16075	-2.90566
Grin2c	0.194891	4.8793	2.83703	0.015393	0.160818	-3.35372
Armcx2	0.166151	6.77877	2.83592	0.0154243	0.160833	-3.44027
Cir1	-0.143599	5.43962	-2.83524	0.0154436	0.160833	-3.39985
Crb2	-0.286828	2.38257	-2.83517	0.0154453	0.160833	-3.0311
Mdfic	-0.384757	2.29852	-2.83651	0.0154076	0.160833	-3.01705
Mtmr11	0.210958	2.97214	2.83503	0.0154494	0.160833	-3.117
Prr32	-0.473035	0.954229	-2.83487	0.0154541	0.160833	-2.8711
Stx2	0.242761	3.43584	2.83418	0.0154734	0.160931	-3.18567
Slc4a5	-0.4677	2.37852	-2.83328	0.0154991	0.161095	-3.03373
Timm22	-0.191251	4.44608	-2.83267	0.0155164	0.161172	-3.31878
Ndor1	0.190525	4.24954	2.83198	0.015536	0.161203	-3.29776
Nudt3	0.225077	8.15898	2.83186	0.0155393	0.161203	-3.46186
Efemp1	0.241952	3.91714	2.82999	0.0155928	0.161317	-3.25956
Ephx4	-0.254068	5.50641	-2.82845	0.0156368	0.161317	-3.41597
Farsa	0.211871	4.57081	2.82916	0.0156163	0.161317	-3.33813
Grip2	0.236715	5.19806	2.82915	0.0156167	0.161317	-3.39388
Icam2	-0.42231	1.07425	-2.82861	0.0156321	0.161317	-2.89023
Snx32	0.173974	5.94342	2.83067	0.0155731	0.161317	-3.43243
Tecr	0.200859	8.07521	2.82904	0.0156199	0.161317	-3.46621
Tmem86b	0.499351	1.74087	2.82826	0.0156421	0.161317	-2.95839
Zdhhc2	-0.134444	6.12795	-2.83038	0.0155814	0.161317	-3.43856
Zfp874a	-0.223466	4.23953	-2.82799	0.0156499	0.161317	-3.30358
Nxph4	0.371765	1.65827	2.82684	0.015683	0.161453	-2.95107
Zfp553	0.162089	4.5248	2.82697	0.0156792	0.161453	-3.3372
Ube2j1	-0.129673	6.89075	-2.82631	0.0156981	0.161506	-3.45873
C1qa	0.268635	5.33142	2.82593	0.0157091	0.161516	-3.40918
Smim13	-0.14918	8.15967	-2.82544	0.0157233	0.16156	-3.47328
Ocln	-0.230246	3.55716	-2.82385	0.0157689	0.161926	-3.22083
Tubg1	0.19257	5.37814	2.82329	0.0157851	0.16199	-3.41699
C330013J21Rik	0.5761	0.213276	2.82256	0.0158064	0.162105	-2.85913
Akap8l	0.389794	6.10108	2.82175	0.0158297	0.162139	-3.45314
Immp2l	-0.34876	1.55106	-2.82196	0.0158236	0.162139	-2.94695
6430571L13Rik	-0.428417	2.21863	-2.8202	0.0158749	0.162206	-3.03343
Caly	0.251778	7.00059	2.81775	0.0159463	0.162206	-3.47526
Cep131	0.358368	3.98095	2.81816	0.0159342	0.162206	-3.28857
Cntfr	0.19943	5.97648	2.81805	0.0159375	0.162206	-3.45593
Gm15760	0.771154	-2.18696	2.82093	0.0158537	0.162206	-3.05939
Gm960	-0.453929	0.725127	-2.8181	0.0159358	0.162206	-2.88257
Myo3b	0.68868	0.531818	2.82072	0.0158596	0.162206	-2.86942
Pim2	0.181178	5.42999	2.81949	0.0158953	0.162206	-3.42711
Slc16a10	-0.35756	1.47332	-2.81842	0.0159267	0.162206	-2.94429
Spopl	-0.154077	4.5239	-2.81934	0.0158999	0.162206	-3.35053
Tbc1d13	0.155727	5.53264	2.81916	0.0159049	0.162206	-3.43394
Asb16	-0.307427	2.03884	-2.81581	0.016003	0.162374	-3.01652
Ccz1	-0.208596	5.04095	-2.81616	0.0159927	0.162374	-3.40442
Gnptab	0.149362	6.54982	2.81603	0.0159966	0.162374	-3.4724
Prss35	0.347797	2.62119	2.81589	0.0160007	0.162374	-3.09817
Osbpl10	0.282004	4.66013	2.8147	0.0160354	0.162602	-3.37255
Chgb	0.313161	9.34132	2.81331	0.0160765	0.162916	-3.4992
Gm20605	0.896428	2.65165	2.81265	0.0160959	0.163011	-3.10814
Akap5	0.243578	6.98238	2.81162	0.0161261	0.163114	-3.4859
Bcr	0.218723	7.14696	2.81162	0.0161261	0.163114	-3.48785
Shank2	0.20704	7.36999	2.81015	0.0161698	0.163453	-3.493
Mrpl36	-0.356771	3.99962	-2.80948	0.0161896	0.163521	-3.30619
Rgs2	0.212853	6.07808	2.80924	0.0161967	0.163521	-3.47468
Dhcr24	0.169704	6.62481	2.80853	0.0162178	0.16353	-3.48679
Slx4	0.1604	4.75133	2.80854	0.0162173	0.16353	-3.39221
Gm10698	0.661334	3.5624	2.80693	0.0162652	0.163907	-3.25097
Bloc1s2	-0.210028	4.29102	-2.80647	0.0162789	0.163943	-3.34739
Brpf1	0.19528	4.92041	2.80555	0.0163063	0.164061	-3.41286
Zscan21	-0.185427	4.06382	-2.8054	0.016311	0.164061	-3.32156
Crb1	0.639757	0.708991	2.80394	0.0163547	0.164067	-2.90355
Fam129b	0.249136	4.97237	2.80369	0.0163621	0.164067	-3.42066
Kctd6	0.241344	5.23395	2.80399	0.0163531	0.164067	-3.44101
Psma8	-0.929247	-2.02549	-2.80401	0.0163524	0.164067	-3.05386
Zfp459	-0.388347	1.26314	-2.804	0.0163528	0.164067	-2.94628
Cmbl	-0.341874	2.66066	-2.80331	0.0163734	0.164078	-3.12536
Gnpda1	0.158417	4.4886	2.80295	0.0163842	0.164086	-3.3756
Arxes2	-0.199486	5.84653	-2.8013	0.0164338	0.164111	-3.48084
Dennd1a	0.187622	5.67868	2.79919	0.0164973	0.164111	-3.4771
Eif4a-ps4	1.13876	4.0872	2.79955	0.0164867	0.164111	-3.33476
Itih5	-0.241223	5.34517	-2.80093	0.0164451	0.164111	-3.45431
Mppe1	-0.23189	3.54072	-2.79975	0.0164806	0.164111	-3.26038
Nsdhl	0.216125	4.60875	2.79947	0.0164891	0.164111	-3.39422
Oscar	0.556903	0.0600475	2.79916	0.0164982	0.164111	-2.89291
Pfn1	0.180024	6.29913	2.80091	0.0164454	0.164111	-3.49479
Pla2g6	0.171946	4.01541	2.80244	0.0163994	0.164111	-3.32053
Wls	-0.160041	5.63627	-2.80214	0.0164084	0.164111	-3.46973
Zbed3	0.232389	3.21883	2.80044	0.0164597	0.164111	-3.2127
Usp6nl	-0.190726	4.77789	-2.79881	0.0165088	0.164115	-3.41184
Ttc19	0.150649	6.72769	2.79799	0.0165338	0.164264	-3.50685
4933428G20Rik	0.692039	0.112565	2.79748	0.0165493	0.164316	-2.89542
Atl2	-0.147482	6.0152	-2.79425	0.0166472	0.164618	-3.49929
Kcnab3	-0.266645	6.45597	-2.79422	0.0166483	0.164618	-3.50957
Pgs1	-0.154155	6.05544	-2.7949	0.0166275	0.164618	-3.49938
Pof1b	-0.753204	-1.21687	-2.79529	0.0166155	0.164618	-2.96516
Thap7	0.300946	3.90907	2.7951	0.0166214	0.164618	-3.3194
Tnfrsf23	0.712812	-0.62152	2.79414	0.0166508	0.164618	-2.92024
Tuba1b	0.183217	9.5471	2.79501	0.0166243	0.164618	-3.53121
Dhx36	-0.134012	6.61052	-2.79296	0.0166865	0.164871	-3.51414
Fbxo33	-0.197305	5.80024	-2.79182	0.0167216	0.165116	-3.49571
C1ql2	0.413141	4.18843	2.78915	0.0168036	0.165825	-3.36551
Dnah17	0.399525	0.139297	2.78551	0.0169159	0.16666	-2.91311
Guk1	-0.182083	5.89615	-2.78538	0.0169199	0.16666	-3.51093
Rap2c	-0.151537	5.32683	-2.78567	0.0169109	0.16666	-3.47997
Slf1	-0.179748	4.11457	-2.78507	0.0169293	0.16666	-3.36351
Slc35g1	-0.35989	1.30825	-2.78279	0.0170001	0.167256	-2.98477
Ap3b1	0.162315	5.56832	2.78099	0.0170564	0.16739	-3.50343
Neil1	0.368383	2.01822	2.78166	0.0170355	0.16739	-3.07066
Rab27b	0.167166	5.60974	2.78191	0.0170277	0.16739	-3.5041
Ttll3	0.315824	3.03149	2.78078	0.0170627	0.16739	-3.21892
Ulk3	0.199414	3.81125	2.7807	0.0170654	0.16739	-3.33127
Zc4h2	-0.194365	4.47181	-2.77998	0.017088	0.16751	-3.41411
Gm17374	1.33709	-2.24571	2.77866	0.0171293	0.167556	-3.11396
Isoc1	-0.200469	4.46158	-2.7785	0.0171341	0.167556	-3.41558
Kitl	-0.277993	6.21974	-2.77916	0.0171134	0.167556	-3.53152
Smyd3	0.163918	5.01759	2.77857	0.017132	0.167556	-3.46873
Aph1c	-0.229766	3.40408	-2.77564	0.0172242	0.16815	-3.28251
Gpc1	0.266145	6.31118	2.77558	0.0172259	0.16815	-3.53984
Rnf144b	-0.183354	4.77902	-2.77564	0.0172242	0.16815	-3.4527
Arpc4	-0.188977	6.62838	-2.77497	0.0172452	0.168237	-3.54623
Rps11	-0.165858	6.63501	-2.77422	0.0172688	0.168366	-3.54765
Eif4g1	0.146831	8.094	2.77354	0.0172904	0.168475	-3.56473
Dzip1l	0.166095	4.0477	2.77126	0.0173629	0.16908	-3.37915
Agpat5	-0.134037	5.79311	-2.76927	0.017426	0.169593	-3.53523
Clk3	0.272311	5.40953	2.76698	0.0174993	0.169632	-3.5185
Gclm	-0.156785	5.90559	-2.76808	0.0174643	0.169632	-3.54184
Gm10163	1.31985	3.62648	2.76733	0.0174881	0.169632	-3.32878
Lypd6	-0.175539	4.87953	-2.76761	0.0174792	0.169632	-3.47601
Rbm33	0.190996	5.86072	2.76685	0.0175034	0.169632	-3.54227
Ube2v2	-0.16057	6.71004	-2.76757	0.0174803	0.169632	-3.56042
Xntrpc	0.534823	0.724884	2.76848	0.0174513	0.169632	-2.95924
Cat	0.166186	5.79477	2.76615	0.017526	0.169648	-3.54082
Skp2	0.288221	2.30041	2.76642	0.0175172	0.169648	-3.13526
1110001J03Rik	-0.574336	2.51907	-2.76558	0.0175442	0.169723	-3.16853
2610001J05Rik	-0.202587	4.56058	-2.7651	0.0175596	0.16977	-3.44961
Hlf	-0.290463	8.03453	-2.76398	0.0175956	0.170017	-3.58116
L3mbtl1	0.318692	2.47857	2.76359	0.0176081	0.170036	-3.16591
Lypla1	-0.1536	5.22171	-2.76265	0.0176386	0.17023	-3.51298
Dusp14	0.350052	5.44445	2.76098	0.0176926	0.170397	-3.53132
Gm9625	0.577334	-0.585405	2.76081	0.017698	0.170397	-2.96351
Rhoq	-0.149714	5.40647	-2.76156	0.0176737	0.170397	-3.52784
Zfp143	0.199409	3.73435	2.76114	0.0176873	0.170397	-3.35468
Sec61a1	0.15964	5.83913	2.7604	0.0177112	0.170423	-3.55279
Miip	0.271056	3.14257	2.75973	0.0177331	0.170532	-3.27158
Ctso	-0.183949	5.13399	-2.75905	0.017755	0.170642	-3.51257
Cyp2d22	0.148331	4.73334	2.75791	0.017792	0.170896	-3.47948
A230050P20Rik	0.254893	5.30652	2.75731	0.0178118	0.170906	-3.52852
Dpp9	0.170903	5.87069	2.75691	0.0178246	0.170906	-3.5602
Siah1a	-0.181287	4.58902	-2.75697	0.0178226	0.170906	-3.46681
Thbs1	-0.450962	1.43906	-2.75629	0.0178448	0.170998	-3.04128
Kcne2	-0.412842	2.67678	-2.75542	0.0178734	0.171149	-3.2092
Mafg	0.174694	6.14679	2.75517	0.0178817	0.171149	-3.57211
Abcc12	-0.615655	-0.465804	-2.75484	0.0178923	0.171149	-2.96647
Ablim2	0.193362	6.77695	2.75369	0.0179301	0.171308	-3.58583
Acvr1c	0.38125	5.05295	2.75388	0.0179238	0.171308	-3.51511
Gcnt2	0.257855	5.18853	2.75332	0.017942	0.171322	-3.52687
Stk17b	-0.20033	3.03173	-2.75245	0.0179708	0.171495	-3.26755
Scg5	-0.274188	7.8039	-2.75178	0.0179927	0.171603	-3.60068
Fis1	-0.142405	6.43144	-2.74899	0.0180848	0.171639	-3.58906
Gm10600	-0.456564	1.3522	-2.74913	0.0180801	0.171639	-3.04344
Med30	-0.204264	3.47887	-2.74905	0.018083	0.171639	-3.33932
Misp	1.29364	-2.46599	2.74909	0.0180816	0.171639	-3.17849
Mta1	0.226843	5.62522	2.74953	0.0180672	0.171639	-3.56203
Myo19	0.330126	2.3547	2.75123	0.0180109	0.171639	-3.16864
Ndufb5	-0.203745	6.3937	-2.74878	0.0180918	0.171639	-3.58876
Numbl	0.420293	5.96833	2.74879	0.0180915	0.171639	-3.57806
Phrf1	0.131944	5.58792	2.7489	0.0180879	0.171639	-3.56111
Acot7	0.209014	7.91347	2.7477	0.0181277	0.171812	-3.60889
Lap3	-0.161215	5.69642	-2.74759	0.0181312	0.171812	-3.56907
Ccdc73	-0.22842	2.97781	-2.74662	0.0181636	0.171956	-3.26947
Fgfr1op	-0.178041	4.11575	-2.74649	0.0181676	0.171956	-3.43101
Btd	0.196343	3.21481	2.74508	0.0182148	0.172116	-3.30747
Ghitm	-0.136512	8.89743	-2.74503	0.0182164	0.172116	-3.61988
Ptbp3	-0.151141	5.05878	-2.74511	0.0182136	0.172116	-3.531
Raver1	0.250358	4.78903	2.74459	0.0182309	0.172152	-3.50814
Adgrd1	0.266682	2.4668	2.74382	0.0182566	0.172295	-3.19755
Noc2l	0.200356	6.17148	2.74343	0.0182696	0.172317	-3.59344
Dcbld1	-0.190076	3.59492	-2.74303	0.0182829	0.172343	-3.36638
Acyp1	-0.21298	3.97831	-2.74155	0.0183326	0.172523	-3.42187
Ampd3	0.160058	4.44839	2.74087	0.0183553	0.172523	-3.48003
Npffr1	-0.430952	1.12653	-2.74108	0.0183485	0.172523	-3.03374
Rps21	-0.260175	6.46958	-2.74122	0.0183438	0.172523	-3.60343
Zfp691	0.233781	2.14565	2.74202	0.0183167	0.172523	-3.15415
Esco1	-0.15639	4.61923	-2.73917	0.0184126	0.172724	-3.50107
Fam171a1	0.146105	6.4064	2.73897	0.0184193	0.172724	-3.60629
Rnf166	0.156578	4.43544	2.7399	0.018388	0.172724	-3.48031
Vma21	-0.142834	6.2136	-2.7394	0.018405	0.172724	-3.60158
Adk	-0.182522	5.79671	-2.73794	0.0184542	0.172848	-3.59064
Agpat4	0.188081	5.66281	2.73714	0.018481	0.172848	-3.58578
Nadk2	-0.15343	5.69349	-2.737	0.0184859	0.172848	-3.58757
Napb	0.129906	9.52042	2.73757	0.0184666	0.172848	-3.63289
Sephs1	-0.182177	4.59628	-2.73767	0.0184633	0.172848	-3.50137
Sept3	0.12495	9.21384	2.73648	0.0185033	0.172899	-3.6353
Dclk2	0.125537	6.02354	2.73621	0.0185127	0.172899	-3.60203
Chrna4	-0.22045	5.58234	-2.73558	0.018534	0.172957	-3.58426
Pianp	0.153104	7.03989	2.73508	0.0185509	0.172957	-3.62194
Ubald1	0.318202	6.11202	2.73532	0.0185426	0.172957	-3.60619
Klhl23	-0.163731	6.24953	-2.73435	0.0185756	0.173088	-3.6113
P4ha3	0.363217	1.87574	2.73387	0.0185918	0.173139	-3.13091
Cltc	-0.157638	9.16165	-2.73288	0.0186258	0.173356	-3.64169
Arhgdib	0.327726	3.2534	2.73074	0.0186987	0.173436	-3.33785
E130012A19Rik	-0.462653	5.28158	-2.7314	0.0186761	0.173436	-3.57231
E4f1	0.336918	3.94195	2.73113	0.0186854	0.173436	-3.43518
Kit	-0.15413	5.41054	-2.73215	0.0186506	0.173436	-3.57988
Ndufa2	-0.238723	5.15478	-2.73095	0.0186916	0.173436	-3.5636
Nol7	-0.193406	4.87204	-2.73077	0.0186975	0.173436	-3.54001
Brat1	0.191498	3.77632	2.73035	0.0187121	0.173462	-3.41394
Gm28064	-0.929495	-2.11518	-2.72927	0.0187489	0.173703	-3.14914
Cdkn1b	-0.146217	5.81337	-2.72826	0.0187838	0.173927	-3.60838
Fut9	-0.280206	7.45002	-2.72624	0.0188532	0.173928	-3.64223
Mafk	0.219951	2.94264	2.72587	0.0188658	0.173928	-3.2996
Pip5k1b	-0.214547	4.70314	-2.72756	0.0188077	0.173928	-3.52975
Ppp6c	-0.150609	6.0108	-2.72576	0.0188697	0.173928	-3.62003
Pprc1	0.203811	4.34443	2.72621	0.0188542	0.173928	-3.49398
Recql4	0.341034	0.758463	2.72597	0.0188625	0.173928	-3.02712
Slc35b2	-0.186249	4.06627	-2.72757	0.0188074	0.173928	-3.45767
Telo2	0.201629	3.80866	2.72672	0.0188365	0.173928	-3.42471
Cep164	0.232041	3.46295	2.72534	0.0188841	0.173961	-3.37794
AC149090.1	0.614093	7.3114	2.72492	0.0188987	0.173997	-3.64302
Cyp46a1	0.156703	7.31719	2.72448	0.0189139	0.174038	-3.64386
Tmem17	-0.227461	2.46934	-2.72317	0.0189591	0.174355	-3.23274
Rrnad1	0.287006	4.28108	2.72234	0.0189879	0.17447	-3.49334
Shkbp1	0.411588	2.62338	2.72219	0.0189931	0.17447	-3.2575
Rbm34	-0.187609	4.41902	-2.72155	0.0190154	0.174546	-3.51057
Thra	0.163842	9.29055	2.72134	0.019023	0.174546	-3.66197
Tomm34	0.163491	5.93841	2.7208	0.0190415	0.174617	-3.62633
Prg4	0.388192	2.35646	2.71907	0.019102	0.175073	-3.22293
Zdbf2	-0.297315	4.80198	-2.71743	0.0191594	0.1755	-3.55695
Wbp2	0.135592	8.50932	2.71699	0.0191748	0.175542	-3.66759
Rbm15b	0.155902	5.91633	2.71636	0.0191969	0.175644	-3.63337
Rab7	0.131663	8.29776	2.71538	0.0192312	0.175859	-3.669
Araf	-0.131565	7.15384	-2.71458	0.0192593	0.176017	-3.65942
Med28	-0.215937	5.43863	-2.71418	0.0192734	0.176026	-3.61327
Smim24	0.700196	-0.931527	2.71363	0.0192929	0.176026	-3.04615
Tma16	-0.209704	3.72883	-2.71363	0.0192928	0.176026	-3.43628
Gm1818	-0.546912	0.516798	-2.71272	0.019325	0.17622	-3.03281
Klhl17	0.234322	4.69499	2.71226	0.0193413	0.17622	-3.55573
Snurf	-0.204136	4.90023	-2.7121	0.0193468	0.17622	-3.57525
Gm10638	-0.76957	-1.2241	-2.71112	0.0193815	0.176281	-3.07139
Pdia4	0.319547	5.808	2.71092	0.0193885	0.176281	-3.63865
Scamp1	-0.11972	8.18593	-2.71127	0.0193763	0.176281	-3.67541
Sox10	0.180572	5.2922	2.71068	0.019397	0.176281	-3.60945
Arf3	0.146206	9.77923	2.70928	0.0194467	0.176436	-3.68203
Ppp1r42	-0.491626	-0.517572	-2.70956	0.019437	0.176436	-3.03053
RP24-160I20.1	-0.391774	2.23869	-2.70941	0.0194424	0.176436	-3.22188
Rasa3	0.141416	6.22957	2.70826	0.0194831	0.176667	-3.65678
Casc3	0.135186	5.87293	2.70631	0.0195526	0.176842	-3.64939
Ipo4	0.140965	5.83523	2.70507	0.0195969	0.176842	-3.65005
Kif22	0.478091	1.53625	2.70399	0.0196356	0.176842	-3.13714
Npff	1.0576	-1.65194	2.70568	0.0195751	0.176842	-3.11945
Ostm1	-0.147265	6.08691	-2.70531	0.0195884	0.176842	-3.65832
Pisd-ps1	0.46499	2.46865	2.70455	0.0196155	0.176842	-3.26399
Pygo1	-0.207368	5.82872	-2.70532	0.0195879	0.176842	-3.64934
Slc30a10	-0.184326	4.1182	-2.70583	0.01957	0.176842	-3.50213
Slc30a4	-0.141993	6.61599	-2.70581	0.0195705	0.176842	-3.66803
Slc38a10	0.188382	6.16665	2.70402	0.0196348	0.176842	-3.66272
Spns2	0.193055	5.59885	2.70375	0.0196443	0.176842	-3.64112
Spock1	0.143143	8.24979	2.70453	0.0196165	0.176842	-3.68777
Tmem55a	-0.169173	5.75085	-2.7052	0.0195923	0.176842	-3.64619
Hs3st4	-0.215194	6.03708	-2.70341	0.0196565	0.176854	-3.66017
A430105I19Rik	0.246966	2.79312	2.70262	0.0196849	0.176863	-3.31649
Dusp2	-0.542139	-0.961436	-2.70289	0.0196752	0.176863	-3.06208
Nat8l	-0.229907	8.37432	-2.70247	0.0196903	0.176863	-3.69228
Antxr1	-0.231991	4.2727	-2.70207	0.0197047	0.176895	-3.52766
Arhgap44	0.172228	7.23574	2.70055	0.0197597	0.177267	-3.68507
Calcoco1	0.164114	6.27406	2.69751	0.0198698	0.177267	-3.6767
Chordc1	0.304111	6.4929	2.6973	0.0198773	0.177267	-3.68113
D130007C19Rik	0.48281	-0.594592	2.69987	0.0197843	0.177267	-3.04662
Hmgn3	0.30365	5.44533	2.69893	0.0198183	0.177267	-3.64047
Map4k4	0.153693	6.84253	2.69869	0.019827	0.177267	-3.6836
Mrps14	-0.186547	4.79299	-2.69849	0.019834	0.177267	-3.58924
Rab18	-0.137792	7.16841	-2.69854	0.0198322	0.177267	-3.68782
Slc25a16	-0.138649	5.42933	-2.6988	0.0198229	0.177267	-3.63968
Snrpd3	0.259178	6.05116	2.69896	0.0198171	0.177267	-3.66842
Tmem184b	0.174409	5.99307	2.6973	0.0198774	0.177267	-3.66953
Zfp110	-0.142335	4.21828	-2.69754	0.0198686	0.177267	-3.529
Gm13305	0.808192	-1.70378	2.69689	0.019892	0.177299	-3.13545
Ccdc116	0.367741	0.607114	2.69552	0.019942	0.177456	-3.06402
Fam78b	0.152819	5.07853	2.69595	0.0199263	0.177456	-3.61883
Neurod2	0.265114	5.94414	2.69521	0.0199534	0.177456	-3.67153
Strip2	0.385649	5.66828	2.69538	0.0199473	0.177456	-3.65947
Tmem231	0.171383	3.82996	2.69489	0.019965	0.177461	-3.48282
Hrk	-0.196964	5.23769	-2.69436	0.0199843	0.177536	-3.63411
Cass4	0.489034	-0.136332	2.69251	0.020052	0.177628	-3.04702
Chst11	0.198846	6.15252	2.69238	0.0200569	0.177628	-3.68281
Il12a	0.468452	0.848827	2.69249	0.0200526	0.177628	-3.08578
Ranbp10	0.156845	4.98652	2.6927	0.0200452	0.177628	-3.61681
Sdcbp2	0.396882	0.546356	2.69228	0.0200604	0.177628	-3.0654
Thop1	0.236264	5.11685	2.69254	0.0200509	0.177628	-3.62792
Mex3c	-0.132901	5.39614	-2.69047	0.020127	0.177937	-3.6521
Tmem128	-0.165594	4.13147	-2.69043	0.0201283	0.177937	-3.53055
Vip	-0.301743	5.04816	-2.69058	0.0201228	0.177937	-3.62574
0610009L18Rik	-0.55348	-0.212271	-2.68913	0.0201763	0.178024	-3.05224
Cdh10	0.138681	5.72473	2.68659	0.02027	0.178024	-3.67766
Col24a1	0.646575	1.16982	2.68707	0.0202522	0.178024	-3.12369
D8Ertd82e	0.268348	4.80088	2.68672	0.0202652	0.178024	-3.61054
Itpa	-0.168062	5.40983	-2.68818	0.0202113	0.178024	-3.65702
Jmjd6	0.282163	4.53216	2.68693	0.0202574	0.178024	-3.58328
Nacc1	0.153584	6.99466	2.68792	0.020221	0.178024	-3.70442
Ntn4	-0.243347	3.30342	-2.68928	0.0201707	0.178024	-3.41647
Otud3	0.24836	2.98954	2.68768	0.0202296	0.178024	-3.37187
Plpp3	-0.132197	7.79691	-2.68763	0.0202315	0.178024	-3.71368
Prmt2	0.196473	5.82769	2.68941	0.020166	0.178024	-3.67725
Sdk1	0.375043	2.74176	2.6886	0.0201957	0.178024	-3.33241
5730409E04Rik	-0.179407	6.58758	-2.68442	0.0203505	0.178085	-3.70521
Abcd1	0.226511	3.26107	2.68561	0.0203064	0.178085	-3.41646
Bzrap1	0.209942	7.57344	2.68442	0.0203504	0.178085	-3.71713
Dbnl	0.204589	5.82798	2.68331	0.0203918	0.178085	-3.68796
F5	-0.400849	3.42545	-2.68414	0.0203609	0.178085	-3.44338
Gm15446	-1.7848	0.797368	-2.68306	0.0204013	0.178085	-3.09636
Gm2916	1.45404	-2.97123	2.68285	0.0204088	0.178085	-3.32263
Irf9	0.27041	3.306	2.68433	0.020354	0.178085	-3.42534
Laptm5	0.166485	4.94326	2.68325	0.0203941	0.178085	-3.62957
Sebox	-0.306665	1.45462	-2.68365	0.0203792	0.178085	-3.16039
Skp1a	-0.213118	8.43875	-2.68404	0.0203646	0.178085	-3.72514
Spink8	-0.372983	1.76493	-2.68322	0.0203952	0.178085	-3.19963
Dmpk	0.297286	3.17192	2.68245	0.0204238	0.17812	-3.40847
Tmem150a	0.342788	2.25802	2.68194	0.0204429	0.178191	-3.27056
Gm10286	-0.431493	0.978013	-2.68024	0.0205066	0.17865	-3.11598
1700028P14Rik	0.356814	0.652513	2.67953	0.0205329	0.178783	-3.09134
4833427G06Rik	-0.867369	-1.10143	-2.67801	0.02059	0.179107	-3.10369
Efcab9	-0.527853	-0.860853	-2.67741	0.0206129	0.179107	-3.08925
Sema3f	-0.218328	3.55655	-2.67778	0.0205987	0.179107	-3.47352
Tbc1d12	-0.182049	4.1611	-2.67737	0.0206143	0.179107	-3.55696
Higd1a	-0.177205	6.32523	-2.67633	0.0206533	0.17935	-3.71493
2810039B14Rik	-0.295968	2.18776	-2.67257	0.0207958	0.179769	-3.2759
Cpeb3	-0.276943	5.94762	-2.67368	0.0207538	0.179769	-3.70943
Gm38317	3.46073	-1.42907	2.67277	0.0207882	0.179769	-3.13679
Hopx	-0.29832	4.5202	-2.67242	0.0208014	0.179769	-3.60728
Madd	0.13032	7.80391	2.67279	0.0207873	0.179769	-3.73982
Nipsnap1	-0.175253	5.93333	-2.67264	0.0207931	0.179769	-3.71075
Rassf2	-0.134468	6.32435	-2.67349	0.0207609	0.179769	-3.7199
S100b	-0.171222	7	-2.6733	0.0207679	0.179769	-3.73015
Zbtb6	-0.175286	4.52435	-2.67388	0.0207459	0.179769	-3.60518
Mfsd2a	0.214599	3.96612	2.67204	0.0208159	0.179798	-3.54091
Qk	-0.142181	8.36102	-2.67046	0.0208761	0.180222	-3.74848
Cntn6	-0.191468	4.42904	-2.66988	0.0208982	0.180317	-3.60173
Otx2	-0.317307	2.99084	-2.66955	0.0209106	0.180328	-3.40295
Ptk6	0.664609	-0.817254	2.66848	0.0209518	0.180587	-3.09871
Muc6	0.949283	-2.18464	2.66706	0.0210061	0.180769	-3.22642
Ndufab1	-0.245639	5.97466	-2.66729	0.0209972	0.180769	-3.72156
Trpc3	-0.175624	4.35526	-2.66705	0.0210064	0.180769	-3.59826
Atf5	0.506159	3.69229	2.66501	0.0210847	0.181058	-3.51508
Map2k3	0.234066	3.02262	2.66517	0.0210784	0.181058	-3.41526
Wdr72	-0.898618	-0.755404	-2.66521	0.0210771	0.181058	-3.10005
Zfp281	-0.196856	5.50301	-2.66509	0.0210818	0.181058	-3.70336
Rps6kb2	0.353324	3.85337	2.66444	0.0211069	0.181153	-3.53872
A930033H14Rik	0.48777	0.411026	2.66362	0.0211382	0.181229	-3.10158
Ly6a	-0.295072	3.88067	-2.66383	0.0211301	0.181229	-3.54352
Rpl35a	-0.184011	6.92133	-2.66273	0.0211729	0.181389	-3.74774
Zmiz2	0.240117	7.70861	2.66256	0.0211792	0.181389	-3.75687
Bloc1s5	-0.197533	3.73805	-2.66219	0.0211936	0.181417	-3.52646
Txndc15	-0.201654	5.73893	-2.66149	0.0212206	0.181552	-3.72231
Naaa	-0.248304	4.69401	-2.66114	0.0212344	0.181574	-3.64485
Limd2	-0.170588	5.39632	-2.66063	0.0212541	0.181646	-3.70434
Zak	-0.253795	3.21696	-2.65994	0.021281	0.18178	-3.45375
Gtf2f1	0.215051	6.12498	2.65953	0.0212969	0.181821	-3.73971
Cbr3	-0.277724	2.75446	-2.65864	0.0213315	0.181828	-3.38509
Gabra2	-0.151475	7.37512	-2.65889	0.0213215	0.181828	-3.75982
Surf1	-0.178982	5.58968	-2.65871	0.0213285	0.181828	-3.71955
Hsd17b11	-0.14726	5.37425	-2.65804	0.0213548	0.181932	-3.70739
Bmi1	-0.147888	5.66012	-2.65742	0.021379	0.181946	-3.72558
Ilf3	0.152653	6.20814	2.65754	0.0213743	0.181946	-3.74531
Aldh6a1	-0.140861	6.19483	-2.65522	0.0214648	0.182231	-3.74904
Bscl2	0.168834	6.10965	2.65445	0.0214951	0.182231	-3.74819
Cdk5rap1	-0.223536	2.86583	-2.6534	0.0215362	0.182231	-3.41115
Gulp1	-0.297535	2.46842	-2.65398	0.0215134	0.182231	-3.34892
Ndufa12	0.208706	6.31436	2.65456	0.0214908	0.182231	-3.75288
Slc6a1	-0.154641	8.49788	-2.65595	0.0214363	0.182231	-3.77485
Smurf1	0.220236	5.5791	2.65435	0.021499	0.182231	-3.72659
Sult2b1	0.252976	3.12383	2.65343	0.021535	0.182231	-3.45072
Tnnc1	0.654904	1.86839	2.65604	0.0214327	0.182231	-3.25802
Wscd2	0.296181	5.34225	2.65497	0.0214747	0.182231	-3.71055
Zfp960	-0.201143	3.11306	-2.65384	0.0215192	0.182231	-3.4484
2700029M09Rik	-0.229246	5.33627	-2.65263	0.0215665	0.182319	-3.71422
Lin52	-0.16341	4.87384	-2.65257	0.0215691	0.182319	-3.67688
Rere	0.225704	6.91816	2.65212	0.0215867	0.182372	-3.76628
Ptgs2	0.238361	4.07723	2.65177	0.0216006	0.182395	-3.59065
Bax	0.157097	4.4961	2.64957	0.0216874	0.182747	-3.64442
Rab30	-0.240847	5.52108	-2.64987	0.0216753	0.182747	-3.73106
Srfbp1	0.246625	3.75101	2.65016	0.021664	0.182747	-3.54901
Tagln2	0.267437	3.44903	2.64976	0.0216799	0.182747	-3.50591
Diras2	-0.166242	8.12852	-2.64918	0.021703	0.182783	-3.78407
Haus6	-0.188409	3.05003	-2.64852	0.0217289	0.182812	-3.44781
Lemd2	0.213991	4.47414	2.64872	0.0217209	0.182812	-3.64349
Slc38a7	0.163817	4.65896	2.64741	0.0217729	0.183087	-3.66524
Sphk2	0.233166	4.58786	2.64532	0.0218561	0.183691	-3.66159
Hilpda	-0.253424	1.9238	-2.64492	0.0218722	0.183731	-3.28395
Ccdc148	-0.186075	4.1079	-2.64256	0.0219665	0.183952	-3.61055
Cnep1r1	-0.17342	4.89642	-2.64256	0.0219664	0.183952	-3.69634
D130043K22Rik	0.22124	5.33108	2.6434	0.0219329	0.183952	-3.72998
Gm13248	-0.746479	-0.787751	-2.64269	0.0219612	0.183952	-3.13139
Kcnq2	0.228036	8.7287	2.64171	0.0220006	0.183952	-3.80105
Mapk1ip1l	0.134869	5.35536	2.64242	0.0219721	0.183952	-3.73338
Ppia	-0.200172	8.93288	-2.64388	0.0219136	0.183952	-3.79794
Rbm4	0.221594	4.1513	2.64221	0.0219806	0.183952	-3.61667
Sulf2	0.159401	6.62268	2.64192	0.0219924	0.183952	-3.78025
Fam53a	0.241808	4.02911	2.64075	0.0220392	0.184121	-3.60341
Stip1	0.256454	7.91803	2.64064	0.0220436	0.184121	-3.79724
Rsrc2	0.245336	6.6701	2.64006	0.0220672	0.184223	-3.78417
A530099J19Rik	0.915158	-2.27506	2.63973	0.0220804	0.184239	-3.26749
Il27ra	-1.03731	-1.97542	-2.63888	0.0221144	0.184332	-3.23248
Ldhd	-0.222977	3.51352	-2.63912	0.0221046	0.184332	-3.53366
Adam1a	0.399194	2.15795	2.63794	0.0221526	0.18439	-3.32906
Agap3	0.270097	7.61128	2.63758	0.0221669	0.18439	-3.79967
Lingo1	0.305803	7.79078	2.63785	0.022156	0.18439	-3.80096
Pck2	-0.172213	4.19177	-2.63815	0.022144	0.18439	-3.62879
Ust	0.130716	5.23837	2.63688	0.0221954	0.184532	-3.73464
Gm42730	0.334583	2.62574	2.63559	0.0222477	0.184873	-3.40403
Cadm1	0.131883	7.58134	2.63444	0.0222944	0.185071	-3.80487
Cd320	-0.181981	3.02279	-2.63457	0.0222889	0.185071	-3.46734
L2hgdh	-0.183099	4.34954	-2.63345	0.0223346	0.18531	-3.6559
Cdk11b	0.19319	6.21353	2.63235	0.0223796	0.185588	-3.78951
Cars	0.310386	5.13057	2.63178	0.0224029	0.185687	-3.73516
Fam46c	-0.294074	1.76576	-2.63069	0.0224472	0.18575	-3.28559
Fem1c	-0.179138	5.30304	-2.63008	0.0224723	0.18575	-3.75121
Gprasp1	-0.123664	9.27738	-2.63032	0.0224624	0.18575	-3.8219
Mthfr	0.239185	4.49931	2.63039	0.0224597	0.18575	-3.67807
Psg16	0.231695	5.12187	2.62991	0.0224794	0.18575	-3.7377
Sdf4	-0.138392	8.05843	-2.63048	0.0224561	0.18575	-3.81625
Sun2	-0.250542	5.33362	-2.62956	0.0224936	0.185773	-3.7543
Gm3636	-0.333041	2.04961	-2.62915	0.0225106	0.185818	-3.32781
Camk4	-0.306099	7.76133	-2.628	0.0225578	0.186104	-3.81792
Ncln	0.267651	5.17324	2.62763	0.022573	0.186104	-3.74576
Zfp119b	-0.327427	1.63043	-2.62747	0.0225796	0.186104	-3.27295
Cmpk2	-0.194877	4.92155	-2.62637	0.0226247	0.18638	-3.72678
Mrps24	-0.28313	3.44219	-2.62594	0.0226427	0.186434	-3.54571
Atat1	0.173783	5.13843	2.62521	0.0226727	0.186565	-3.74723
Strc	0.496367	-0.295189	2.62499	0.0226817	0.186565	-3.14301
Cpped1	0.180159	5.39067	2.62468	0.0226945	0.186576	-3.76672
Sorbs3	0.1364	4.69243	2.62383	0.0227297	0.186771	-3.70956
Ehf	-0.811051	-1.61946	-2.62334	0.0227501	0.186844	-3.21374
Mthfsd	0.147286	4.74564	2.62252	0.0227844	0.187031	-3.71709
Apba2	0.15591	7.50134	2.62111	0.0228429	0.187226	-3.82734
Pabpn1	0.254553	6.06053	2.62114	0.0228415	0.187226	-3.805
Sord	-0.158251	4.54901	-2.62116	0.0228409	0.187226	-3.69943
Rnf38	0.152737	5.49369	2.6204	0.0228725	0.187374	-3.78083
Zfp97	-0.229935	3.60187	-2.62002	0.0228883	0.187408	-3.57937
Coprs	-0.238019	4.01148	-2.61653	0.0230342	0.187939	-3.64288
Gm2420	0.864933	-1.67081	2.61777	0.0229824	0.187939	-3.22515
Mb21d2	-0.174212	5.55315	-2.61738	0.0229986	0.187939	-3.78965
Mrgbp	0.297337	3.87844	2.61755	0.0229916	0.187939	-3.62304
Myo1c	0.181264	4.03778	2.61655	0.0230335	0.187939	-3.64633
Nek8	0.36063	1.36252	2.61657	0.0230325	0.187939	-3.25723
Nhlrc4	-0.638611	-1.13547	-2.61705	0.0230125	0.187939	-3.18348
Gpatch1	0.157037	4.62555	2.61474	0.0231097	0.18846	-3.71857
Arhgef5	0.243694	2.49247	2.6127	0.0231955	0.188487	-3.42176
Chtf18	0.354286	0.132217	2.61292	0.0231865	0.188487	-3.16559
D10Wsu102e	0.155792	8.23048	2.61371	0.0231532	0.188487	-3.84694
Gstk1	-0.239877	2.89301	-2.61264	0.0231983	0.188487	-3.4844
Lhpp	0.256972	3.58942	2.61376	0.0231508	0.188487	-3.58828
Phlda3	-0.224638	3.87878	-2.61324	0.0231731	0.188487	-3.63051
Plekhf2	-0.222865	2.89755	-2.61364	0.0231562	0.188487	-3.48342
Sdcbp	-0.138784	7.56115	-2.61246	0.0232061	0.188487	-3.84309
Cdh9	0.322088	4.5719	2.61208	0.0232221	0.188522	-3.71762
Cckbr	0.260499	5.51625	2.61157	0.0232435	0.188602	-3.7976
Crebrf	-0.209362	5.99299	-2.61031	0.023297	0.188847	-3.82179
L1cam	0.158248	7.06579	2.61034	0.0232958	0.188847	-3.84117
[truncated: 14,205 more rows]

## Sheet: KO vs WT
gene_symbol	logFC	AveExpr	t	P.Value	adj.P.Val	B
Lrrc17	-4.38802	7.38865	-39.636	1.08114e-14	1.73685e-10	23.7876
Fabp7	-6.03384	0.775554	-35.6719	4.07633e-14	3.27431e-10	17.6795
Gm12481	8.61689	-2.37461	27.5265	1.05396e-12	5.64395e-09	9.93275
Zxda	-8.05338	-2.14182	-22.4755	1.31785e-11	5.29282e-08	9.87892
Gm15421	-5.91426	-0.305888	-21.085	2.9077e-11	9.34245e-08	12.8488
Amd2	2.01658	2.95355	19.0977	9.86278e-11	2.26351e-07	14.9709
Gm9803	8.37966	-2.49294	19.2941	8.69568e-11	2.26351e-07	8.7702
Rpl37a	1.63796	5.71531	16.2079	7.33803e-10	1.47357e-06	13.1409
Rps14	0.986059	6.39162	15.3551	1.41319e-09	2.52255e-06	12.4533
Gm14440	8.54146	-2.11189	15.1194	1.70375e-09	2.73707e-06	8.34574
Pgk1-rs7	6.15482	-3.48284	14.3115	3.30078e-09	4.82064e-06	6.19246
Gm9843	1.26842	5.52141	13.8432	4.91835e-09	6.58445e-06	11.1977
Gm10563	-2.86084	0.504918	-13.4097	7.19179e-09	8.38505e-06	10.2369
Gm15807	-3.47255	0.221922	-13.3918	7.30724e-09	8.38505e-06	10.031
Gm26712	5.22146	-3.8828	13.0672	9.78469e-09	1.0455e-05	5.42618
Mid1	-1.15303	5.17245	-12.9989	1.04127e-08	1.0455e-05	10.4426
Fus	-0.795673	7.94729	-12.8824	1.15862e-08	1.0949e-05	10.2388
Rps2	0.787964	7.1308	12.7742	1.28043e-08	1.14278e-05	10.1534
Gng13	1.10982	3.09454	12.5857	1.52671e-08	1.29087e-05	10.1666
Cck	0.87039	6.72695	12.1503	2.31241e-08	1.76899e-05	9.5484
Cxx1a	0.640865	6.46327	12.1546	2.30277e-08	1.76899e-05	9.56065
Rpl41	0.821292	7.02528	12.0738	2.49066e-08	1.81875e-05	9.46238
Gm8797	2.03614	3.09439	11.8767	3.02136e-08	1.95179e-05	9.48574
Rpl18	0.706836	5.75862	11.8806	3.01001e-08	1.95179e-05	9.30966
Sar1b	0.714874	5.13513	11.8714	3.03734e-08	1.95179e-05	9.33788
Slc25a11	0.747933	6.00993	11.8163	3.20744e-08	1.98183e-05	9.23178
Gm7672	-5.33104	-3.64756	-11.6975	3.61025e-08	2.1481e-05	5.17214
Fam134a	0.587516	7.09235	11.5363	4.24564e-08	2.43594e-05	8.90323
mt-Nd4l	-1.00683	10.3462	-11.4586	4.59379e-08	2.5448e-05	8.7647
Mbd6	-0.910883	4.69641	-11.307	5.36388e-08	2.87236e-05	8.78188
Myeov2	0.812454	4.63249	11.0577	6.94854e-08	3.60091e-05	8.51932
Mt3	0.822902	6.69894	11.024	7.19821e-08	3.61373e-05	8.36299
Cox5a	0.943433	6.32718	10.8162	8.96944e-08	4.36648e-05	8.14551
Gm5641	-0.762766	6.57257	-10.7369	9.76396e-08	4.61347e-05	8.0481
Rpl10-ps3	1.06563	6.71365	10.685	1.03247e-07	4.73905e-05	7.98496
Fis1	0.602506	6.17358	10.5139	1.24308e-07	5.39731e-05	7.81018
Srsf5	-0.986879	7.83388	-10.5355	1.21412e-07	5.39731e-05	7.7824
Nudt16l1	0.708449	4.62476	10.3096	1.55636e-07	6.57972e-05	7.68384
Gm4332	1.22469	3.90096	10.027	2.13688e-07	8.80229e-05	7.4306
Sep15	0.546943	6.98295	9.93238	2.37991e-07	9.29043e-05	7.10072
Tpd52	0.55302	5.91866	9.91498	2.42774e-07	9.29043e-05	7.12162
Tprgl	0.500035	6.73962	9.91457	2.42887e-07	9.29043e-05	7.08751
Uqcrfs1	0.594451	6.20489	9.76803	2.8751e-07	0.000107415	6.93075
Rps19	0.644218	6.16705	9.73582	2.98447e-07	0.000108967	6.89326
Vmn1r-ps128	-1.587	1.74862	-9.6868	3.15957e-07	0.000112796	7.18314
Cox4i1	0.528775	8.14632	9.66747	3.23161e-07	0.000112861	6.74655
Gm10175	0.789098	5.448	9.49918	3.9382e-07	0.000131807	6.64547
Ndufc2	0.553692	5.73156	9.51117	3.88278e-07	0.000131807	6.64076
Usmg5	0.763425	6.47518	9.47557	4.04987e-07	0.000132778	6.56064
Pabpn1	-0.613376	6.25731	-9.39263	4.46977e-07	0.000143286	6.46587
Rab11a	0.498181	6.64828	9.37796	4.54877e-07	0.000143286	6.43239
Gm10434	-7.25818	-1.52397	-9.35811	4.658e-07	0.000143905	5.77401
Grasp	-0.723366	4.96303	-9.19668	5.658e-07	0.000171501	6.30752
Gm4149	-3.50059	3.88889	-9.17978	5.77523e-07	0.000171813	6.40499
Gm6863	9.46464	-0.778287	9.06214	6.66684e-07	0.000194732	5.91667
Luc7l3	-0.811818	7.3906	-9.04052	6.84612e-07	0.000196398	5.97791
Pebp1	0.525469	7.98998	8.98106	7.36629e-07	0.000204033	5.88404
Ten1	0.736092	3.45969	8.99292	7.25923e-07	0.000204033	6.22136
Appl2	-0.560015	6.3326	-8.88866	8.26e-07	0.00022491	5.81836
Psmb3	0.766545	4.89097	8.8611	8.54847e-07	0.000228885	5.88347
Dgcr6	0.601832	4.64591	8.79555	9.27881e-07	0.000232913	5.82319
Hint1	0.56116	6.43186	8.80553	9.16342e-07	0.000232913	5.70538
Mien1	0.533142	5.02968	8.80094	9.21629e-07	0.000232913	5.7915
Tmem181b-ps	-1.27102	5.56641	-8.8323	8.86146e-07	0.000232913	5.78766
Atxn2l	-0.545293	6.57929	-8.74533	9.88319e-07	0.000238721	5.62028
Hccs	0.583354	4.45806	8.74508	9.88634e-07	0.000238721	5.77812
Nt5m	0.676766	4.37804	8.7395	9.95598e-07	0.000238721	5.78019
2410004B18Rik	0.591662	4.16698	8.65545	1.10723e-06	0.000261584	5.69541
Ddo	0.77869	3.37008	8.60653	1.17829e-06	0.000266866	5.73379
Rrbp1	-0.592537	6.29219	-8.60577	1.17943e-06	0.000266866	5.44623
Saraf	0.527305	7.39935	8.60675	1.17796e-06	0.000266866	5.4072
Bod1	0.49418	5.66513	8.58264	1.21475e-06	0.00027104	5.45011
2610005L07Rik	-0.765421	5.31591	-8.55048	1.26572e-06	0.000278546	5.43404
Atp5e	0.983252	4.97609	8.51945	1.31709e-06	0.000285932	5.42341
Nenf	0.829821	4.11703	8.49626	1.35691e-06	0.000290651	5.49037
Psenen	0.801058	4.63681	8.47316	1.39787e-06	0.000295484	5.39665
Cav2	0.552954	5.27638	8.44645	1.44689e-06	0.00030094	5.29738
Rps5	0.571577	6.31032	8.43886	1.46115e-06	0.00030094	5.22058
Map1lc3a	0.553017	6.31901	8.42671	1.48428e-06	0.000301834	5.20371
Cyc1	0.534801	6.61484	8.41492	1.5071e-06	0.000302645	5.17581
Rps16-ps2	0.978206	4.83836	8.3802	1.57653e-06	0.000312679	5.24934
Pnisr	-0.68445	7.27704	-8.3654	1.60714e-06	0.000314862	5.0846
Cisd1	0.610999	5.58264	8.35169	1.63606e-06	0.000316667	5.14392
Cnih2	0.450435	6.7707	8.33741	1.66681e-06	0.000318777	5.06416
Ewsr1	-0.437232	7.47404	-8.30088	1.74823e-06	0.000330416	4.98977
Snurf	1.23059	4.3208	8.28312	1.78935e-06	0.000334255	5.17666
Rbm25	-0.537667	7.0892	-8.26272	1.83785e-06	0.000339368	4.95005
Cxcl15	-2.11711	0.415254	-8.20546	1.98161e-06	0.000357691	5.33343
RP23-221P20.2	-1.3287	0.962042	-8.20809	1.97473e-06	0.000357691	5.38771
BC030499	-1.02488	2.79877	-8.18732	2.02961e-06	0.000362285	5.24871
Arxes2	0.503101	5.67482	8.10718	2.257e-06	0.000366968	4.79995
Brk1	0.509579	6.62867	8.11634	2.2297e-06	0.000366968	4.7639
Gnai1	0.513832	7.42251	8.09624	2.2901e-06	0.000366968	4.70756
Ptdss1	0.405737	5.91749	8.10871	2.25243e-06	0.000366968	4.78628
Reep1	0.393189	6.83937	8.09847	2.2833e-06	0.000366968	4.73101
Rpl10a-ps1	1.20419	5.25742	8.14945	2.13387e-06	0.000366968	4.89227
Rps29	-0.533482	7.93598	-8.09541	2.29262e-06	0.000366968	4.6913
Rps9	0.519935	7.10024	8.16676	2.08552e-06	0.000366968	4.8168
Tmem230	0.487965	4.38609	8.09068	2.30711e-06	0.000366968	4.90368
Txn1	0.579088	5.38576	8.09183	2.3036e-06	0.000366968	4.80097
Xirp2	-1.10051	1.63121	-8.13057	2.18796e-06	0.000366968	5.28339
Atp5g1	0.458283	6.55309	8.04451	2.45372e-06	0.000386461	4.6663
Rps18	0.530804	6.34774	8.00896	2.57335e-06	0.000401368	4.62475
Jagn1	0.664968	4.05483	7.98331	2.66352e-06	0.000407519	4.79744
Rpl28-ps1	0.778555	5.2301	7.98529	2.65642e-06	0.000407519	4.66536
Folh1	-0.99695	3.73966	-7.96777	2.71978e-06	0.000412201	4.81942
Psmb4	0.590344	5.93438	7.90562	2.95774e-06	0.000439963	4.49948
Srrm1	-0.569853	6.89874	-7.90886	2.94479e-06	0.000439963	4.46153
Leng8	-0.93463	6.94092	-7.89773	2.98949e-06	0.000440607	4.44416
Mrps24	0.699644	3.21234	7.86772	3.11366e-06	0.000446615	4.75394
Ndufa2	0.818498	4.8275	7.87932	3.06504e-06	0.000446615	4.55568
Ubxn8	0.773555	4.69043	7.87024	3.10301e-06	0.000446615	4.55804
Ndufa1	-0.605841	5.92641	-7.84218	3.22365e-06	0.00045512	4.40964
Ttc9b	0.740775	5.23982	7.84082	3.22961e-06	0.00045512	4.45991
Col27a1	-1.04998	2.45927	-7.79307	3.44693e-06	0.000481521	4.75133
Gm6882	-2.05725	0.835734	-7.78489	3.4857e-06	0.000482739	4.83813
Gm8325	-1.51153	3.97237	-7.76741	3.57007e-06	0.000489574	4.50431
Gm9923	6.05771	-2.6825	7.75864	3.61321e-06	0.000489574	3.64001
Map4k4	-0.424881	6.9908	-7.75597	3.62647e-06	0.000489574	4.2394
Amfr	0.394162	7.11804	7.74605	3.67614e-06	0.000490039	4.22052
Serp2	0.52424	5.24292	7.74313	3.69093e-06	0.000490039	4.31983
Ddx5	-0.503745	10.0598	-7.73616	3.72642e-06	0.000490697	4.14178
Svop	0.481721	6.9202	7.72122	3.80372e-06	0.000496803	4.19188
Pgam5	0.493644	5.20689	7.70926	3.86685e-06	0.000500975	4.27439
Dcaf12l1	0.499451	5.37792	7.69125	3.96397e-06	0.000509449	4.23305
Prmt7	0.571041	4.83602	7.67506	4.05355e-06	0.000516828	4.26255
Prpf4b	-0.412847	6.48078	-7.66831	4.09147e-06	0.000517554	4.13232
Med28	0.560537	5.24456	7.63514	4.28366e-06	0.000533466	4.16374
Sdhaf4	0.759739	3.18187	7.63624	4.27714e-06	0.000533466	4.43109
Gm5537	-1.04702	6.30736	-7.61755	4.3894e-06	0.000542429	4.06599
Napa	0.421466	7.61851	7.60768	4.45e-06	0.000543194	4.00312
Ssr2	0.516375	5.3191	7.60554	4.46322e-06	0.000543194	4.11397
Bri3	0.687876	4.24951	7.59069	4.55635e-06	0.000547855	4.21218
Rpl15-ps3	1.06926	4.87251	7.58858	4.56972e-06	0.000547855	4.1333
Rbx1	0.500643	6.08347	7.57884	4.63209e-06	0.000551219	4.0205
Ndufa11	0.485741	5.46571	7.56157	4.74495e-06	0.000552374	4.03723
Nudt11	0.600846	4.51627	7.56692	4.70965e-06	0.000552374	4.14312
Rps13-ps2	9.24379	-2.12033	7.56608	4.71521e-06	0.000552374	3.76847
R3hdm1	-0.367574	7.88814	-7.50743	5.11794e-06	0.000591509	3.84826
Snap47	0.43851	8.0574	7.49523	5.20623e-06	0.000597415	3.82564
March2	0.451432	5.64783	7.47332	5.36896e-06	0.000605692	3.8934
Rps27l	1.12852	2.3017	7.47034	5.39147e-06	0.000605692	4.31652
Tmem9	0.413608	5.40398	7.48033	5.31627e-06	0.000605692	3.92333
Gm2810	-6.58699	-0.744568	-7.41148	5.85783e-06	0.000653514	4.12525
Gamt	0.681524	2.60142	7.3996	5.95705e-06	0.000654065	4.17461
Gm14420	-0.5566	4.68347	-7.39251	6.01717e-06	0.000654065	3.86707
Rpl13a	0.404933	7.73977	7.39296	6.01333e-06	0.000654065	3.68308
Tcerg1	-0.507814	6.31123	-7.39151	6.02562e-06	0.000654065	3.73332
2410015M20Rik	0.67081	4.59524	7.37755	6.14596e-06	0.00066265	3.85553
Ccdc39	-0.581636	4.55738	-7.31768	6.69181e-06	0.00071212	3.77137
H2afv	0.531385	4.64008	7.31605	6.7074e-06	0.00071212	3.7588
mt-Co1	-0.512999	14.6518	-7.31288	6.73777e-06	0.00071212	3.50626
Gm7336	3.99769	1.70701	7.29832	6.87919e-06	0.000722168	4.13738
Zdhhc2	0.474437	5.93609	7.2939	6.92274e-06	0.000722168	3.60741
Apln	0.398985	4.97054	7.26381	7.22699e-06	0.000734641	3.64352
Aplp1	0.38732	9.66779	7.25958	7.27096e-06	0.000734641	3.44262
Gm10443	0.872614	3.59328	7.2608	7.2582e-06	0.000734641	3.82321
Kbtbd7	0.545212	5.7945	7.26606	7.20378e-06	0.000734641	3.5748
Pgk1	0.481996	8.41431	7.27243	7.13843e-06	0.000734641	3.48471
Amd-ps3	-8.04242	0.642696	-7.2246	7.64508e-06	0.000741496	4.08019
Aurkaip1	0.478302	5.12554	7.2165	7.73465e-06	0.000741496	3.55661
Eif5a2	0.421378	6.5757	7.22381	7.65378e-06	0.000741496	3.47106
Hnrnpa1	-0.448186	7.98961	-7.21687	7.73049e-06	0.000741496	3.41203
Limd2	0.453007	5.23686	7.24858	7.38642e-06	0.000741496	3.59405
Rgs10	0.607081	4.38706	7.21889	7.7081e-06	0.000741496	3.64573
Rnh1	0.656277	4.224	7.21474	7.7542e-06	0.000741496	3.66171
Tmem134	0.600649	3.43096	7.24325	7.4431e-06	0.000741496	3.82181
Tspan3	0.396768	8.00137	7.21965	7.69965e-06	0.000741496	3.41591
Rpl39	0.53468	5.89271	7.20834	7.82589e-06	0.000743923	3.48154
Gm20425	-1.06035	4.26327	-7.20227	7.89461e-06	0.00074604	3.63755
Pex19	0.349679	6.08697	7.19724	7.95193e-06	0.000747063	3.45344
Fam103a1	0.586433	5.92981	7.17811	8.17426e-06	0.000763485	3.43355
Ndufb8	0.431052	6.44547	7.17391	8.22399e-06	0.00076369	3.40107
Gas8	-0.65065	4.09832	-7.16623	8.31567e-06	0.000767766	3.60673
Map7	-0.450674	6.40359	-7.1596	8.39571e-06	0.000770726	3.38121
Atp6ap2	0.515894	7.86953	7.14771	8.54123e-06	0.00077087	3.31064
Tex9	-0.673163	3.23066	-7.15088	8.50217e-06	0.00077087	3.71502
Tmem256	0.577253	3.92022	7.15498	8.45197e-06	0.00077087	3.61595
Sap30l	0.510319	3.91448	7.13476	8.70282e-06	0.000781066	3.5864
Cstb	0.502828	3.71138	7.12722	8.79846e-06	0.000785262	3.60569
Smim18	0.858021	1.7254	7.12186	8.86711e-06	0.000787017	3.88126
Psma7	0.814473	5.43082	7.11525	8.95251e-06	0.000790232	3.3752
Snx17	0.44484	5.79561	7.10561	9.07859e-06	0.000792649	3.33227
Srprb	0.457386	4.72827	7.10681	9.06287e-06	0.000792649	3.43398
Ldb1	-0.351827	6.15808	-7.04827	9.86893e-06	0.000856997	3.22321
Gstp1	0.450879	6.6233	7.04325	9.94149e-06	0.000858656	3.19474
Ccdc34	-0.82036	3.69596	-7.00637	1.04924e-05	0.000891853	3.42535
Eef1e1	0.63594	4.11662	7.00706	1.04818e-05	0.000891853	3.36311
Snrnp70	-0.623644	7.38264	-7.00959	1.0443e-05	0.000891853	3.11471
Safb	-0.440498	6.7381	-6.97988	1.09081e-05	0.000922304	3.09283
Chchd6	0.449792	4.82742	6.96797	1.11004e-05	0.000923981	3.2106
Mzt1	0.436857	6.28989	6.97015	1.1065e-05	0.000923981	3.09679
Usp50	1.79901	1.86059	6.96975	1.10715e-05	0.000923981	3.64295
2010107E04Rik	0.652527	5.44857	6.93923	1.158e-05	0.000931515	3.10423
Acin1	-0.339357	6.75309	-6.952	1.13643e-05	0.000931515	3.04925
Actn2	-0.867806	5.17022	-6.94746	1.14405e-05	0.000931515	3.14265
Cox6b1	0.580653	7.16037	6.9523	1.13592e-05	0.000931515	3.03427
Dusp28	0.581346	3.8535	6.93665	1.16242e-05	0.000931515	3.29482
Hist4h4	-1.06469	0.817782	-6.93644	1.16278e-05	0.000931515	3.67558
Mlycd	0.516949	4.11603	6.9315	1.17128e-05	0.000931515	3.24761
Ndufc1	0.595541	4.50097	6.93915	1.15815e-05	0.000931515	3.20608
Prmt1	0.41703	5.48209	6.9346	1.16593e-05	0.000931515	3.0942
Unc50	0.478128	4.59382	6.91377	1.20233e-05	0.000951499	3.15517
Arl16	0.466097	4.0148	6.91008	1.20889e-05	0.000952004	3.22968
Snrpd2	0.526903	4.92383	6.9027	1.22216e-05	0.000957757	3.09929
Rps11	0.444461	6.47844	6.87822	1.26723e-05	0.000983483	2.94617
Tusc3	0.338168	7.39433	6.87903	1.26573e-05	0.000983483	2.91248
Ccdc124	-0.574578	5.91674	-6.85889	1.30409e-05	0.000995944	2.94482
Cenpv	0.749889	3.62075	6.8581	1.30561e-05	0.000995944	3.21029
Hk1	-0.319894	8.55951	-6.85683	1.30809e-05	0.000995944	2.84491
Tmem179	0.440961	6.37212	6.86064	1.30071e-05	0.000995944	2.92349
Cuta	0.530954	4.42076	6.83631	1.34858e-05	0.00102024	3.05791
Gm15440	0.546434	3.63774	6.83426	1.3527e-05	0.00102024	3.17087
Gosr2	0.369885	6.31283	6.82603	1.36936e-05	0.0010232	2.87226
Pdap1	-0.474663	6.81875	-6.82753	1.36631e-05	0.0010232	2.85346
Jtb	0.546687	4.24422	6.8201	1.3815e-05	0.00102749	3.05722
Rnpc3	-0.60314	4.72003	-6.81033	1.40176e-05	0.00103775	2.97949
Cyb561	0.355595	5.85316	6.80508	1.41276e-05	0.0010411	2.86509
Trove2	0.469074	6.10186	6.80125	1.42088e-05	0.0010423	2.84415
Cdk15	-1.50724	1.17011	-6.79354	1.4373e-05	0.00104956	3.45032
Slc25a33	0.483574	4.71089	6.78945	1.44611e-05	0.00105121	2.94806
Chchd2	0.815863	6.67632	6.77621	1.47501e-05	0.00106739	2.77883
B630019K06Rik	0.585682	4.86356	6.76468	1.50065e-05	0.0010762	2.8915
Oprl1	0.374803	5.45509	6.76746	1.49443e-05	0.0010762	2.83671
Prpf38b	-0.511987	5.86096	-6.76174	1.50729e-05	0.0010762	2.79674
Ubc	0.396437	9.24722	6.75281	1.52756e-05	0.00108585	2.66823
Cnep1r1	0.5488	4.68551	6.74846	1.53757e-05	0.00108815	2.8871
Rpp25l	0.666659	2.63131	6.71442	1.61816e-05	0.00114016	3.14726
B3gat3	0.400899	6.57093	6.711	1.62649e-05	0.00114103	2.68065
Ran	0.363346	7.37146	6.69959	1.65467e-05	0.00115575	2.63216
Eif5a	0.478684	7.37952	6.69396	1.66875e-05	0.00116054	2.62299
Gm20691	-6.11938	-2.04611	-6.68447	1.69279e-05	0.0011658	2.8391
Rps15	0.530733	7.29537	6.68724	1.68571e-05	0.0011658	2.61533
Zfp605	-0.481107	4.41028	-6.6824	1.69808e-05	0.0011658	2.81907
Bbof1	-0.836791	2.39801	-6.66286	1.74886e-05	0.00118816	3.10451
Rprd1a	0.326529	6.97349	6.66603	1.74051e-05	0.00118816	2.59365
Selk	0.5096	6.30071	6.66017	1.75598e-05	0.00118816	2.61223
Wrb	0.437735	5.32711	6.65857	1.76024e-05	0.00118816	2.67691
Clpp	0.442371	4.65398	6.64387	1.79978e-05	0.00120977	2.72662
Cc2d2a	-0.406375	4.8216	-6.62189	1.86069e-05	0.0012455	2.67172
Map2k1	0.304362	7.75921	6.61038	1.89348e-05	0.00125697	2.47825
Tmem246	0.423967	5.81228	6.61279	1.88656e-05	0.00125697	2.56501
Ttc7b	0.300303	7.23342	6.60294	1.91498e-05	0.00126601	2.48382
Nefm	-0.425618	8.64567	-6.57169	2.00814e-05	0.00131771	2.39297
S100a6	0.677808	2.69956	6.57122	2.00959e-05	0.00131771	2.91407
Ndufa4	0.488945	7.35508	6.56497	2.0288e-05	0.00132491	2.41898
Rnf187	0.317082	7.71057	6.5568	2.05422e-05	0.00133608	2.39428
Sptssa	0.621813	4.26403	6.54709	2.08487e-05	0.00135054	2.62575
0610011F06Rik	0.541762	3.83123	6.54268	2.09894e-05	0.00135419	2.68445
Eid2	0.544129	4.62182	6.53813	2.11356e-05	0.00135665	2.56301
Rmnd5b	0.488684	4.95191	6.53625	2.11963e-05	0.00135665	2.5209
Fyco1	-0.476423	5.76722	-6.52137	2.16839e-05	0.00138235	2.4224
2610301B20Rik	0.35563	5.2223	6.50707	2.21637e-05	0.00140735	2.44602
Gm6685	-0.988074	1.98515	-6.49988	2.2409e-05	0.00141733	2.91403
Hacd3	0.369335	7.3028	6.49157	2.26964e-05	0.00142987	2.30324
Elp5	0.473892	5.40023	6.48594	2.2893e-05	0.00143103	2.39539
Tomm22	0.498041	5.50066	6.48827	2.28114e-05	0.00143103	2.3903
Ctxn2	0.917329	2.50181	6.48236	2.3019e-05	0.00143334	2.8072
Hbb-bs	0.730415	6.38203	6.46394	2.36796e-05	0.00146877	2.29531
Ddx46	-0.365464	6.17916	-6.45851	2.38782e-05	0.0014754	2.29636
Atp5j2	0.5763	6.0832	6.45374	2.40541e-05	0.00148057	2.29384
Fam58b	0.596988	2.91068	6.44702	2.43041e-05	0.00149025	2.68361
Banf1	0.436413	4.7941	6.4332	2.48267e-05	0.0015165	2.37394
Abhd17b	0.527554	4.77284	6.41913	2.53713e-05	0.0015286	2.35384
AC152063.15	-0.789919	7.11438	-6.41826	2.54054e-05	0.0015286	2.19198
Nt5c3	0.462309	5.29062	6.41866	2.53898e-05	0.0015286	2.29739
Slc35b1	0.444492	4.86858	6.4231	2.52164e-05	0.0015286	2.34897
Gm10040	-0.752582	4.17425	-6.41018	2.57243e-05	0.00153649	2.42018
Mapk1ip1l	-0.345141	5.47106	-6.4101	2.57276e-05	0.00153649	2.26707
Gemin7	0.545963	3.66284	6.40294	2.60138e-05	0.00154782	2.48869
Mbd3	0.498251	5.88754	6.39491	2.63387e-05	0.00155563	2.21071
Pef1	0.464203	5.48994	6.3964	2.62781e-05	0.00155563	2.24329
Arid4a	-0.492213	5.8499	-6.37689	2.70836e-05	0.00158218	2.18405
Col5a1	-0.983381	3.80428	-6.37827	2.70257e-05	0.00158218	2.42631
Tceal5	-0.551356	6.52551	-6.37907	2.69922e-05	0.00158218	2.15192
Akap8	-0.50219	5.96688	-6.36843	2.74407e-05	0.00159723	2.16278
Akr1a1	0.343353	7.8712	6.36235	2.77008e-05	0.00160655	2.07607
Rnf225	-0.911548	1.3837	-6.35989	2.78065e-05	0.00160688	2.77474
Ccdc9	-0.501426	5.28069	-6.35571	2.79876e-05	0.00160689	2.19655
Olfm3	0.589902	5.81226	6.35527	2.80067e-05	0.00160689	2.15157
Hal	-0.951503	1.64925	-6.35162	2.81657e-05	0.00161026	2.7293
Mdh1	0.450706	9.31214	6.34736	2.83528e-05	0.00161521	2.01828
Asna1	0.42594	5.86525	6.33865	2.87388e-05	0.00163141	2.12096
Adck3	0.415391	5.05255	6.32987	2.91338e-05	0.00164223	2.1778
Cib2	0.52578	4.28519	6.33196	2.90391e-05	0.00164223	2.27769
Gm6565	0.651017	3.038	6.31078	3.00125e-05	0.00165902	2.44483
Igip	1.04761	5.09015	6.31038	3.00315e-05	0.00165902	2.14214
Maea	0.337229	5.86046	6.31812	2.96715e-05	0.00165902	2.08788
Scaf4	-0.433758	4.79656	-6.30995	3.00514e-05	0.00165902	2.17437
Stoml1	0.419053	5.29243	6.31364	2.9879e-05	0.00165902	2.1271
Tmem59l	0.390313	7.60249	6.31184	2.9963e-05	0.00165902	2.00205
Derl1	0.330399	5.86809	6.30557	3.02574e-05	0.00166468	2.06691
Col11a2	-0.83946	3.9073	-6.28415	3.12854e-05	0.00171536	2.25789
Gm28437	4.21056	-2.7468	6.27772	3.16015e-05	0.00172679	2.09547
Zfp182	-0.465882	3.61061	-6.27025	3.19721e-05	0.00174113	2.28345
Atp5l	0.417208	6.42178	6.2602	3.24788e-05	0.00174505	1.96279
Maf1	0.394226	5.41428	6.26216	3.23797e-05	0.00174505	2.03176
Nudt10	0.558526	3.87344	6.26081	3.24478e-05	0.00174505	2.22541
Safb2	-0.514886	5.60907	-6.26535	3.22183e-05	0.00174505	2.02031
D10Wsu102e	-0.363526	8.34326	-6.2514	3.29294e-05	0.00176337	1.88192
Eif3m	0.431849	5.7048	6.24243	3.33955e-05	0.00177785	1.97532
Slc25a3	0.390217	7.82847	6.24062	3.34903e-05	0.00177785	1.8785
Sox9	-0.545615	4.96582	-6.23983	3.35318e-05	0.00177785	2.04053
Tmem109	0.501348	4.73849	6.2371	3.36755e-05	0.0017796	2.06267
Cops8	0.379337	6.09397	6.23149	3.39734e-05	0.00178945	1.93197
Mpnd	0.522913	5.33431	6.22456	3.43445e-05	0.00179721	1.97761
Txlnb	-1.11869	1.22748	-6.22536	3.43018e-05	0.00179721	2.58295
Fubp3	-0.432048	4.7575	-6.22013	3.45846e-05	0.0018039	2.03257
Hook1	-0.402294	5.87301	-6.20513	3.54093e-05	0.00184094	1.90217
Klf3	-0.374899	5.37317	-6.18843	3.63524e-05	0.00188175	1.91463
Rpl29	0.39042	6.55755	6.18695	3.64373e-05	0.00188175	1.83656
Zmat5	0.491555	3.40435	6.18506	3.65457e-05	0.00188175	2.17938
Dexi	0.569409	4.70218	6.18222	3.67098e-05	0.00188416	1.97723
Gm561	0.629093	2.97108	6.16752	3.75701e-05	0.00192218	2.22485
Fxyd7	0.451458	5.16882	6.16381	3.77906e-05	0.00192732	1.89404
Prdx2	0.355415	7.32166	6.15352	3.84099e-05	0.00194654	1.75156
Zxdb	0.592175	4.28672	6.15488	3.83278e-05	0.00194654	1.98865
Ppp4r1l-ps	-0.48627	3.96567	-6.14315	3.90443e-05	0.00197247	2.01856
Bola2	0.656736	3.64873	6.13235	3.97172e-05	0.00198771	2.05235
Rad23b	-0.422965	8.12425	-6.1355	3.95197e-05	0.00198771	1.69671
Rps13-ps1	-8.20927	1.26681	-6.13393	3.96179e-05	0.00198771	2.43509
Eef1a2	-0.305088	9.78366	-6.12571	4.0137e-05	0.00200249	1.64788
Cdc7	-0.614523	3.80989	-6.11659	4.07212e-05	0.00200281	1.99997
Chmp1a	0.399356	5.89532	6.11005	4.11451e-05	0.00200281	1.74377
Fam195b	0.409555	5.1335	6.11967	4.05229e-05	0.00200281	1.82484
Hnrnpm	-0.370619	6.88288	-6.11818	4.06188e-05	0.00200281	1.70964
Rps27a	0.482222	7.19362	6.1217	4.03927e-05	0.00200281	1.70354
Sdcbp	0.362293	7.43456	6.10771	4.12985e-05	0.00200281	1.67171
Sgpp1	0.395135	5.68424	6.1119	4.1025e-05	0.00200281	1.76187
Smg6	-0.356747	5.68809	-6.10631	4.13902e-05	0.00200281	1.75231
Tex261	0.435817	4.86746	6.11353	4.09187e-05	0.00200281	1.84407
Tubd1	-0.666989	2.68349	-6.1136	4.09146e-05	0.00200281	2.18712
Gm8186	0.90815	2.00682	6.09798	4.1941e-05	0.00201719	2.2751
Pnn	-0.432614	6.33805	-6.09238	4.23151e-05	0.00201719	1.68989
Ppp2r1a	0.346767	8.50877	6.09523	4.21244e-05	0.00201719	1.61981
Rps19-ps3	1.756	-1.12344	6.09273	4.22917e-05	0.00201719	2.33093
Sh3bp1	0.340539	7.1908	6.09716	4.19953e-05	0.00201719	1.66294
Pop5	0.507817	4.80592	6.08209	4.30126e-05	0.00203852	1.79934
Ppp2r4	0.386145	6.94429	6.08204	4.30164e-05	0.00203852	1.64723
Id4	-0.39539	6.12882	-6.07303	4.36367e-05	0.00206183	1.66832
RP24-502D8.3	-2.15915	-2.39889	-6.06293	4.43444e-05	0.00208913	1.9694
Fubp1	-0.322976	6.80195	-6.05868	4.46452e-05	0.00209714	1.61401
Taf9	-0.61536	3.28186	-6.05685	4.47756e-05	0.00209714	1.99029
Cmtm5	0.39809	4.64659	6.03286	4.65219e-05	0.0021663	1.73742
Hmgb1	-0.588365	8.02177	-6.03414	4.64266e-05	0.0021663	1.53097
C1d	0.536798	5.15519	6.02444	4.71516e-05	0.0021683	1.66452
Egr3	-1.06255	5.69971	-6.02327	4.72396e-05	0.0021683	1.61336
Mpc2	0.536032	5.45289	6.02685	4.69702e-05	0.0021683	1.63984
Polr2d	0.492266	3.55601	6.0286	4.68391e-05	0.0021683	1.89699
Tmem181a	-0.609556	7.0037	-6.02805	4.68802e-05	0.0021683	1.55496
Impact	0.320768	8.00751	6.01806	4.76343e-05	0.00218019	1.50451
Epb41l2	-0.315527	6.39312	-6.00383	4.87315e-05	0.00222406	1.53979
Apoe	-0.434472	10.1729	-6.00176	4.8893e-05	0.00222512	1.4373
Znrd1	0.621513	3.16545	5.99996	4.90339e-05	0.00222522	1.91659
Smim17	0.457635	4.34797	5.99751	4.92265e-05	0.00222767	1.71945
Hepacam	-0.396644	6.6216	-5.99199	4.96634e-05	0.00224113	1.51004
Gm29288	-1.5443	-1.00249	-5.97838	5.07594e-05	0.00227779	2.18953
Gm8502	-1.5443	-1.00249	-5.97838	5.07594e-05	0.00227779	2.18953
Ackr1	0.759179	4.11714	5.97349	5.11587e-05	0.00228685	1.71404
Gm16042	2.17345	0.902607	5.9707	5.13883e-05	0.00228685	2.21609
Malt1	-0.688878	2.76788	-5.97076	5.13836e-05	0.00228685	1.93834
Btbd6	0.394049	5.10147	5.96353	5.19831e-05	0.00229848	1.56844
Endod1	0.273671	6.87709	5.96226	5.20892e-05	0.00229848	1.44978
Pcdhb3	0.54721	2.40411	5.9635	5.19858e-05	0.00229848	1.9904
Wsb2	0.323071	7.55644	5.96068	5.22218e-05	0.00229848	1.42212
Fam69b	0.527684	4.99579	5.95747	5.24917e-05	0.00230404	1.56977
Ppfibp1	-0.422198	4.79071	-5.95114	5.30284e-05	0.00232126	1.58305
Col24a1	-1.59954	1.67822	-5.94633	5.34403e-05	0.00232661	2.0802
Prpf39	-0.654182	5.45297	-5.94731	5.33567e-05	0.00232661	1.50678
Ids	0.354882	8.81731	5.94105	5.38965e-05	0.00234013	1.35468
Vamp7	0.58841	5.37448	5.92915	5.49389e-05	0.00237896	1.48346
Glb1l	-0.542252	2.77816	-5.92701	5.51288e-05	0.00238076	1.86424
2310033P09Rik	-0.514697	3.32166	-5.92444	5.53572e-05	0.00238422	1.76426
Lpcat1	0.325912	5.06198	5.91303	5.63851e-05	0.00241267	1.48794
Map1lc3b	0.294486	7.56305	5.91212	5.64683e-05	0.00241267	1.34016
Tm2d1	0.479195	4.32133	5.91461	5.62415e-05	0.00241267	1.58478
AI413582	0.568739	3.74973	5.91011	5.66511e-05	0.00241406	1.66754
Srrm2	-0.587195	8.4867	-5.90597	5.70313e-05	0.00242383	1.30334
Aprt	0.594872	3.65358	5.89745	5.78215e-05	0.00244082	1.66245
Gde1	0.359585	7.17084	5.89046	5.84778e-05	0.00244082	1.31749
Iscu	0.575912	5.60868	5.89028	5.84946e-05	0.00244082	1.39748
Man1b1	0.329453	6.00074	5.89289	5.82487e-05	0.00244082	1.37403
Ost4	0.448561	4.31684	5.89424	5.81215e-05	0.00244082	1.55125
Smarcc2	-0.279365	8.28842	-5.89313	5.82263e-05	0.00244082	1.28678
Sult4a1	0.317995	8.41254	5.89301	5.8237e-05	0.00244082	1.28334
Ddx26b	-0.569035	5.4178	-5.88272	5.92143e-05	0.00245982	1.40129
Spaca6	-0.845528	3.94918	-5.88228	5.92561e-05	0.00245982	1.58815
Gm21092	-0.466645	6.92054	-5.8737	6.00844e-05	0.00248777	1.29884
Map2k7	-0.281488	6.4039	-5.85907	6.15251e-05	0.00254087	1.29577
Gm20878	-0.593874	3.48069	-5.85456	6.19765e-05	0.00255228	1.62007
Sirt3	0.43058	5.4212	5.85315	6.21191e-05	0.00255228	1.35103
Fxyd6	0.449334	6.0742	5.84848	6.25908e-05	0.0025651	1.29463
Cdk11b	-0.436828	6.34797	-5.83448	6.40297e-05	0.0026174	1.25668
Tceb1	0.5204	6.64801	5.8322	6.42666e-05	0.00262041	1.23962
Npdc1	0.336462	6.78346	5.82749	6.47609e-05	0.00263388	1.22604
Cep162	-0.419443	4.1608	-5.818	6.5767e-05	0.00265464	1.44641
Hint2	0.631026	2.96079	5.81887	6.56745e-05	0.00265464	1.6516
Ttc39c	0.398041	4.04979	5.82094	6.54539e-05	0.00265464	1.46877
Copz1	0.432266	5.97684	5.81644	6.59346e-05	0.00265473	1.24611
Abracl	-0.508848	3.17913	-5.80816	6.6829e-05	0.00267795	1.59477
Vhl	0.394522	5.24307	5.80801	6.68447e-05	0.00267795	1.29169
Nsrp1	-0.576001	4.69424	-5.80044	6.76737e-05	0.00270442	1.34118
Rbp4	0.789357	2.35878	5.79824	6.79166e-05	0.00270739	1.72518
Rasgef1b	-0.348606	5.69094	-5.78907	6.89397e-05	0.00274138	1.21953
Tnfrsf18	-0.923911	0.524161	-5.7869	6.91838e-05	0.00274429	1.9559
Cdip1	0.276526	7.61507	5.77995	6.99727e-05	0.00276875	1.11437
Nbl1	0.430554	4.95281	5.77047	7.10642e-05	0.00280503	1.25905
Gm10288	7.57385	-1.6575	5.76608	7.15756e-05	0.0028114	1.7796
Gm17131	-0.442819	5.67296	-5.76722	7.14422e-05	0.0028114	1.18375
Zfp932	-0.495817	4.80046	-5.76456	7.17529e-05	0.00281149	1.267
Kif3a	-0.364657	7.50033	-5.76201	7.20526e-05	0.00281636	1.08759
Aar2	0.360838	5.01741	5.75413	7.29873e-05	0.00284597	1.22394
Tmem205	0.552918	3.06852	5.75121	7.33365e-05	0.00284983	1.5187
Tspan13	0.390385	7.34944	5.75034	7.3441e-05	0.00284983	1.07292
Gtf2f1	-0.474318	6.26795	-5.74552	7.40222e-05	0.00285396	1.10921
Hapln2	-0.610887	4.51496	-5.74504	7.40803e-05	0.00285396	1.27085
Il11ra1	0.507214	3.95703	5.74733	7.38041e-05	0.00285396	1.35917
Dtnbp1	0.459309	5.34461	5.73498	7.53102e-05	0.0028944	1.15746
Megf11	0.472467	4.34483	5.7309	7.58154e-05	0.00290686	1.27098
Tmem160	0.685349	3.35789	5.7227	7.68419e-05	0.0029392	1.41919
Luc7l2	-0.331195	7.315	-5.71918	7.72864e-05	0.00294802	1.02087
Pcmt1	0.30713	7.20923	5.71653	7.76229e-05	0.00294802	1.02023
Rreb1	-0.698732	4.97983	-5.71748	7.75018e-05	0.00294802	1.16568
Fundc2	0.342321	5.52339	5.71505	7.78118e-05	0.00294822	1.10709
Proser1	-0.347009	4.29878	-5.71159	7.82556e-05	0.00295806	1.24484
Cript	0.498017	5.26843	5.70895	7.85951e-05	0.00296392	1.12044
2900011O08Rik	0.309882	7.90204	5.70196	7.95026e-05	0.00297201	0.972136
Gng5	0.525574	3.82213	5.70357	7.92922e-05	0.00297201	1.30707
Plekhb2	0.276897	7.80574	5.7016	7.95496e-05	0.00297201	0.974399
Zfc3h1	-0.375877	5.72496	-5.70399	7.92375e-05	0.00297201	1.07175
Fbxo9	0.388744	6.26498	5.69883	7.99119e-05	0.00297862	1.02948
Gm2830	2.08994	-1.66949	5.69725	8.01201e-05	0.00297947	1.68192
Slc37a4	0.430515	3.74906	5.69498	8.04198e-05	0.0029837	1.30472
Hebp1	0.508774	4.08908	5.69139	8.0895e-05	0.00299442	1.24274
Crbn	0.301886	5.9228	5.67281	8.3406e-05	0.0030751	1.00434
Smdt1	0.390158	5.53385	5.67244	8.34575e-05	0.0030751	1.03319
Trnp1	0.397381	6.50521	5.67061	8.37091e-05	0.00307731	0.969852
Tmem130	0.310682	7.44453	5.66405	8.46183e-05	0.00310364	0.921659
Atp5k	0.508039	6.03715	5.65661	8.56627e-05	0.00312766	0.969439
Bmp1	-0.476692	5.15846	-5.6575	8.55372e-05	0.00312766	1.0435
Pqlc1	0.430413	3.87439	5.64599	8.71766e-05	0.00315426	1.20016
Timm8b	0.396613	5.48245	5.64736	8.69806e-05	0.00315426	0.994622
Tle2	-0.767616	3.82681	-5.64719	8.70037e-05	0.00315426	1.21015
Use1	0.377316	5.1231	5.64698	8.70349e-05	0.00315426	1.02917
Sp100	-0.600079	2.67152	-5.64449	8.73934e-05	0.003155	1.4106
Eif2ak2	-0.460209	3.55382	-5.6417	8.77962e-05	0.00315552	1.24731
Elavl3	-0.28408	8.00594	-5.64167	8.78007e-05	0.00315552	0.865443
Capn10	0.37525	4.20649	5.63617	8.86023e-05	0.00317722	1.12995
Brip1	1.09581	1.60515	5.63031	8.94634e-05	0.00320095	1.57199
Araf	0.325415	7.044	5.62767	8.98544e-05	0.0032078	0.873829
Dynll1	0.433053	7.48139	5.62177	9.07356e-05	0.0032198	0.84755
Rpl13	0.488115	6.7701	5.62211	9.06843e-05	0.0032198	0.875189
Wdr5	0.390217	4.4374	5.6214	9.07917e-05	0.0032198	1.07031
Eps15l1	-0.34064	5.44867	-5.61347	9.19901e-05	0.00325511	0.939357
C330013J21Rik	-1.20369	0.55938	-5.61067	9.2418e-05	0.00326307	1.6713
Ubap2l	-0.350512	6.8952	-5.60648	9.30604e-05	0.00327854	0.843145
Ccar1	-0.409201	6.1649	-5.59929	9.41757e-05	0.00330335	0.863398
Rpl7a	0.361339	7.29022	5.59951	9.41423e-05	0.00330335	0.815882
Rbmx	-0.447462	5.84903	-5.59352	9.50803e-05	0.00332781	0.872804
Hnrnpdl	-0.464275	7.32587	-5.5906	9.55424e-05	0.00333108	0.79918
Smyd2	0.452584	5.28249	5.59031	9.55884e-05	0.00333108	0.915204
Gm2606	4.44417	-3.38183	5.58678	9.61492e-05	0.00334337	1.04722
Col5a3	-0.88146	1.39829	-5.5806	9.7141e-05	0.00337056	1.52087
Akap8l	-0.576432	6.20142	-5.57604	9.78784e-05	0.00338883	0.821286
B930041F14Rik	0.427517	4.14394	5.57196	9.85443e-05	0.00338997	1.02939
Cnot3	-0.329236	5.12216	-5.57343	9.8304e-05	0.00338997	0.902558
Ncoa4	0.279772	6.61556	5.57217	9.85097e-05	0.00338997	0.795323
Arglu1	-0.508659	6.87605	-5.56951	9.89453e-05	0.00339393	0.779967
Atp6v1b2	0.273424	9.1405	5.5674	9.92933e-05	0.00339393	0.709761
Pink1	0.291745	8.37388	5.56864	9.9088e-05	0.00339393	0.729126
Gabarap	0.411072	6.73891	5.56323	9.99842e-05	0.00341029	0.774669
Gm10171	7.12547	-1.08766	5.56056	0.000100428	0.00341815	1.57339
1700037H04Rik	0.366696	4.79001	5.55679	0.000101061	0.00342726	0.912055
Zdhhc7	0.448902	4.39028	5.55642	0.000101122	0.00342726	0.965223
Gm14391	-0.786848	4.40554	-5.55278	0.000101737	0.00344084	0.956715
Itgb1bp1	0.436558	4.10983	5.54948	0.000102295	0.00344866	0.996028
Tmem59	0.355371	7.27393	5.54889	0.000102397	0.00344866	0.72881
Fbxo44	0.360027	6.1762	5.54758	0.00010262	0.00344892	0.773316
Eif1	0.38367	7.80485	5.54452	0.000103144	0.00345488	0.70334
Gm16523	-0.824418	0.864286	-5.54404	0.000103227	0.00345488	1.53215
Kcnj16	-0.454769	4.91344	-5.53311	0.000105122	0.00350371	0.856228
Sdr39u1	0.350478	5.39284	5.53416	0.000104939	0.00350371	0.807373
Pradc1	0.577491	3.11353	5.53003	0.000105664	0.0035127	1.13439
Syt4	0.260033	8.15309	5.52909	0.000105829	0.0035127	0.666408
Fabp3	-0.53409	6.43472	-5.52629	0.000106324	0.00352186	0.723675
Pex7	0.424871	4.46609	5.52247	0.000107003	0.00353705	0.895624
Bcl9	-0.340776	5.61515	-5.51626	0.000108117	0.00356654	0.7567
Eif5b	-0.502344	6.99407	-5.50061	0.00011098	0.00365348	0.655591
Zfp800	-0.506997	4.02701	-5.49932	0.00011122	0.00365387	0.922677
Txn2	0.2901	6.45915	5.49694	0.000111664	0.00366098	0.671504
Tomm5	0.46889	4.16617	5.49547	0.000111938	0.0036625	0.893757
Eif3f	0.394282	6.03727	5.49389	0.000112234	0.00366472	0.687901
Gm14419	-0.592702	2.93981	-5.48854	0.000113242	0.00368264	1.095
Gstt3	-0.680807	3.50991	-5.48894	0.000113167	0.00368264	0.992684
Aspscr1	0.401636	4.36484	5.47782	0.000115291	0.00374171	0.832873
Marc2	0.404695	4.94477	5.46962	0.000116886	0.00378582	0.74231
Pkd2l2	0.45829	3.34499	5.46725	0.000117351	0.00378866	0.984472
RP24-560O24.2	0.678961	3.60562	5.46616	0.000117565	0.00378866	0.93655
Rpl27	-1.06067	3.31046	-5.46557	0.000117681	0.00378866	0.987788
Rps12-ps3	0.599425	5.79815	5.45565	0.000119654	0.00384448	0.636992
Zfp783	-0.493863	2.73913	-5.45211	0.000120367	0.00385966	1.06971
Psap	0.27073	10.42	5.44888	0.000121021	0.00387292	0.487974
Ccdc66	-0.493053	4.34375	-5.44753	0.000121296	0.00387399	0.783339
Uchl1	0.308704	8.75949	5.44481	0.000121852	0.00388402	0.503921
Zmynd8	-0.325693	7.01084	-5.44281	0.000122261	0.00388934	0.554057
Gabarapl1	-0.278924	9.41365	-5.43733	0.00012339	0.00391751	0.478697
Tmsb15b1	-0.940025	1.45397	-5.43344	0.000124199	0.00393542	1.26574
Gm14914	1.54154	-0.448531	5.43072	0.000124768	0.00393821	1.41637
Ubac2	0.402292	4.61456	5.43068	0.000124777	0.00393821	0.71566
Paf1	-0.45397	5.81057	-5.42933	0.000125061	0.00393942	0.590112
Prdx1	0.423145	7.02666	5.4247	0.000126038	0.00396243	0.521736
Egfl7	0.4339	4.07685	5.42334	0.000126326	0.00396372	0.782665
Mtch1	0.278439	8.08244	5.42061	0.000126907	0.00397418	0.479018
Dnaja4	0.298475	5.96573	5.41558	0.000127986	0.0040002	0.555524
Il17re	-1.27282	0.25583	-5.40889	0.000129435	0.00402979	1.36655
Resp18	0.534873	5.63015	5.40893	0.000129426	0.00402979	0.568269
Gstt1	0.560563	2.8932	5.40139	0.000131081	0.00404965	0.953337
Mmp17	0.307023	7.3505	5.40155	0.000131046	0.00404965	0.4689
Ndufaf3	0.5287	4.20381	5.40166	0.00013102	0.00404965	0.724703
Tef	0.259678	8.52742	5.40395	0.000130516	0.00404965	0.437876
Setdb1	-0.356908	5.42151	-5.39049	0.00013351	0.00411678	0.554212
Mff	0.306006	7.30266	5.38816	0.000134036	0.00412509	0.447141
Gm7536	0.307921	6.41261	5.3805	0.000135779	0.00417072	0.470013
Gfra4	0.463292	4.84418	5.37872	0.000136189	0.00417533	0.595453
Tubgcp3	-0.323771	5.38493	-5.37625	0.000136757	0.00418478	0.532649
1700109H08Rik	-1.03273	0.714179	-5.37172	0.000137808	0.00418558	1.26477
Gm14399	-0.740774	3.44547	-5.37164	0.000137826	0.00418558	0.800619
Slc5a3	0.473495	4.96301	5.37252	0.00013762	0.00418558	0.570529
Tmem35	0.333351	5.55842	5.37292	0.000137528	0.00418558	0.511111
Gm12696	-1.15885	2.97371	-5.36355	0.000139721	0.00423512	0.87271
Fibcd1	0.365016	4.88865	5.35982	0.000140605	0.00424937	0.556989
Vbp1	0.437231	5.91932	5.35934	0.00014072	0.00424937	0.459835
Cldnd1	0.323222	5.88246	5.35273	0.000142302	0.00426719	0.450695
Dbndd1	0.409605	4.03147	5.35243	0.000142372	0.00426719	0.666232
Gls2	0.451721	4.18258	5.35519	0.00014171	0.00426719	0.646786
Ptges2	0.421223	4.48117	5.35452	0.000141871	0.00426719	0.60083
Tspan12	0.443505	3.9778	5.35054	0.000142828	0.00427287	0.671796
Erh	0.476439	4.7158	5.34539	0.000144079	0.00430229	0.553112
Gm43951	-0.673835	2.75593	-5.34411	0.000144392	0.00430363	0.879905
Cox6c	0.43611	7.24023	5.3421	0.000144885	0.00431033	0.368399
Gm6472	1.03378	5.2814	5.33811	0.000145865	0.00433146	0.475765
Trp53rka	0.440478	3.73328	5.33556	0.000146496	0.00434218	0.687023
Car11	-0.372805	6.75821	-5.33427	0.000146818	0.00434369	0.373673
Cenpw	0.747242	0.820259	5.33307	0.000147116	0.00434452	1.18777
Arhgdig	0.478755	5.14227	5.32835	0.000148299	0.00434748	0.472955
Gm2223	-7.14823	-0.756293	-5.33017	0.000147841	0.00434748	1.24946
mt-Nd5	-0.389325	12.3053	-5.32853	0.000148252	0.00434748	0.26439
Zfp146	-0.333199	5.42729	-5.32932	0.000148054	0.00434748	0.446193
Taf15	-0.456328	5.53277	-5.32404	0.000149384	0.00437133	0.427369
Hsbp1	0.402629	7.30354	5.31737	0.000151084	0.00441303	0.322443
Dctn2	0.274959	7.62422	5.31496	0.000151703	0.00442306	0.307019
Rpl14	0.430055	7.02159	5.31243	0.000152357	0.00443408	0.324476
Upf3b	-0.540038	5.10109	-5.3111	0.0001527	0.00443604	0.447033
Rbfox3	-0.364778	7.95042	-5.30954	0.000153106	0.0044398	0.287316
Panx1	0.433967	3.53422	5.30635	0.000153935	0.0044558	0.670755
Syngr3	0.356888	6.89665	5.30416	0.000154509	0.00446436	0.314874
Cers4	-0.314284	5.80953	-5.29558	0.000156778	0.00448956	0.35508
Grk6	0.287824	5.74661	5.29648	0.000156539	0.00448956	0.361279
Psmg3	0.590747	2.7677	5.29699	0.000156404	0.00448956	0.795732
Rac3	0.67681	3.08274	5.29644	0.000156548	0.00448956	0.735511
Zcchc11	-0.439309	5.18781	-5.29653	0.000156525	0.00448956	0.41206
Lnp	0.554847	5.6179	5.29362	0.000157301	0.00449162	0.36646
Rpl10	-0.940739	5.86008	-5.29322	0.000157409	0.00449162	0.347322
Rras	0.540544	2.54017	5.28356	0.000160014	0.00455786	0.81572
Epas1	-0.349209	6.89209	-5.28111	0.000160682	0.00456878	0.274295
Zfp445	-0.48763	6.21228	-5.28	0.000160988	0.00456939	0.302667
Atp6v0b	0.348333	7.0348	5.2772	0.000161755	0.00458306	0.261666
Myadml2	0.708339	1.31881	5.27415	0.000162598	0.00459597	1.0169
Nudt19	0.377903	5.44588	5.27142	0.000163355	0.00459597	0.342295
Plekha1	-0.277155	6.73456	-5.27202	0.000163188	0.00459597	0.264663
Utp14b	-0.466132	3.98842	-5.27269	0.000163001	0.00459597	0.533343
Fam162a	0.493753	4.17072	5.2506	0.000169254	0.00472482	0.464758
Ifitm3	0.546505	2.71685	5.25008	0.000169405	0.00472482	0.723582
Slc45a1	0.302948	5.41967	5.25301	0.000168562	0.00472482	0.312122
Sox12	-0.424832	4.07775	-5.25282	0.000168615	0.00472482	0.483607
Tesc	0.457525	4.36279	5.25134	0.000169041	0.00472482	0.436477
Olfr56	-0.846631	1.50861	-5.24859	0.000169837	0.00472865	0.942329
Fam228b	-0.912507	1.11402	-5.24746	0.000170164	0.00472955	1.00295
Thrsp	0.438906	3.82633	5.24401	0.000171169	0.00474926	0.510165
Dhrs1	0.325516	5.55048	5.24267	0.000171559	0.00475188	0.282004
Hdac11	0.28577	7.59441	5.23147	0.000174873	0.00482704	0.160079
Nme1	0.503022	6.50475	5.23177	0.000174783	0.00482704	0.203126
Zfp738	-0.468967	4.48161	-5.22946	0.000175474	0.00483531	0.380429
Pole4	0.43994	4.51823	5.22769	0.000176004	0.00484162	0.372161
Gm28048	0.944987	3.38635	5.22557	0.000176644	0.00484285	0.555397
Ndufaf2	-0.589622	4.42303	-5.22554	0.000176652	0.00484285	0.381966
Surf4	0.294152	5.90938	5.22428	0.000177035	0.00484509	0.221819
Atn1	-0.444727	7.20461	-5.22045	0.000178198	0.00486247	0.154389
Hnrnpa2b1	-0.405023	9.05729	-5.22019	0.000178276	0.00486247	0.101269
Shf	0.361921	4.40367	5.21716	0.000179203	0.00487947	0.369958
Tcp11l2	0.337531	4.60876	5.20929	0.00018163	0.00493721	0.32704
Hacd2	0.335783	4.80029	5.20449	0.00018313	0.00496955	0.293595
Actn4	-0.259541	6.99585	-5.19929	0.000184768	0.00499834	0.124859
Zbtb14	0.288725	5.01746	5.19914	0.000184812	0.00499834	0.258222
Ccdc36	-1.00392	0.0772679	-5.1942	0.000186385	0.00499878	1.02652
Gm10131	1.64119	2.45188	5.19461	0.000186255	0.00499878	0.677425
Hsd17b4	-0.35373	6.16097	-5.19499	0.000186134	0.00499878	0.154519
Snapc4	-0.455584	4.72126	-5.19431	0.00018635	0.00499878	0.285591
Ss18	-0.352036	5.28956	-5.19607	0.000185788	0.00499878	0.223707
Coprs	0.51105	3.858	5.18887	0.000188093	0.00503619	0.407336
Btbd1	0.325159	7.16014	5.18559	0.000189155	0.00505621	0.0940343
Necab3	0.364379	5.54998	5.18205	0.000190308	0.00507857	0.174338
Mrpl53	0.564722	3.37446	5.17875	0.000191386	0.00509886	0.474981
Stoml2	0.319633	5.14313	5.1751	0.000192589	0.00512242	0.201589
Trappc4	0.427546	4.83155	5.1685	0.000194783	0.00517222	0.22574
Lrrc41	0.375421	4.75425	5.16663	0.000195409	0.00517891	0.232153
Rsrc2	-0.539375	6.83267	-5.16582	0.00019568	0.00517891	0.0718115
Ap1s3	-0.541057	3.86305	-5.16484	0.00019601	0.00517912	0.363888
Fibp	0.343475	4.41402	5.16345	0.000196481	0.00518302	0.273127
Anapc16	0.345217	4.99671	5.16081	0.000197373	0.00519803	0.192403
Gng10	0.615443	4.42939	5.15821	0.000198256	0.00521274	0.261557
Hilpda	0.676493	1.68867	5.1535	0.000199867	0.0052465	0.747373
Mthfsl	0.561716	2.09745	5.14989	0.000201112	0.00526842	0.666579
Tbcb	0.343348	5.40989	5.14918	0.000201358	0.00526842	0.128468
Slc35b2	0.44018	3.9248	5.14434	0.00020304	0.00530381	0.31697
Spr	0.455498	4.13775	5.13899	0.000204916	0.00534412	0.272245
Xbp1	0.304124	6.31599	5.13693	0.000205645	0.00535444	0.0429287
Asph	0.267628	6.56743	5.13564	0.000206102	0.00535765	0.029086
Adck1	0.324855	4.6033	5.13343	0.000206888	0.00536073	0.1929
Ntm	-0.349612	8.11488	-5.13378	0.000206763	0.00536073	-0.0300125
Snhg11	-0.723349	9.83057	-5.12957	0.000208269	0.00538783	-0.0717768
Eef1b2	0.409284	6.71199	5.1246	0.000210057	0.00541529	0.00315197
Lhpp	0.547452	3.14737	5.12311	0.000210598	0.00541529	0.418502
Ppm1f	0.348049	6.11341	5.12404	0.00021026	0.00541529	0.0305706
Ttc14	-0.551565	6.59649	-5.12289	0.000210679	0.00541529	0.00501019
Cnih1	0.436347	6.02785	5.11874	0.000212188	0.00544538	0.0261715
Dazap1	-0.575402	4.9215	-5.11457	0.000213719	0.00546328	0.118723
Dr1	0.291028	5.65292	5.11416	0.000213871	0.00546328	0.044535
Gm28036	-0.693146	4.33703	-5.11407	0.000213906	0.00546328	0.196684
Sobp	-0.462947	6.47306	-5.11249	0.00021449	0.00546948	-0.008174
Gm15662	0.394863	10.416	5.11113	0.000214991	0.00547357	-0.11048
1110032F04Rik	0.446053	3.77249	5.10647	0.000216726	0.00548299	0.275828
Celf5	-0.350909	7.64266	-5.1083	0.000216042	0.00548299	-0.0613279
Imp3	0.481825	4.12071	5.10765	0.000216286	0.00548299	0.21916
Rnaseh2a	0.370698	4.00127	5.10651	0.000216713	0.00548299	0.236788
Hirip3	-0.453261	4.61188	-5.10485	0.000217335	0.00548975	0.140718
Rhoq	0.320476	5.30925	5.10299	0.000218032	0.00549872	0.0557006
Rnf14	0.260505	8.27425	5.10087	0.00021883	0.00551021	-0.0933964
Cfap69	-0.334879	4.24469	-5.09639	0.000220533	0.00552708	0.179308
Dnm2	-0.330486	5.46714	-5.09687	0.000220349	0.00552708	0.0296519
Pvalb	0.515606	5.76416	5.09746	0.000220125	0.00552708	0.00589076
Tmod1	-0.285834	5.81889	-5.09462	0.000221207	0.00553535	-0.00317742
Top1	-0.30127	6.91843	-5.09232	0.000222085	0.00554868	-0.063192
Gm9821	-1.04573	1.10167	-5.08648	0.000224339	0.00557941	0.729542
Ndufs7	0.596062	5.20077	5.08543	0.000224747	0.00557941	0.035323
Sh3bgrl	0.47116	6.38344	5.08464	0.000225052	0.00557941	-0.0539349
Spryd4	0.633324	2.4564	5.08649	0.000224334	0.00557941	0.486629
Zfp941	-0.384478	4.96604	-5.086	0.000224523	0.00557941	0.0623749
Pard6a	0.574306	3.59967	5.08299	0.000225694	0.00558671	0.26449
Ndufs2	0.319716	7.32752	5.08185	0.000226139	0.00558911	-0.0978348
Rpl3	0.358837	8.51617	5.08017	0.000226799	0.00559682	-0.136939
Ppp1r12a	-0.374511	6.41292	-5.07747	0.000227859	0.00561436	-0.0681851
Lgalsl	0.251975	6.4228	5.0755	0.000228637	0.00562489	-0.0721819
Shisa7	-0.377063	6.90873	-5.07315	0.000229568	0.00563917	-0.0972145
9530068E07Rik	0.263875	6.23093	5.06871	0.00023134	0.005674	-0.0749715
Arxes1	0.351217	4.54013	5.06437	0.000233085	0.0056821	0.0782218
Mta3	-0.360433	6.5701	-5.06531	0.000232702	0.0056821	-0.0970892
Ndufa13	0.26838	6.53885	5.06467	0.000232961	0.0056821	-0.0968808
Ranbp3	0.30987	5.66026	5.06602	0.000232418	0.0056821	-0.0423473
Ciz1	-0.410015	5.42918	-5.0611	0.000234406	0.00570565	-0.030964
Atp5d	0.433117	6.58342	5.05853	0.000235453	0.0057224	-0.109868
mt-Cytb	-0.515431	13.2622	-5.05766	0.000235806	0.0057224	-0.220187
Tubb5	0.263768	8.41197	5.05597	0.000236499	0.00573055	-0.177764
Emc3	0.265093	6.09223	5.05398	0.000237314	0.00574165	-0.0938396
Zfand6	0.399773	5.44875	5.05153	0.000238325	0.00575744	-0.0499719
0610009B22Rik	0.436219	3.73578	5.04306	0.000241848	0.00580237	0.169098
Atxn7	-0.341442	4.76423	-5.04368	0.000241587	0.00580237	0.011142
Dhx33	-0.310312	5.47411	-5.04569	0.000240746	0.00580237	-0.0627952
Emc4	0.343432	6.15753	5.04315	0.000241809	0.00580237	-0.117008
Map3k1	-0.411485	3.44439	-5.04272	0.000241991	0.00580237	0.220686
Ift88	-0.340179	4.59248	-5.03484	0.00024532	0.00584728	0.0180087
Rps25	0.386287	7.1373	5.03629	0.000244703	0.00584728	-0.172581
Tmed1	0.694853	2.64255	5.03514	0.000245192	0.00584728	0.359471
Ubac1	0.349195	4.90494	5.03704	0.000244388	0.00584728	-0.018207
Zfp433	-0.354658	3.53177	-5.03289	0.000246154	0.00585847	0.187259
Pgs1	0.276226	5.98507	5.0256	0.000249288	0.00592429	-0.138413
Chd7	-0.41886	4.06015	-5.0188	0.00025225	0.00594566	0.0701731
Entpd3	0.352154	3.49102	5.0201	0.000251681	0.00594566	0.171784
Iah1	0.507723	2.68946	5.01902	0.00025215	0.00594566	0.321693
Polr2c	0.374308	5.3761	5.0185	0.000252379	0.00594566	-0.102523
Rpp14	0.345544	4.84883	5.02042	0.000251538	0.00594566	-0.0412852
Zfp36l1	-0.451038	5.21766	-5.01844	0.000252408	0.00594566	-0.0867361
Glmp	0.347635	4.73241	5.01598	0.000253488	0.00594756	-0.0345296
Tmem167	0.288556	5.69802	5.01572	0.0002536	0.00594756	-0.13583
Urod	0.382687	4.96427	5.01651	0.000253254	0.00594756	-0.0621489
Ap2s1	0.351772	6.33279	5.01353	0.00025457	0.00596161	-0.179441
Mob2	0.358626	4.46491	5.00789	0.000257078	0.00601157	-0.0124454
Arl6	0.405119	4.63519	5.00391	0.000258864	0.00604067	-0.0434249
Uvssa	-0.625243	3.3414	-5.00344	0.000259074	0.00604067	0.169406
Ap5s1	0.48357	3.18222	4.99999	0.000260632	0.00605345	0.192926
Gmpr	0.287281	5.10201	5.0002	0.000260537	0.00605345	-0.107153
Ly6a	0.508929	3.75781	4.99973	0.000260752	0.00605345	0.0876438
Tmem107	0.533994	2.48807	4.99675	0.000262106	0.00607608	0.321629
Smim14	0.238397	6.88248	4.99573	0.000262573	0.00607816	-0.235582
2210016F16Rik	0.540366	3.1343	4.99383	0.000263443	0.00608951	0.190968
Gm28749	-3.49473	-3.34732	-4.99171	0.000264414	0.00609441	0.325196
Mettl10	-0.369107	4.27655	-4.99213	0.000264222	0.00609441	-0.0124923
Dnajc12	0.525523	3.40704	4.98694	0.000266621	0.00613647	0.127787
Col6a2	-0.539894	3.44186	-4.98385	0.000268058	0.00613776	0.115867
Cyb5r3	-0.349501	5.92186	-4.98386	0.000268055	0.00613776	-0.209607
Fam227a	-0.544696	2.71083	-4.98543	0.000267324	0.00613776	0.257718
Zmym5	-0.279203	5.35882	-4.98354	0.000268205	0.00613776	-0.163861
RP23-313J14.7	-1.84976	-1.11828	-4.98129	0.000269256	0.00615304	0.686669
Asun	-0.433947	4.57947	-4.98016	0.00026979	0.00615313	-0.0785471
Foxj2	-0.334375	5.25344	-4.97811	0.000270752	0.00615313	-0.163081
Ppp1cb	0.358588	8.41794	4.97843	0.000270602	0.00615313	-0.317813
Txndc15	0.355688	5.65041	4.97803	0.000270791	0.00615313	-0.199978
Chfr	-0.361789	4.82661	-4.97193	0.000273684	0.0061622	-0.125859
Egr1	-0.698209	8.36527	-4.97035	0.000274441	0.0061622	-0.331042
Gm20604	0.413328	4.60751	4.96993	0.000274643	0.0061622	-0.100848
Otud7b	-0.308842	6.24437	-4.97075	0.00027425	0.0061622	-0.252191
Rfk	0.348861	6.02189	4.97168	0.000273806	0.0061622	-0.237965
Rpl26	0.437304	7.34096	4.97332	0.000273024	0.0061622	-0.293927
Snx16	0.340947	5.19251	4.97436	0.00027253	0.0061622	-0.163539
Tmsb4x	0.38891	8.86415	4.9752	0.000272129	0.0061622	-0.334455
Tsen2	0.379609	3.65834	4.97454	0.000272442	0.0061622	0.0600393
Pcdh19	0.402256	5.43739	4.96315	0.00027791	0.00622681	-0.208159
Pum2	0.275882	7.70995	4.95996	0.000279458	0.00625278	-0.330765
Pcdhga3	-0.605769	4.80344	-4.95915	0.000279854	0.00625292	-0.146013
Col4a2	-0.59341	5.0356	-4.95553	0.000281627	0.00627922	-0.180335
Srsf11	-0.335628	6.76104	-4.95516	0.000281812	0.00627922	-0.303916
Sdhd	0.331774	6.29686	4.94519	0.000286761	0.00638063	-0.301134
Ldha	0.351575	7.64654	4.94357	0.000287574	0.00638104	-0.35841
Mkrn1	0.266997	6.66358	4.94407	0.00028732	0.00638104	-0.319873
Kctd2	0.363686	5.66386	4.94246	0.000288134	0.00638465	-0.2654
Ap1ar	-0.260346	6.60022	-4.9406	0.00028907	0.00639657	-0.323436
Tmem50a	0.348187	5.96304	4.93858	0.00029009	0.00641031	-0.294189
1700029J07Rik	-0.71083	1.94131	-4.9338	0.000292526	0.00645526	0.315902
Ankrd24	-0.434771	4.99086	-4.93271	0.000293085	0.00645872	-0.216454
Ndufs4	0.401515	5.91898	4.92915	0.000294915	0.00649015	-0.308388
Ogfod2	0.538601	4.12584	4.92831	0.000295351	0.00649084	-0.103448
A930033H14Rik	-0.867707	0.610516	-4.92591	0.000296591	0.00650919	0.524386
Dimt1	-0.38714	3.86443	-4.92302	0.000298094	0.00653223	-0.068922
Eogt	-0.335918	4.83685	-4.9215	0.000298888	0.00653223	-0.218268
Sar1a	0.264391	6.76529	4.92112	0.000299087	0.00653223	-0.36578
Vamp3	0.402216	4.74682	4.92078	0.000299267	0.00653223	-0.208135
Cbr1	0.368751	5.5374	4.91943	0.000299975	0.00653879	-0.296402
Fuom	0.449081	3.67252	4.91738	0.000301053	0.00655342	-0.0453315
Slc39a3	0.389626	5.76784	4.91619	0.000301681	0.00655818	-0.321149
Gm29000	-3.45904	-3.36739	-4.91503	0.000302293	0.00655989	0.220305
Gm42730	-0.660002	2.81063	-4.91373	0.000302984	0.00655989	0.110004
Golim4	-0.384837	5.1446	-4.91414	0.000302762	0.00655989	-0.267307
Dap3	0.335771	5.77589	4.90974	0.000305108	0.00659698	-0.33345
Yaf2	0.259387	6.33707	4.90892	0.000305548	0.00659762	-0.368903
Hsdl1	0.265298	5.40286	4.90739	0.000306365	0.00660637	-0.305866
Tmem65	0.30659	6.77707	4.90296	0.000308752	0.00664892	-0.39924
Pex11b	0.308471	5.10262	4.89708	0.000311951	0.00670883	-0.293643
Naa20	0.393458	5.5452	4.89439	0.000313425	0.00673151	-0.342509
Cyhr1	0.259596	6.79518	4.8917	0.00031491	0.00674782	-0.420464
Rhbdl3	0.319462	4.23067	4.89149	0.000315024	0.00674782	-0.186862
Hba-a1	0.555957	5.38605	4.89026	0.000315705	0.00675339	-0.335345
Spin1	0.246671	7.59926	4.88918	0.000316304	0.00675721	-0.455604
Ptpn23	-0.332342	5.36997	-4.88772	0.000317115	0.00676554	-0.338398
Sh3gl2	0.263642	8.17832	4.88334	0.000319565	0.00680877	-0.483863
Cmtm6	0.292495	4.60148	4.87922	0.000321882	0.0068453	-0.264065
Gm29216	0.888636	11.1161	4.87878	0.000322132	0.0068453	-0.535927
Gm2000	0.816688	4.69417	4.87697	0.000323157	0.00685801	-0.280645
Gm7367	-6.04202	-0.525299	-4.87518	0.000324175	0.00687055	0.525174
Irak1bp1	0.523588	3.92087	4.87418	0.000324746	0.00687358	-0.166924
Pgam1	0.277968	8.80882	4.87186	0.000326068	0.00687947	-0.520853
Tmem62	0.34704	4.65569	4.8726	0.000325649	0.00687947	-0.283486
Zrsr2	-0.351811	5.65018	-4.87144	0.000326309	0.00687947	-0.393124
Hnrnph3	-0.467439	5.63451	-4.86831	0.000328112	0.00690842	-0.397526
Pepd	0.321743	4.4432	4.86734	0.000328669	0.00691108	-0.263114
1810022K09Rik	-0.720971	4.81911	-4.8606	0.000332585	0.00693396	-0.326488
Ank	0.243553	7.64861	4.86271	0.000331353	0.00693396	-0.505418
Ankrd34a	-0.356434	5.88144	-4.86027	0.000332778	0.00693396	-0.430919
B4gat1	0.322614	6.31438	4.86202	0.000331756	0.00693396	-0.453042
Tmem44	-0.33626	6.14933	-4.86205	0.00033174	0.00693396	-0.444339
Ubp1	-0.256522	6.24954	-4.86165	0.000331973	0.00693396	-0.450403
Wdr66	-0.463426	3.00645	-4.86293	0.000331226	0.00693396	-0.0194351
Sdf2l1	0.65894	3.01851	4.85882	0.000333632	0.00694275	-0.029173
Med11	0.616534	2.29127	4.8547	0.000336055	0.00695712	0.107159
Tspan7	0.243928	9.78001	4.85574	0.000335442	0.00695712	-0.56619
Uspl1	0.312189	4.97864	4.85495	0.000335911	0.00695712	-0.35608
Vamp8	0.452867	2.54804	4.85638	0.000335064	0.00695712	0.0591461
1500011K16Rik	0.666493	3.66618	4.85312	0.000336991	0.00696751	-0.160273
Rsph10b	-0.520594	2.55047	-4.84962	0.000339074	0.00700158	0.0465219
Fam63b	0.282733	6.57081	4.84847	0.00033976	0.00700674	-0.489584
Lrp11	0.237644	7.36556	4.84437	0.000342218	0.00703935	-0.529045
Recql5	-0.336352	4.09497	-4.84471	0.000342016	0.00703935	-0.249704
Ensa	0.31504	8.20125	4.84003	0.000344843	0.00707786	-0.563421
Pfn2	0.272094	8.90258	4.83982	0.000344971	0.00707786	-0.581339
Mettl23	0.493688	3.13447	4.83836	0.000345859	0.00708199	-0.0883744
Rpl36a-ps2	1.44229	3.66312	4.83804	0.000346054	0.00708199	-0.187034
Lrrc63	-3.38395	-2.56787	-4.83563	0.00034753	0.00710313	0.294944
Spred3	-0.33662	5.36449	-4.8327	0.000349326	0.00713078	-0.437955
Rpl34	0.382091	5.9866	4.83103	0.000350356	0.00714273	-0.49116
Snx5	0.306639	6.46713	4.83016	0.000350895	0.00714464	-0.518355
Col11a1	-0.915097	3.06803	-4.82848	0.000351935	0.00714675	-0.0934492
Eef2	-0.231529	10.043	-4.82784	0.000352333	0.00714675	-0.619954
Prc1	-0.971939	1.55307	-4.82822	0.000352097	0.00714675	0.201225
Alg1	0.360366	3.96995	4.82284	0.000355451	0.00720092	-0.268383
4930503L19Rik	-0.479577	3.12921	-4.81959	0.000357496	0.00723052	-0.121299
Tmem97	0.478131	3.49854	4.81908	0.000357813	0.00723052	-0.19151
Tnip2	-0.473312	3.23242	-4.81686	0.000359218	0.00724979	-0.145869
Acyp1	-0.391825	4.31754	-4.81125	0.000362792	0.00728811	-0.346105
Ddrgk1	-0.331639	5.76332	-4.81238	0.000362069	0.00728811	-0.509701
Pfkp	-0.256762	8.18461	-4.81103	0.000362931	0.00728811	-0.615934
Tonsl	0.347201	6.06135	4.81253	0.000361972	0.00728811	-0.529513
Llph-ps2	-1.07478	3.0529	-4.81018	0.000363478	0.00728998	-0.123593
Arl2	0.329657	4.82912	4.80883	0.000364343	0.00729821	-0.421976
BC031181	0.353548	6.28221	4.8066	0.000365781	0.00731789	-0.552502
Polr2g	0.394636	5.51514	4.80557	0.00036645	0.00732216	-0.501562
Cldn11	0.339349	7.05067	4.80224	0.000368606	0.00734327	-0.593955
Kctd12	0.271602	6.58502	4.80183	0.000368877	0.00734327	-0.575345
Tomm20	0.224148	8.53599	4.80192	0.000368818	0.00734327	-0.641997
Atp5h	0.469147	7.21936	4.79711	0.000371963	0.00739553	-0.609923
Gm4737	-5.69469	-3.44389	-4.79537	0.000373107	0.00740909	0.0436123
Plac9b	1.2749	0.822651	4.7939	0.000374078	0.00741006	0.265503
R3hdm2	-0.255451	7.94957	-4.79404	0.000373987	0.00741006	-0.640233
Rgs11	-0.60625	4.27452	-4.79024	0.000376505	0.00744895	-0.377696
Rgs4	-0.270739	8.98879	-4.78654	0.000378978	0.00748866	-0.680542
Rtfdc1	0.299842	5.96307	4.7852	0.000379875	0.00749716	-0.573389
Ass1	0.337113	5.22333	4.78305	0.000381322	0.00751649	-0.514275
1500011B03Rik	0.2747	6.12877	4.78049	0.000383054	0.00751801	-0.592055
Gigyf1	-0.480516	5.37272	-4.78037	0.000383136	0.00751801	-0.53428
Ppp4c	0.319856	4.25913	4.78017	0.000383271	0.00751801	-0.393636
Rpl15	0.265343	6.83836	4.78055	0.000383013	0.00751801	-0.625028
Timm50	0.378588	4.05009	4.77829	0.000384546	0.00753383	-0.363004
Anxa5	-0.359194	6.04881	-4.77755	0.000385051	0.00753452	-0.592704
Capza1	0.247781	5.60924	4.77605	0.000386074	0.00754534	-0.563718
Metrnl	0.596557	2.3323	4.77495	0.000386827	0.00755088	-0.0441353
Gm17567	-1.29621	-0.113372	-4.77011	0.000390155	0.00759737	0.331459
Mrpl14	0.635522	2.55296	4.77054	0.000389854	0.00759737	-0.0963172
Abcf1	-0.253339	6.53497	-4.76663	0.000392568	0.00759832	-0.637568
Cystm1	0.386535	4.70221	4.7667	0.000392516	0.00759832	-0.482506
Minos1	0.366379	5.7079	4.76819	0.000391486	0.00759832	-0.586192
Sf3b1	-0.264248	7.99497	-4.76852	0.000391253	0.00759832	-0.68832
Upf2	-0.28892	6.51638	-4.76792	0.00039167	0.00759832	-0.634377
Odf2	-0.434259	5.71572	-4.76525	0.000393524	0.00760766	-0.592183
Cep85	0.422396	4.56047	4.76024	0.000397032	0.00761955	-0.47498
Fem1a	0.27993	5.43899	4.76246	0.000395472	0.00761955	-0.573348
Gm13152	-0.629064	1.97846	-4.76108	0.000396439	0.00761955	0.000920473
Spop	-0.251732	8.05945	-4.75987	0.00039729	0.00761955	-0.706053
Susd4	0.224547	6.91492	4.75963	0.000397459	0.00761955	-0.666492
Vip	0.550524	4.90313	4.76023	0.00039704	0.00761955	-0.519812
Vma21	0.274781	6.13812	4.76332	0.00039487	0.00761955	-0.624015
Matk	-0.343359	6.95852	-4.75878	0.000398058	0.00762193	-0.66983
Fbxw7	-0.287738	7.92001	-4.75764	0.000398867	0.00762832	-0.706037
Armc6	0.4134	3.95607	4.75587	0.000400117	0.00764315	-0.387909
Dynlt1b	-0.65647	3.16448	-4.75403	0.000401424	0.007659	-0.246869
Pigp	0.398638	4.10676	4.75138	0.000403312	0.00768589	-0.421528
Gm20605	-1.18596	2.805	-4.75036	0.000404046	0.00769076	-0.183265
Zc3h18	-0.331378	5.28795	-4.74898	0.000405036	0.00770048	-0.583268
Commd1	0.384679	4.68517	4.74716	0.000406347	0.00771627	-0.516004
Tmem55a	0.349356	5.64788	4.7422	0.000409932	0.00777516	-0.628927
Eps8l2	-0.427946	3.33992	-4.73788	0.000413088	0.00782578	-0.309547
Hopx	0.389368	4.46419	4.73612	0.000414377	0.00784096	-0.505297
Clpb	0.281274	5.71049	4.73263	0.00041695	0.00788035	-0.651544
Bloc1s2	0.33682	4.21596	4.72732	0.000420904	0.00794573	-0.483281
Cyb5d1	-0.277076	4.58339	-4.72495	0.00042268	0.00796989	-0.542763
Ecsit	0.294328	4.96315	4.72414	0.000423289	0.00797203	-0.593096
Psmb10	0.354978	4.30791	4.72299	0.000424153	0.00797894	-0.505723
Srp9	0.347895	5.82047	4.71939	0.000426872	0.00801133	-0.684158
Tmem55b	0.271617	5.49958	4.7198	0.000426561	0.00801133	-0.657164
Gm2004	-0.809105	0.955238	-4.71731	0.000428451	0.00802221	0.109887
Pnpt1	-0.440841	4.69488	-4.71764	0.000428198	0.00802221	-0.57132
Phldb1	-0.386651	6.58184	-4.71413	0.000430878	0.00805826	-0.735945
Wdr6	0.288399	6.7043	4.70961	0.00043436	0.00811395	-0.749565
mt-Nd1	-0.497519	12.8009	-4.70502	0.00043792	0.00815088	-0.862314
Rnf20	-0.286631	6.20348	-4.70444	0.000438367	0.00815088	-0.735625
Siglech	-0.363162	3.80436	-4.7059	0.000437229	0.00815088	-0.45273
Tmem41b	0.267246	5.57391	4.70463	0.000438217	0.00815088	-0.691641
Scamp5	0.247735	8.45424	4.70289	0.000439579	0.00816397	-0.82162
Tnik	-0.272085	7.39344	-4.69952	0.000442222	0.00820358	-0.795455
Nipsnap1	0.358783	5.82894	4.69778	0.000443592	0.00821508	-0.724477
Rbm5	-0.460924	6.97491	-4.69744	0.000443865	0.00821508	-0.783173
Klf5	-0.579798	2.44546	-4.69553	0.000445376	0.00823021	-0.210307
Zswim7	0.640869	1.79416	4.69511	0.000445707	0.00823021	-0.0817014
Gm14322	-0.671707	2.86023	-4.69411	0.000446502	0.00823543	-0.296325
Ndufb7	0.317414	5.40339	4.69252	0.000447766	0.00824926	-0.698295
Col16a1	-0.7414	3.63148	-4.69065	0.00044926	0.00825784	-0.449629
Ppig	-0.290658	6.59444	-4.6907	0.00044922	0.00825784	-0.7796
Fip1l1	-0.240556	6.53961	-4.68999	0.000449787	0.00825808	-0.778492
1700086L19Rik	-0.370514	4.40297	-4.68581	0.000453149	0.00827748	-0.588377
Cnih3	0.337573	5.57017	4.6873	0.000451947	0.00827748	-0.723181
Fam220a	0.322313	5.34418	4.68483	0.000453934	0.00827748	-0.706643
Mphosph8	-0.350443	6.35249	-4.68592	0.000453059	0.00827748	-0.77732
Pak7	-0.291035	6.04026	-4.68576	0.000453186	0.00827748	-0.760634
Rab21	0.269582	5.69524	4.68504	0.000453769	0.00827748	-0.737769
Alas1	-0.300567	5.87523	-4.68193	0.000456286	0.00828402	-0.756934
Clasrp	-0.564506	4.97471	-4.68185	0.000456356	0.00828402	-0.67209
Emp2	-0.340987	4.56926	-4.68251	0.000455819	0.00828402	-0.6186
Scamp4	0.371186	4.74078	4.68306	0.000455372	0.00828402	-0.640821
Bcas1	-0.420211	7.8584	-4.68013	0.000457754	0.00830001	-0.846653
Crip1	0.646863	1.20678	4.67894	0.000458728	0.00830831	-0.00133451
Cpe	0.313038	10.8765	4.67817	0.000459358	0.00831035	-0.901854
Acot7	0.284489	7.63759	4.67679	0.000460491	0.00832147	-0.845784
Itgam	-0.354543	4.3816	-4.67598	0.000461153	0.00832407	-0.603184
Pcdha12	0.345052	4.312	4.67273	0.000463835	0.00836308	-0.598484
Glrx5	0.408473	4.30703	4.66704	0.000468564	0.00843889	-0.608162
Ap3b1	-0.27765	5.63134	-4.66533	0.000469989	0.00845507	-0.768791
Ccdc57	-0.611974	2.5698	-4.66226	0.000472575	0.008491	-0.295849
Commd4	0.3296	4.36981	4.6617	0.000473043	0.008491	-0.627613
Cdkn2aipnl	0.369544	5.3679	4.65658	0.000477389	0.00853752	-0.760991
Dot1l	-0.50931	5.22032	-4.65742	0.000476672	0.00853752	-0.744438
Rnf128	0.40825	4.47456	4.65614	0.000477761	0.00853752	-0.653503
Smpd4	-0.510623	5.08882	-4.65651	0.000477445	0.00853752	-0.731798
Alpk1	-0.591501	1.95275	-4.65535	0.000478437	0.0085401	-0.184275
Ostc	0.387416	4.86523	4.65229	0.000481054	0.00857729	-0.713247
Dbnl	0.289953	5.55122	4.65043	0.00048266	0.00859637	-0.789401
Dmpk	-0.467777	3.26264	-4.6446	0.000487709	0.00866708	-0.465115
Setd1a	-0.349854	5.55551	-4.64475	0.000487573	0.00866708	-0.800233
Bcap31	0.343568	5.60496	4.64049	0.0004913	0.00867669	-0.812369
Ctnnbip1	0.358706	5.07295	4.64034	0.000491433	0.00867669	-0.759797
Gnl1	0.278203	7.15962	4.64301	0.000489097	0.00867669	-0.890819
Smc3	-0.385998	6.20581	-4.64173	0.000490215	0.00867669	-0.851258
Tmem110	0.389604	3.95436	4.64027	0.00049149	0.00867669	-0.599209
Yipf5	0.275775	5.54711	4.64216	0.00048984	0.00867669	-0.804277
Camkk1	0.334309	6.9	4.63892	0.000492676	0.00867856	-0.887954
Isy1	-0.277685	4.84589	-4.63933	0.000492318	0.00867856	-0.734718
Diras1	-0.295807	6.92745	-4.63612	0.000495153	0.00871263	-0.894259
AI837181	0.301738	5.16432	4.63534	0.000495841	0.00871519	-0.779127
Zc3h13	-0.328369	6.23908	-4.63405	0.000496984	0.00872573	-0.867179
Aim2	-0.951053	1.20905	-4.63116	0.000499561	0.00876141	-0.0868403
Rbfox1	-0.266603	8.56939	-4.62944	0.000501096	0.00877874	-0.960041
Ptrh2	0.482765	3.98549	4.62774	0.000502623	0.0087959	-0.627594
Dzank1	0.288368	8.1497	4.62622	0.000503995	0.00881032	-0.954745
Tmem106b	0.307895	7.69535	4.62468	0.000505388	0.00882506	-0.943848
Pxdn	-0.368912	5.55339	-4.61895	0.000510587	0.00890243	-0.847646
Rpl28	-0.397182	5.97205	-4.61858	0.000510927	0.00890243	-0.880254
Eif1b	0.388078	6.2904	4.6167	0.000512651	0.0089228	-0.901903
Fam169a	0.248652	6.38973	4.61512	0.0005141	0.00893833	-0.909674
Psmb5	0.336982	5.90807	4.61257	0.000516451	0.00896549	-0.887116
Slc25a5	0.279875	7.70677	4.61222	0.000516778	0.00896549	-0.96725
Gm7488	1.04888	1.59861	4.61092	0.00051798	0.00897664	-0.195509
Mrpl36	0.489978	3.92287	4.60912	0.000519652	0.00898623	-0.651044
Stard7	0.28404	6.4067	4.60924	0.000519541	0.00898623	-0.921346
Arhgef9	-0.257513	8.99652	-4.60529	0.000523229	0.00900914	-1.01446
Pdp2	-0.546398	2.95037	-4.60646	0.00052214	0.00900914	-0.474147
Prkar1a	0.214287	9.49236	4.60532	0.000523205	0.00900914	-1.02277
Rack1	0.29615	6.84347	4.60529	0.000523235	0.00900914	-0.947785
Xk	0.341366	4.58475	4.6047	0.000523781	0.00900914	-0.763963
Mlip	-0.286102	5.2129	-4.60204	0.000526286	0.00904255	-0.845792
Gxylt1	-0.303666	4.27717	-4.60111	0.000527164	0.00904796	-0.72478
Leng9	0.510776	2.36947	4.59914	0.000529031	0.00907032	-0.369952
1500009C09Rik	0.262896	6.33655	4.59448	0.000533464	0.00910744	-0.945304
Eri3	0.286634	6.4042	4.59475	0.000533206	0.00910744	-0.948032
Kifc2	-0.240323	8.84486	-4.59467	0.000533279	0.00910744	-1.03092
Sspn	-0.357207	3.90432	-4.59488	0.000533084	0.00910744	-0.674032
Timm10	0.516377	3.74622	4.59383	0.000534085	0.00910836	-0.647939
Fbxl3	0.270868	6.39377	4.59037	0.000537406	0.00915527	-0.95564
Gcfc2	-0.51859	2.47064	-4.58745	0.000540233	0.0091937	-0.411877
Vkorc1	0.614761	2.68236	4.58559	0.000542031	0.00921453	-0.458427
Cryl1	0.500679	3.10486	4.58406	0.000543521	0.00923009	-0.545574
Faap20	0.414106	3.35275	4.58235	0.000545195	0.00924875	-0.596419
Mrps14	0.336806	4.7097	4.58164	0.000545885	0.00925067	-0.823547
Mmadhc	0.316264	4.97464	4.58087	0.000546648	0.00925384	-0.858222
Emsy	-0.281363	6.10071	-4.57627	0.000551176	0.00932068	-0.966411
Amd1	0.248597	7.70045	4.57558	0.00055186	0.00932243	-1.03489
Ogt	-0.275588	8.06109	-4.57192	0.000555491	0.00935426	-1.05272
Tssc1	0.294807	4.79763	4.57242	0.000554999	0.00935426	-0.852086
Zfp280c	-0.40091	4.15857	-4.57305	0.000554368	0.00935426	-0.757384
6330408A02Rik	-0.324458	4.3926	-4.56882	0.000558599	0.00939675	-0.802199
Atox1	0.48908	3.6709	4.56486	0.000562583	0.00940262	-0.687677
Cox14	0.486499	4.51144	4.5644	0.000563045	0.00940262	-0.827938
Gm8318	1.31872	-1.29815	4.56782	0.000559598	0.00940262	0.0199213
Ndufab1	0.331896	5.92415	4.56557	0.000561864	0.00940262	-0.975179
Rps23-ps1	0.474489	6.42651	4.56468	0.000562764	0.00940262	-1.00477
Tgfbr1	0.381632	4.67376	4.56643	0.000560994	0.00940262	-0.84689
Ube2v1	0.235136	7.23133	4.56528	0.000562162	0.00940262	-1.0374
Anks1b	-0.227668	8.44431	-4.5632	0.000564264	0.0094132	-1.0795
Gps2	-0.443933	4.12079	-4.56095	0.000566545	0.00943165	-0.773502
Prkacb	0.219384	9.13082	4.56103	0.00056647	0.00943165	-1.09908
Brd4	-0.346988	6.27481	-4.55908	0.000568455	0.00943411	-1.00775
Fah	-0.420609	4.40693	-4.5595	0.000568021	0.00943411	-0.82157
Gps1	0.254084	6.60348	4.55965	0.000567876	0.00943411	-1.02209
1110065P20Rik	0.475419	3.96466	4.55614	0.000571467	0.00946091	-0.755899
Gm10221	1.47651	3.35465	4.55578	0.000571836	0.00946091	-0.645637
Ino80b	-0.632028	3.16536	-4.55579	0.000571825	0.00946091	-0.609285
Azi2	0.258424	6.13765	4.555	0.000572633	0.00946434	-1.00795
Ccdc141	-0.392478	4.59541	-4.55164	0.000576109	0.00946687	-0.86348
Chd3	-0.256236	9.13077	-4.55107	0.000576699	0.00946687	-1.11757
Cmip	-0.231627	8.11363	-4.55221	0.000575517	0.00946687	-1.0908
Cnpy3	0.289457	5.49194	4.5534	0.000574285	0.00946687	-0.96336
Fap	-0.660184	1.88317	-4.55066	0.00057712	0.00946687	-0.359994
Ngrn	0.344918	4.72598	4.55185	0.000575884	0.00946687	-0.88079
Nubp2	0.424895	3.72394	4.5503	0.0005775	0.00946687	-0.724133
Snrpd3	-0.474457	6.17054	-4.55354	0.000574144	0.00946687	-1.01249
Rpl30	-0.474996	7.31196	-4.54951	0.000578311	0.0094705	-1.06967
Cntrl	-0.443811	3.69082	-4.54839	0.000579479	0.00947997	-0.721646
Rcan1	0.282325	5.59369	4.54549	0.000582513	0.00951991	-0.987089
Prrt2	-0.288689	8.11981	-4.54492	0.000583113	0.00952003	-1.10452
Fam126b	0.433676	7.1112	4.54326	0.000584851	0.00953872	-1.07356
Bnip3l	0.241517	7.5025	4.54091	0.000587325	0.00954672	-1.09253
Gm42927	-0.450193	5.82766	-4.54126	0.00058696	0.00954672	-1.01346
Ncs1	0.272999	8.09447	4.54172	0.000586478	0.00954672	-1.10973
Nipa2	0.330078	4.98867	4.54054	0.000587719	0.00954672	-0.934507
Fdx1l	0.382491	4.25451	4.53684	0.000591641	0.00959104	-0.839834
Pnrc2	0.350287	5.63218	4.53708	0.000591394	0.00959104	-1.00593
Ap4s1	0.335677	4.80339	4.53299	0.000595761	0.00963836	-0.925797
Hnrnpf	-0.327929	6.80847	-4.53322	0.000595509	0.00963836	-1.07988
Rnf217	0.329302	4.43147	4.53114	0.000597744	0.00966072	-0.877721
Flt3l	-0.614816	1.48271	-4.52713	0.000602075	0.00972095	-0.324426
U2surp	-0.234936	6.51743	-4.52175	0.00060794	0.00980578	-1.08862
Col4a1	-0.403627	4.83446	-4.51996	0.000609901	0.00982754	-0.953898
B3galt6	0.438487	3.36685	4.51825	0.00061179	0.00983824	-0.717097
Foxg1	-0.322162	6.30378	-4.51833	0.000611699	0.00983824	-1.08486
Srek1	-0.248657	5.93503	-4.5131	0.000617487	0.00991993	-1.07325
Gm15446	-2.96056	3.45554	-4.51231	0.000618369	0.00992417	-0.744771
Akr1b3	0.294683	4.96306	4.51039	0.00062052	0.00994876	-0.987383
Psmd5	0.289541	5.55757	4.5081	0.000623082	0.00997987	-1.05333
Rpl31-ps8	0.618861	5.76419	4.50623	0.000625187	0.0100036	-1.07381
Ccdc82	-0.476144	3.81517	-4.50365	0.000628105	0.0100204	-0.826665
Lyz2	0.554131	2.53891	4.50374	0.000628001	0.0100204	-0.578995
Rps3	0.288943	7.62402	4.50396	0.000627747	0.0100204	-1.16537
Cdc42se1	0.239249	5.68365	4.5028	0.000629061	0.0100257	-1.07383
Cfl1	0.320194	9.32086	4.4998	0.000632484	0.0100702	-1.21613
Ndufaf5	0.34853	4.67052	4.49589	0.000636959	0.0101114	-0.977136
Plekhf2	0.387286	2.80817	4.49636	0.000636414	0.0101114	-0.647626
Rhbdd2	0.280721	5.80435	4.4967	0.000636025	0.0101114	-1.09451
Ubap2	-0.289539	5.31235	-4.49486	0.000638145	0.0101202	-1.05467
1110008F13Rik	0.356402	4.84354	4.49388	0.000639266	0.010128	-1.00343
Gm14584	-1.04805	1.38324	-4.49185	0.000641622	0.0101453	-0.369185
Kdm6b	-0.512518	4.45627	-4.4922	0.000641212	0.0101453	-0.953596
Cdh10	-0.284828	5.80473	-4.486	0.000648429	0.0102429	-1.11444
Ifi203	-0.663562	1.30006	-4.48419	0.000650555	0.0102563	-0.367308
Sugp1	-0.287723	5.30304	-4.48451	0.000650179	0.0102563	-1.07296
Plcg1	-0.257626	6.30767	-4.48358	0.00065127	0.0102575	-1.14968
Adap1	0.256688	7.11771	4.48219	0.000652901	0.0102731	-1.18736
Acat2	0.282991	5.21889	4.4809	0.000654435	0.0102792	-1.07095
Wsb1	-0.405028	5.94255	-4.48079	0.000654565	0.0102792	-1.13386
Slc2a6	0.416092	3.85837	4.47898	0.000656703	0.0103027	-0.880003
Dvl2	-0.442536	3.81951	-4.47796	0.000657915	0.0103116	-0.874994
Ogfod1	0.257787	7.12319	4.47731	0.000658691	0.0103137	-1.19668
Cuedc1	-0.397915	4.78644	-4.47271	0.000664182	0.0103357	-1.03547
Dusp11	-0.397404	5.43991	-4.47277	0.00066411	0.0103357	-1.10821
Gm10698	-1.00859	3.75207	-4.47394	0.000662705	0.0103357	-0.870322
Iqgap2	-0.303163	5.73913	-4.47237	0.000664596	0.0103357	-1.13486
Ncaph2	0.265236	6.61419	4.47358	0.000663147	0.0103357	-1.18251
Nop14	-0.421106	4.84905	-4.47341	0.000663351	0.0103357	-1.04217
Znhit1	-0.337654	4.81343	-4.47404	0.000662596	0.0103357	-1.03649
Dock10	-0.297068	6.05422	-4.47028	0.00066711	0.0103547	-1.16044
Sfpq	-0.315724	7.38449	-4.47045	0.000666901	0.0103547	-1.21939
Laptm4b	0.290792	6.30107	4.46767	0.000670263	0.0103736	-1.17897
N4bp2l2	-0.278633	5.35658	-4.46813	0.000669704	0.0103736	-1.1088
Smtn	-0.486991	2.70812	-4.46814	0.000669696	0.0103736	-0.679145
Ccdc32	0.298341	5.45396	4.46402	0.000674696	0.0104121	-1.12582
Dhps	0.322361	4.55631	4.46431	0.000674343	0.0104121	-1.01988
Serinc1	0.298639	10.0352	4.46442	0.000674217	0.0104121	-1.29106
Clptm1l	0.227969	6.33974	4.45967	0.000680029	0.0104812	-1.1958
Icmt	0.288374	6.00467	4.4593	0.000680481	0.0104812	-1.17782
Pycrl	0.408288	3.41553	4.45664	0.000683763	0.0105217	-0.84011
Pgm2	0.264816	5.81103	4.45504	0.000685757	0.0105423	-1.17255
Ik	-0.443742	7.23621	-4.45387	0.000687202	0.0105544	-1.24476
Arpc1a	0.252792	6.93176	4.45158	0.000690062	0.0105694	-1.23694
Itgb8	0.360026	6.13085	4.45068	0.000691179	0.0105694	-1.20152
Ppp1ca	0.293489	7.30996	4.45023	0.000691744	0.0105694	-1.25433
Tmed7	0.409581	6.76583	4.45024	0.000691733	0.0105694	-1.23253
Ubl3	0.245821	7.38189	4.44992	0.000692128	0.0105694	-1.25757
Uggt2	-0.350445	4.66372	-4.45133	0.000690366	0.0105694	-1.059
Slc35a1	0.415323	3.93362	4.44897	0.000693321	0.0105776	-0.948886
Socs5	0.262184	6.88292	4.44672	0.000696155	0.0106108	-1.24399
Crtc2	-0.362493	4.16941	-4.44516	0.000698122	0.0106171	-0.996
Dgcr2	0.2862	6.67588	4.44495	0.000698394	0.0106171	-1.23856
Fn3k	0.299964	4.56362	4.44404	0.000699545	0.0106171	-1.05863
Lrrc45	-0.545025	4.91325	-4.44325	0.000700538	0.0106171	-1.10617
Rab11b-ps2	-5.80263	-1.02201	-4.44409	0.000699478	0.0106171	-0.180344
Tceal3	-0.384919	7.19734	-4.44342	0.000700324	0.0106171	-1.26276
Cdk5rap2	-0.293228	4.37753	-4.44262	0.000701344	0.0106193	-1.03381
Gprin1	0.254459	6.66893	4.44058	0.000703941	0.0106486	-1.24641
BC030500	0.440912	3.01587	4.43904	0.000705903	0.0106527	-0.79505
Comt	0.25557	6.18315	4.43971	0.000705051	0.0106527	-1.22487
Tomm7	0.383605	5.47206	4.43881	0.000706199	0.0106527	-1.1745
Cisd3	0.48294	3.7808	4.43658	0.000709052	0.0106857	-0.944756
Med1	-0.283712	5.55901	-4.43591	0.000709924	0.0106888	-1.18782
D2Wsu81e	0.351968	4.63212	4.43214	0.000714779	0.0107457	-1.09038
Ppp2r5c	0.240985	7.24225	4.43158	0.00071551	0.0107457	-1.28659
Rock1	-0.276947	5.14465	-4.43054	0.000716861	0.0107457	-1.15668
Tmbim4	0.299334	4.49167	4.43104	0.000716207	0.0107457	-1.07245
Zfp512	-0.25411	5.64586	-4.43039	0.00071705	0.0107457	-1.20553
Ndufs6	-0.393923	5.91204	-4.42947	0.000718246	0.0107536	-1.22741
Pcdhgc5	-0.474065	7.32915	-4.42861	0.000719368	0.0107604	-1.2954
BC029722	0.287983	5.61688	4.42637	0.000722302	0.0107942	-1.2106
Crk	0.240933	7.18312	4.42572	0.000723149	0.0107968	-1.29525
Gm14325	-0.444179	4.37009	-4.425	0.000724094	0.0108009	-1.06544
Arap2	-0.259488	7.14396	-4.42349	0.000726079	0.0108205	-1.29788
0610009L18Rik	0.895196	-0.415472	4.42227	0.000727684	0.0108328	-0.240322
Nadk	0.24814	5.66029	4.42184	0.000728257	0.0108328	-1.22269
Inpp1	-0.325476	5.3056	-4.42056	0.000729948	0.0108479	-1.19232
Cartpt	1.2705	1.86363	4.41594	0.000736089	0.0109291	-0.601512
Lrrc73	0.37573	4.03482	4.41151	0.000742027	0.0110071	-1.036
Adamts10	-0.640111	3.49201	-4.40842	0.000746203	0.0110166	-0.943928
Alad	0.427828	3.46991	4.40781	0.000747035	0.0110166	-0.940909
Cntln	-0.339113	4.15258	-4.40844	0.000746171	0.0110166	-1.0615
Daam1	-0.27566	6.41087	-4.40839	0.000746241	0.0110166	-1.2949
Gfer	0.476237	3.33367	4.40725	0.000747789	0.0110166	-0.916048
Glud1	0.243622	7.89386	4.40698	0.000748156	0.0110166	-1.35488
Gyg	0.374765	4.73399	4.40973	0.000744434	0.0110166	-1.14586
Stam	0.219981	6.03556	4.41028	0.000743689	0.0110166	-1.27121
2310022B05Rik	0.281886	5.79276	4.4024	0.000754407	0.0110861	-1.26943
Bbs5	-0.412105	4.09819	-4.402	0.000754947	0.0110861	-1.06446
Impad1	0.25485	7.38229	4.40257	0.000754172	0.0110861	-1.34604
Auts2	-0.252734	6.11144	-4.39492	0.000764713	0.011209	-1.30448
Kdelr2	0.297281	4.31207	4.39497	0.000764654	0.011209	-1.11238
Mrpl23-ps1	0.435894	4.07081	4.39381	0.000766266	0.0112216	-1.07509
Rragb	0.3167	6.25675	4.39195	0.000768858	0.011239	-1.318
Zmym6	-0.402473	5.22477	-4.39206	0.000768698	0.011239	-1.23712
Nek6	0.296857	4.77469	4.38597	0.000777261	0.0113309	-1.19554
Noct	-0.276104	7.64439	-4.3864	0.000776642	0.0113309	-1.38543
Pou2f2	-0.400552	3.20668	-4.38617	0.000776967	0.0113309	-0.930565
Atp6v0d1	0.238239	7.53836	4.37824	0.00078826	0.0113573	-1.39712
Crebl2	0.239057	5.75707	4.38119	0.000784036	0.0113573	-1.30637
Etfb	0.397054	4.34632	4.38023	0.00078541	0.0113573	-1.14518
Gabrg2	0.222162	7.85941	4.37867	0.000787636	0.0113573	-1.40679
Gm27029	1.36892	0.717307	4.38202	0.000782859	0.0113573	-0.446236
Hnrnpr	-0.306295	6.78405	-4.38256	0.000782091	0.0113573	-1.35974
Nanp	-1.94907	2.72062	-4.38226	0.000782513	0.0113573	-0.840152
Nfix	-0.508516	7.83617	-4.37938	0.000786627	0.0113573	-1.40475
Pcbd2	0.967017	1.56338	4.37913	0.000786983	0.0113573	-0.608723
Smc6	-0.350655	5.96804	-4.3786	0.000787734	0.0113573	-1.32618
Snx3	0.306932	6.86108	4.38142	0.000783707	0.0113573	-1.36508
Tmem9b	0.32696	6.52758	4.38338	0.00078093	0.0113573	-1.34708
Yipf4	0.364957	5.62995	4.38166	0.000783368	0.0113573	-1.2952
Coro1a	0.367361	5.66219	4.37678	0.000790348	0.011367	-1.30703
Cryzl1	0.298362	5.64072	4.3768	0.00079033	0.011367	-1.30521
Grhpr	0.40283	4.27971	4.37527	0.000792527	0.0113816	-1.14401
Rabif	0.25195	5.07934	4.37509	0.000792782	0.0113816	-1.25286
Pnck	0.334067	5.58867	4.37175	0.000797616	0.0114408	-1.31024
Atp6v1a	0.200603	9.0757	4.36959	0.000800759	0.0114661	-1.45508
Supt16	-0.290237	6.3121	-4.36956	0.000800807	0.0114661	-1.36275
Agbl5	-0.365139	3.31718	-4.36607	0.000805899	0.0115048	-0.989318
Commd5	0.364699	3.39793	4.3638	0.000809237	0.0115048	-1.00902
Eci1	0.422473	3.25578	4.36486	0.000807684	0.0115048	-0.979682
Gabpb2	-0.327772	4.39883	-4.36491	0.00080761	0.0115048	-1.18187
P4ha2	-0.416611	3.43521	-4.3644	0.000808362	0.0115048	-1.015
Paxbp1	-0.375489	5.26093	-4.36512	0.000807292	0.0115048	-1.29125
Rbm39	-0.351646	7.60613	-4.36496	0.000807532	0.0115048	-1.42431
Sys1	0.407291	4.17288	4.3642	0.000808648	0.0115048	-1.14732
Puf60	0.286825	6.59685	4.36268	0.000810891	0.0115181	-1.38889
Cabp7	0.340848	6.22934	4.36002	0.000814824	0.0115535	-1.3763
Crlf3	0.414764	3.24238	4.36047	0.000814165	0.0115535	-0.985235
AW822252	-0.652218	0.963223	-4.3579	0.000817979	0.0115778	-0.532728
Gm5403	-1.29586	-1.19007	-4.35816	0.00081759	0.0115778	-0.321923
Blcap	0.246547	6.17764	4.35551	0.000821547	0.0116181	-1.38197
Hagh	0.261051	5.85779	4.35435	0.000823287	0.0116222	-1.36404
Lrrc3b	0.468253	3.53377	4.3545	0.000823062	0.0116222	-1.05201
RP24-156K15.2	-1.34242	-0.89966	-4.35375	0.000824185	0.0116247	-0.333721
Kcnk1	0.250299	6.39085	4.35312	0.00082513	0.0116278	-1.39737
Plk3	-0.407635	3.52421	-4.35206	0.000826715	0.01164	-1.05475
Tspan4	0.445026	2.49072	4.35139	0.000827731	0.011644	-0.849522
Esf1	-0.382715	5.44042	-4.35073	0.000828735	0.011648	-1.33607
Wdfy1	-0.522095	5.45206	-4.35023	0.000829483	0.0116483	-1.3381
Abca4	-0.523868	3.27725	-4.34683	0.000834636	0.0117092	-1.01736
Cd83	0.393878	4.61432	4.34641	0.000835281	0.0117092	-1.24787
Fbxo21	0.23973	6.64086	4.34544	0.00083676	0.0117191	-1.42313
Gm5601	-0.413428	5.59132	-4.34499	0.000837443	0.0117191	-1.36056
Gm12021	-1.75372	-2.08258	-4.34164	0.000842574	0.0117704	-0.382158
Qdpr	0.228284	7.18366	4.34182	0.000842296	0.0117704	-1.4523
0610012G03Rik	0.263551	4.47369	4.33815	0.00084795	0.0118332	-1.24312
Pde6d	0.335096	4.72897	4.33776	0.000848547	0.0118332	-1.27961
Tbc1d14	0.290779	6.35603	4.33689	0.000849894	0.0118418	-1.42611
AK010878	0.495661	2.61295	4.33474	0.000853241	0.0118781	-0.905834
Apbb1	0.238541	8.27899	4.3303	0.000860177	0.0119643	-1.50972
Sdhaf2	0.369749	5.2645	4.32902	0.000862181	0.0119818	-1.3592
Ccdc12	-0.289631	4.55813	-4.32831	0.000863301	0.011987	-1.27377
Cadm3	-0.201374	8.89151	-4.32741	0.00086471	0.0119962	-1.53044
H2afz	0.45949	6.26739	4.3235	0.000870915	0.0120718	-1.44677
Atp9a	0.257346	8.15521	4.32204	0.000873227	0.0120934	-1.52174
Cyth1	-0.23784	6.17852	-4.31969	0.000876991	0.0121247	-1.44917
Fundc1	0.297932	5.5079	4.32005	0.000876405	0.0121247	-1.39985
Fbxw8	0.268143	5.19625	4.31608	0.000882778	0.0121942	-1.37625
Tmem17	0.458773	2.34087	4.31279	0.000888098	0.0122571	-0.889598
Slc9a6	0.227946	7.2987	4.31202	0.00088935	0.0122639	-1.51261
Hira	0.242943	5.80128	4.31021	0.00089229	0.0122939	-1.44265
Bok	0.52741	4.52072	4.30751	0.000896706	0.0122967	-1.3073
Cnksr2	-0.294929	8.22586	-4.30699	0.000897561	0.0122967	-1.55201
Hnrnpu	-0.285196	8.64852	-4.30681	0.000897856	0.0122967	-1.56351
Prr14	-0.342886	4.4072	-4.30781	0.000896217	0.0122967	-1.28988
Tpi1	0.282763	9.10306	4.30795	0.000895986	0.0122967	-1.57127
Usp8	-0.238597	6.42998	-4.30915	0.000894021	0.0122967	-1.48169
Ypel4	-0.364481	6.0734	-4.30842	0.000895214	0.0122967	-1.46425
Col4a3	-0.913534	0.588552	-4.30508	0.000900698	0.0123159	-0.562739
Dctpp1	0.669875	2.1288	4.30502	0.000900789	0.0123159	-0.85969
Elof1	0.381223	4.80498	4.29994	0.0009092	0.0124098	-1.36041
Rps19bp1	0.387563	3.38826	4.30031	0.000908578	0.0124098	-1.12542
Mthfd1l	0.304878	3.68407	4.29904	0.000910691	0.0124196	-1.18332
Prkci	-0.255282	6.21967	-4.29505	0.000917358	0.0124999	-1.49764
Pcf11	-0.302601	5.52301	-4.29359	0.000919802	0.0125226	-1.45086
Gabrg1	0.335017	4.95875	4.29195	0.000922562	0.0125495	-1.39446
Rnf220	0.237704	7.10897	4.29098	0.000924212	0.0125613	-1.5448
Coq10a	0.39134	4.67679	4.28808	0.00092912	0.0125886	-1.36569
Fdps	0.294308	5.44138	4.28739	0.000930299	0.0125886	-1.45491
Mat2b	0.244499	6.77952	4.28883	0.000927842	0.0125886	-1.53532
Mcu	-0.333182	4.87392	-4.2861	0.000932486	0.0125886	-1.39506
Oxa1l	0.312406	4.99468	4.28767	0.000929819	0.0125886	-1.40679
Parl	0.355645	4.07268	4.28933	0.000927004	0.0125886	-1.27048
Slc35b4	0.237151	5.99626	4.28673	0.000931423	0.0125886	-1.50021
Usp17la	-1.44919	-1.23151	-4.28614	0.000932413	0.0125886	-0.441266
Ankrd46	0.213505	7.58117	4.28505	0.000934276	0.0126021	-1.57344
Rnf185	0.292864	4.93494	4.28378	0.00093646	0.012621	-1.40692
Dcaf12	0.267769	5.45172	4.28238	0.000938862	0.0126428	-1.4653
Selt	0.251752	7.87976	4.28106	0.000941132	0.0126521	-1.59061
Tapt1	0.243563	5.67874	4.28107	0.000941109	0.0126521	-1.4878
Cd63	0.385112	5.29016	4.27734	0.000947557	0.0127278	-1.45881
Myd88	0.59785	2.11192	4.27614	0.000949643	0.0127452	-0.909515
Arhgap21	-0.296201	7.51773	-4.27528	0.000951126	0.0127545	-1.58962
Ahi1	-0.266297	7.77472	-4.27474	0.000952079	0.0127566	-1.59922
Aph1a	0.317106	5.10973	4.27109	0.000958458	0.0127994	-1.45115
Jkamp	0.251214	5.1652	4.27207	0.000956737	0.0127994	-1.45546
Pcmtd2	0.275145	6.46483	4.27175	0.00095729	0.0127994	-1.55359
Zbtb7a	-0.427897	7.23246	-4.27118	0.000958299	0.0127994	-1.58686
Mag	-0.229762	7.38223	-4.27052	0.000959452	0.012802	-1.59373
Pcdhga1	-0.720038	3.4034	-4.2687	0.000962654	0.0128228	-1.1873
Pithd1	0.288859	5.83787	4.26872	0.000962626	0.0128228	-1.52327
Ramp3	0.303201	4.07976	4.26799	0.000963904	0.0128228	-1.31163
Tmem222	0.239161	5.59368	4.26782	0.000964205	0.0128228	-1.50555
Abhd3	0.298262	5.76656	4.26633	0.000966844	0.0128473	-1.52248
Mpdu1	0.309392	4.63926	4.2656	0.000968133	0.0128538	-1.40271
Enho	0.321989	5.01469	4.2641	0.000970806	0.0128718	-1.4534
Rtn1	0.227012	9.77874	4.26393	0.000971095	0.0128718	-1.66407
Xpc	-0.33089	4.3028	-4.26297	0.000972808	0.0128839	-1.3577
Bex2	-0.424693	7.58569	-4.26205	0.000974446	0.0128859	-1.61687
Gm14326	-0.3766	4.73253	-4.26184	0.000974819	0.0128859	-1.42237
Zdhhc3	0.225485	6.17561	4.26154	0.000975365	0.0128859	-1.55824
Cmc4	0.550122	2.11848	4.25949	0.000979027	0.0129024	-0.94165
Med12	-0.374872	4.54913	-4.26018	0.000977796	0.0129024	-1.40014
Sec61b	0.44011	3.1872	4.25975	0.00097856	0.0129024	-1.16203
Park7	0.355412	6.33163	4.25856	0.000980701	0.0129139	-1.57205
Per1	-0.388073	6.0014	-4.25359	0.000989665	0.0130213	-1.56283
Aldoa	0.219579	10.2511	4.2516	0.000993295	0.0130462	-1.69219
Azin1	-0.215241	7.64296	-4.25011	0.000996	0.0130462	-1.64128
Dazl	0.601886	1.88586	4.25076	0.000994824	0.0130462	-0.909479
Havcr2	-0.565328	1.81213	-4.25044	0.000995402	0.0130462	-0.894858
Rims1	-0.235354	7.80912	-4.24988	0.00099643	0.0130462	-1.64711
Zfp956	0.415072	3.85092	4.25064	0.000995034	0.0130462	-1.30414
Cdk20	0.393559	2.66571	4.24846	0.000999025	0.0130482	-1.07695
Exoc5	0.237831	6.04518	4.24861	0.000998756	0.0130482	-1.57494
Mbnl2	0.269169	7.861	4.24867	0.00099863	0.0130482	-1.65099
Myo10	-0.300699	5.41953	-4.2479	0.00100005	0.0130511	-1.52704
Mki67	-0.794268	0.826966	-4.24643	0.00100274	0.0130755	-0.709367
Cnpy2	0.322452	4.50868	4.24299	0.00100909	0.0131369	-1.42655
Ptpn12	-0.278	5.17669	-4.24333	0.00100846	0.0131369	-1.51072
Trp53bp2	-0.297507	5.10873	-4.24197	0.00101098	0.0131509	-1.50575
Slc25a17	0.30839	4.82494	4.24143	0.00101199	0.0131534	-1.47279
Mlec	0.199508	7.17895	4.23767	0.00101899	0.0132336	-1.64787
Pigt	-0.261765	5.9604	-4.23596	0.00102218	0.0132644	-1.59341
Dph3	0.321093	4.86618	4.23433	0.00102525	0.0132828	-1.49134
Usp20	0.233547	5.95473	4.23434	0.00102522	0.0132828	-1.59609
Pmm1	0.321114	6.50985	4.23386	0.00102613	0.0132834	-1.62698
Tmem38a	0.214577	6.51535	4.23079	0.00103192	0.0133476	-1.633
Sf1	-0.280878	6.85396	-4.23014	0.00103316	0.013353	-1.6489
Marcksl1	0.282844	5.10411	4.22912	0.00103509	0.0133544	-1.5294
Mpc1-ps	-6.8224	1.21135	-4.22877	0.00103577	0.0133544	-0.814092
Snrpe	0.474279	3.89925	4.22892	0.00103548	0.0133544	-1.35348
Clip3	-0.272798	9.04128	-4.22802	0.00103718	0.0133619	-1.72055
Mut	-0.254663	5.52496	-4.22661	0.00103987	0.0133752	-1.57696
Rims2	-0.300242	6.54441	-4.22686	0.0010394	0.0133752	-1.64172
Slc25a39	0.290086	5.41523	4.22153	0.00104962	0.013487	-1.57625
Yif1a	0.39788	3.01791	4.2212	0.00105024	0.013487	-1.20021
Tpt1	0.334396	8.17696	4.21843	0.0010556	0.013545	-1.71734
Zfp160	-0.323138	3.99884	-4.21488	0.00106251	0.0136227	-1.39731
Chst10	0.261719	6.16127	4.21198	0.00106818	0.0136627	-1.65077
Itga8	-0.383689	3.05484	-4.21245	0.00106727	0.0136627	-1.22399
Tmx2	0.280109	7.70341	4.21201	0.00106813	0.0136627	-1.71509
Ap1s1	0.24672	7.02444	4.21113	0.00106986	0.0136733	-1.69175
Mrpl17	0.289682	4.30008	4.20825	0.00107552	0.0137347	-1.46
Ly6e	0.275066	7.16204	4.20746	0.0010771	0.0137439	-1.70415
Gm14403	-0.50957	2.70611	-4.20456	0.00108286	0.0138064	-1.16716
Mink1	-0.25205	8.12982	-4.20281	0.00108634	0.0138398	-1.74547
Zfp13	-0.440613	4.09169	-4.20233	0.00108729	0.013841	-1.43684
Trpt1	0.451158	2.51178	4.20006	0.00109184	0.0138879	-1.13471
Timm9	0.346513	4.08032	4.19836	0.00109527	0.0139205	-1.44238
Ccdc171	-0.585393	1.65272	-4.19778	0.00109642	0.0139241	-0.959263
Limch1	-0.24296	6.81403	-4.1961	0.00109982	0.0139562	-1.71139
Slc35f6	0.444546	4.74687	4.19162	0.00110892	0.0140607	-1.55631
Zfp869	-0.347646	4.28112	-4.18696	0.00111847	0.0141705	-1.49702
Utp3	-0.453075	5.25342	-4.1864	0.00111962	0.014174	-1.62609
Map4k2	-0.273182	6.01183	-4.18452	0.0011235	0.0141843	-1.69363
Med23	-0.247258	4.94277	-4.18521	0.00112207	0.0141843	-1.5932
Plrg1	0.279123	4.98443	4.18429	0.00112398	0.0141843	-1.59996
Rpl22l1	0.353542	5.12955	4.18497	0.00112257	0.0141843	-1.6154
Cnot2	-0.311429	6.05164	-4.18288	0.0011269	0.0142101	-1.6992
4933428G20Rik	-1.15155	0.352785	-4.18243	0.00112783	0.0142107	-0.745458
Erf	-0.415713	5.00113	-4.18162	0.00112951	0.0142174	-1.60698
Mief1	0.271319	4.49754	4.18047	0.0011319	0.0142174	-1.54249
Tars	-0.281413	5.16591	-4.18061	0.00113162	0.0142174	-1.62765
Zdhhc13	0.274436	4.09356	4.18085	0.00113111	0.0142174	-1.47754
Las1l	-0.317572	5.7994	-4.17983	0.00113325	0.0142231	-1.68786
Uqcc2	0.390293	5.22637	4.17933	0.00113428	0.0142249	-1.63658
Zc2hc1a	0.239226	6.15211	4.17632	0.00114059	0.014293	-1.71754
Mettl14	-0.373769	4.92942	-4.17496	0.00114344	0.0143174	-1.6109
mt-Nd2	-0.44652	12.3662	-4.17408	0.00114531	0.0143186	-1.85251
Srp54b	-0.322011	7.16761	-4.17417	0.00114511	0.0143186	-1.76721
Orai3	0.287009	3.89224	4.17316	0.00114724	0.0143226	-1.45692
Pan2	-0.324168	4.10798	-4.17308	0.00114741	0.0143226	-1.49461
Renbp	-0.622431	1.57902	-4.17012	0.00115368	0.0143897	-0.995206
Ankhd1	-0.341626	6.01539	-4.16919	0.00115565	0.014403	-1.72278
Add3	-0.209109	6.92723	-4.16494	0.00116473	0.0144713	-1.77494
Arl1	0.294995	7.35481	4.16508	0.00116444	0.0144713	-1.79153
Phb	0.255415	5.94113	4.16575	0.001163	0.0144713	-1.72451
Trub1	-0.280333	4.47451	-4.1659	0.00116269	0.0144713	-1.56655
Ankrd13d	0.298727	5.04826	4.16426	0.0011662	0.0144784	-1.64523
Taf1d	-0.518236	3.54256	-4.16213	0.00117079	0.0145241	-1.41339
Ect2l	1.1128	-0.634376	4.16123	0.00117273	0.0145258	-0.674913
Gm9985	-1.93306	-2.21634	-4.16139	0.00117238	0.0145258	-0.675042
Ift52	-0.3026	4.89889	-4.16078	0.0011737	0.0145265	-1.63388
Thrap3	-0.2304	7.2395	-4.15863	0.00117836	0.014573	-1.79936
Sp2	-0.406267	3.91824	-4.15798	0.00117976	0.0145792	-1.49008
Sars	-0.324728	7.47492	-4.15507	0.00118612	0.0146464	-1.81482
1700123O20Rik	0.392346	3.8129	4.15405	0.00118835	0.0146627	-1.47859
Hnrnph1	-0.2955	7.90951	-4.15342	0.00118973	0.0146685	-1.83224
Pin1	0.305285	5.46722	4.1504	0.00119636	0.0147389	-1.71531
Cep295	-0.340255	4.61605	-4.14726	0.00120331	0.0148132	-1.6221
Srp54a	-1.13099	6.36383	-4.14659	0.0012048	0.0148202	-1.78476
Tbc1d5	-0.281608	5.44439	-4.14565	0.0012069	0.0148233	-1.72212
Usp48	-0.240701	6.19844	-4.14578	0.00120661	0.0148233	-1.77776
Dmtf1	-0.281375	6.2105	-4.14331	0.00121212	0.014876	-1.78308
Gpn2	0.522057	2.12926	4.14184	0.00121541	0.0148936	-1.16211
S1pr5	-0.34584	4.17396	-4.14195	0.00121516	0.0148936	-1.56425
Rtn2	0.246496	5.99834	4.14014	0.00121921	0.0149288	-1.77657
Rps8	0.258852	7.46649	4.13754	0.00122508	0.0149893	-1.84766
Fh1	0.266983	6.13406	4.13497	0.00123091	0.0150392	-1.79463
Hpcal1	0.475441	4.88532	4.13409	0.0012329	0.0150392	-1.68256
Pde8a	-0.329279	4.8808	-4.13445	0.00123209	0.0150392	-1.68133
Ppp3cb	0.21769	8.44389	4.13428	0.00123247	0.0150392	-1.88365
Dcdc2a	-0.391681	4.01202	-4.13349	0.00123428	0.0150445	-1.55266
Col6a1	-0.555083	4.71677	-4.13008	0.00124207	0.015128	-1.66831
Tubb3	0.213409	8.111	4.12876	0.00124509	0.0151418	-1.88487
Zcchc18	0.247588	8.18544	4.12886	0.00124485	0.0151418	-1.88681
Tmem147	0.369528	4.88953	4.12817	0.00124644	0.0151468	-1.69425
Tollip	0.231905	7.16153	4.12674	0.00124975	0.0151755	-1.85663
Pcdhga12	-0.689608	4.78656	-4.12606	0.0012513	0.0151829	-1.68514
Zfp945	-0.353957	4.50209	-4.12422	0.00125558	0.0152233	-1.64919
Rrp7a	0.283309	6.30965	4.12286	0.00125874	0.0152321	-1.82696
Snrnp40	0.297464	3.88824	4.12288	0.00125868	0.0152321	-1.55081
Unc13c	-0.32752	6.25201	-4.12268	0.00125915	0.0152321	-1.8243
Sltm	-0.300981	6.27433	-4.12069	0.00126379	0.0152767	-1.82924
Ccdc47	-0.297415	7.47689	-4.11537	0.00127627	0.015416	-1.88999
1700047I17Rik2	-0.852871	3.21656	-4.11094	0.00128675	0.0154767	-1.44645
Cfl2	0.277981	6.25213	4.1108	0.00128708	0.0154767	-1.84678
Dclre1c	-0.369441	3.18836	-4.1115	0.00128541	0.0154767	-1.43983
Mob4	0.298633	6.00526	4.11162	0.00128512	0.0154767	-1.83094
Syn1	-0.364859	8.98267	-4.11279	0.00128235	0.0154767	-1.93715
Zc3hc1	0.325568	4.07805	4.11198	0.00128428	0.0154767	-1.60459
Mrpl30	0.395566	4.89578	4.10786	0.00129409	0.0155453	-1.7334
Pnpla3	-0.667786	3.07772	-4.1076	0.00129471	0.0155453	-1.42498
RP23-220F20.2	0.679626	1.91512	4.10583	0.00129895	0.0155845	-1.18387
Zfp637	0.381791	4.3715	4.10115	0.00131024	0.0157082	-1.67296
Mrpl43	0.28455	4.65453	4.10026	0.0013124	0.0157223	-1.71619
Ankrd54	0.47949	3.1881	4.09849	0.00131669	0.015762	-1.46422
Olfm1	0.289053	9.55644	4.09611	0.0013225	0.0158081	-1.97836
Supt20	-0.265748	4.95156	-4.09643	0.00132172	0.0158081	-1.76184
Ly6c1	0.364444	4.63246	4.09358	0.00132871	0.0158705	-1.72574
Fam73b	0.301781	5.74651	4.09003	0.00133746	0.015963	-1.85355
Gab1	-0.27017	5.30166	-4.08792	0.00134269	0.0160135	-1.81712
Rsph1	-0.515971	2.90083	-4.08723	0.0013444	0.0160221	-1.42711
Ccdc174	-0.386748	4.94704	-4.08413	0.00135214	0.0160907	-1.78456
Rpl35a	0.33354	6.83659	4.08412	0.00135216	0.0160907	-1.92408
Dbn1	-0.262163	7.47325	-4.08355	0.00135359	0.0160958	-1.95013
Ppil1	0.375384	3.70715	4.07831	0.00136678	0.0162406	-1.60184
Igfn1	-0.476463	3.74494	-4.07568	0.00137346	0.0163079	-1.61377
Gm29394	-1.17462	0.554224	-4.07304	0.00138019	0.0163757	-0.975152
Gmppb	0.527513	2.78914	4.07128	0.00138468	0.0164169	-1.43382
Eml5	-0.339069	5.70923	-4.0683	0.00139234	0.0164834	-1.89173
Lin7b	0.375851	4.42342	4.06851	0.0013918	0.0164834	-1.74261
Fam174b	0.277945	4.85519	4.06701	0.00139569	0.0165108	-1.8056
Dner	0.195317	7.06385	4.06583	0.00139874	0.0165348	-1.96811
1700001C19Rik	-0.989546	-1.35182	-4.06366	0.00140437	0.0165781	-0.811542
Hist2h3c1	0.518834	1.86275	4.06322	0.0014055	0.0165781	-1.25203
Rangrf	0.569166	2.4953	4.06332	0.00140525	0.0165781	-1.38651
Polr2m	0.263422	7.40869	4.06199	0.00140872	0.0166039	-1.98868
Slc38a6	-0.357425	7.63074	-4.06099	0.00141133	0.0166224	-1.99836
Fhad1	-0.41901	3.27476	-4.05964	0.00141487	0.0166397	-1.55441
Ntan1	0.362079	5.07881	4.05994	0.00141408	0.0166397	-1.84586
Ccpg1	-0.258542	6.98261	-4.05823	0.00141856	0.0166709	-1.97922
Gng11	0.41002	3.83791	4.05777	0.00141977	0.016673	-1.66452
Arid4b	-0.268158	6.02716	-4.05701	0.00142178	0.0166844	-1.93576
Eral1	0.310793	3.58834	4.05427	0.00142902	0.0167448	-1.62498
Ppil4	-0.276819	5.64307	-4.05441	0.00142863	0.0167448	-1.91258
Cds2	0.304566	8.9771	4.05282	0.00143284	0.0167695	-2.05073
Tex264	0.26975	5.35718	4.05269	0.00143321	0.0167695	-1.88947
Entpd4	-0.645991	6.2999	-4.05104	0.0014376	0.0168087	-1.96249
March9	0.323411	3.83016	4.04834	0.0014448	0.0168796	-1.68091
Ahrr	-0.738893	0.468685	-4.04759	0.00144682	0.0168796	-1.00671
Robo3	-0.569436	3.85175	-4.04775	0.0014464	0.0168796	-1.68594
Ccdc163	-0.622323	1.48241	-4.04666	0.00144932	0.0168965	-1.20346
Rbm6	-0.322624	6.03439	-4.04476	0.00145443	0.0169437	-1.95943
Celf4	-0.214573	8.86296	-4.04372	0.00145723	0.0169641	-2.06558
Aip	0.241296	5.76511	4.04254	0.00146044	0.0169891	-1.94498
Aig1	0.328928	5.52803	4.04137	0.00146359	0.0170016	-1.92723
Gm28661	2.29752	4.88342	4.04101	0.00146457	0.0170016	-1.85833
Gm3608	1.68086	-1.92245	4.04097	0.00146469	0.0170016	-0.853234
Mdc1	-0.301368	4.45412	-4.03925	0.00146937	0.0170436	-1.80262
Tmem159	0.587577	3.00521	4.03878	0.00147064	0.0170461	-1.53959
Phb2	0.290323	5.49302	4.03754	0.00147402	0.0170729	-1.93127
Ndufs3	0.272591	6.3111	4.034	0.00148375	0.017161	-1.99538
Traf2	0.394398	2.93313	4.03399	0.00148376	0.017161	-1.53377
Gm28053	-2.2814	-2.14192	-4.03311	0.0014862	0.0171769	-0.874436
Uck1	0.24058	4.79157	4.03211	0.00148895	0.0171962	-1.86347
Dync2li1	-0.449363	4.61849	-4.02943	0.00149637	0.0172695	-1.84512
Gigyf2	-0.241408	6.42349	-4.02824	0.00149969	0.0172888	-2.01178
Slc27a1	-0.478655	5.27021	-4.02806	0.00150019	0.0172888	-1.92722
Gm10163	-2.00535	4.00755	-4.0267	0.00150398	0.01732	-1.7534
Slc39a1	0.254723	4.95505	4.02599	0.00150597	0.0173305	-1.89561
Mta2	-0.250929	5.49777	-4.02266	0.00151531	0.0174255	-1.95995
Creld2	0.400719	3.46149	4.02186	0.00151754	0.0174387	-1.66195
Pabpc4	-0.25586	4.96834	-4.02083	0.00152045	0.0174596	-1.90698
Tmem248	0.225617	5.4614	4.01813	0.0015281	0.0175349	-1.96511
Atp5s	0.387637	3.87252	4.01674	0.00153205	0.0175677	-1.74826
Adra2c	0.367961	3.41424	4.01334	0.00154175	0.0176036	-1.66891
Armcx5	-0.354754	5.00019	-4.0152	0.00153642	0.0176036	-1.92148
Gm10182	1.75258	-0.870972	4.0138	0.00154043	0.0176036	-0.91435
Gm12286	1.49691	-0.983633	4.01476	0.0015377	0.0176036	-0.906542
Phc1	-0.244147	5.38387	-4.01335	0.00154172	0.0176036	-1.96671
Srm	0.28479	4.71724	4.01353	0.0015412	0.0176036	-1.8888
Brd3	-0.216935	5.75541	-4.00985	0.00155177	0.01766	-2.00623
Klf6	-0.342917	6.20716	-4.00933	0.00155328	0.01766	-2.03672
Rps27rt	-1.32614	0.995231	-4.01076	0.00154917	0.01766	-1.17102
Sdhc	0.264421	6.06167	4.00987	0.00155171	0.01766	-2.02732
Umad1	0.244935	5.39007	4.01046	0.00155003	0.01766	-1.97282
Vamp1	0.226233	7.76079	4.0096	0.0015525	0.01766	-2.1002
Gm3636	0.732126	1.81798	4.00616	0.00156245	0.017739	-1.34875
Pcdhga8	0.880211	6.13658	4.00616	0.00156244	0.017739	-2.03883
Trim35	0.245876	6.79936	4.00312	0.00157131	0.0178271	-2.07619
Pkia	0.247693	7.75656	4.00015	0.00158	0.017896	-2.11802
Zbtb7b	-0.345742	4.20426	-4.0006	0.00157868	0.017896	-1.83625
Zfp473	-0.731278	1.56683	-3.9999	0.00158073	0.017896	-1.30761
Klhl4	0.384084	4.39014	3.99867	0.00158435	0.0179243	-1.86966
Smim10l2a	0.296562	4.17321	3.99693	0.0015895	0.0179699	-1.83804
Plod1	0.264999	4.20427	3.99555	0.00159358	0.0180034	-1.84583
Slitrk3	-0.277854	6.23556	-3.99485	0.00159564	0.018014	-2.06574
Nudt5	0.292317	4.5014	3.99377	0.00159884	0.0180374	-1.89578
Nnat	0.435041	6.56723	3.99314	0.00160071	0.0180459	-2.08504
Gm16286	0.226131	6.13983	3.99001	0.00161007	0.0181387	-2.0697
Aimp1	0.415472	5.23308	3.98907	0.00161289	0.0181577	-1.99729
Tmem237	0.27906	4.52793	3.98803	0.00161599	0.0181799	-1.91054
Samd15	-0.466255	1.74279	-3.98608	0.00162187	0.0182333	-1.37024
Cdc73	0.234556	5.71389	3.98487	0.00162554	0.0182618	-2.05038
Adgrd1	-0.395906	2.53921	-3.98448	0.00162671	0.0182622	-1.54375
Lipo3	0.431001	2.65396	3.98347	0.00162978	0.0182838	-1.57017
Bcorl1	-0.241314	4.63133	-3.9829	0.00163151	0.0182905	-1.93512
Zbtb40	0.356594	3.59854	3.98156	0.00163557	0.0183232	-1.76418
Bfsp2	0.540036	1.79633	3.98086	0.0016377	0.0183342	-1.39129
Igfbp5	-0.257445	7.95632	-3.9789	0.00164368	0.0183883	-2.16464
Ppp1r11	0.318048	5.72556	3.97643	0.00165125	0.0184603	-2.06735
Lims1	0.277412	4.85338	3.97459	0.00165692	0.0185108	-1.98051
Acap2	-0.305469	6.54944	-3.97119	0.00166744	0.0185766	-2.12598
Dhcr7	0.295327	4.48894	3.97132	0.00166703	0.0185766	-1.93652
Klhl7	0.238573	6.37793	3.97136	0.0016669	0.0185766	-2.11763
Nsg1	0.18975	8.04734	3.97204	0.00166481	0.0185766	-2.18041
B3gat2	0.287897	4.31933	3.9707	0.00166895	0.0185805	-1.91156
Ift22	0.262578	5.47125	3.96856	0.00167562	0.0186419	-2.06016
Pigk	-0.225531	6.67298	-3.96799	0.00167739	0.0186487	-2.13753
Slu7	-0.312997	6.57711	-3.96746	0.00167905	0.0186542	-2.1343
Tceb2	0.309734	6.08592	3.96674	0.0016813	0.0186662	-2.11073
Blvra	0.315363	4.02497	3.96546	0.00168531	0.018677	-1.87234
Gm43110	-1.29006	2.21759	-3.96495	0.00168692	0.018677	-1.51117
Nexn	-0.587069	3.90599	-3.96553	0.0016851	0.018677	-1.85117
Paqr7	0.277847	6.10813	3.96525	0.00168599	0.018677	-2.11491
Svbp	0.568248	2.13018	3.96392	0.00169016	0.0187	-1.49428
Hpgds	-0.370761	2.74477	-3.96297	0.00169313	0.0187155	-1.628
Sh3kbp1	-0.258301	5.51397	-3.96273	0.00169389	0.0187155	-2.07521
Rps6kb2	-0.445179	3.89981	-3.96163	0.00169737	0.0187371	-1.85744
Tusc1	0.544187	1.09501	3.96138	0.00169818	0.0187371	-1.28184
Bex1	-0.415006	5.28971	-3.95982	0.0017031	0.0187698	-2.05878
Ccnk	-0.244985	4.47778	-3.9597	0.00170347	0.0187698	-1.95689
Atp11b	-0.249063	6.34877	-3.95655	0.00171353	0.018816	-2.14439
Cep95	-0.449888	3.16708	-3.9569	0.00171239	0.018816	-1.7267
Fam177a	-0.731841	5.41656	-3.95701	0.00171204	0.018816	-2.07687
Nr1d1	-0.2554	6.06402	-3.95748	0.00171056	0.018816	-2.12701
Unc119	0.287229	4.26991	3.9577	0.00170983	0.018816	-1.92829
Gm2541	-5.47485	-0.435684	-3.95215	0.0017276	0.0189576	-1.05642
Ypel1	0.292111	4.36425	3.95149	0.00172973	0.018968	-1.95506
Dnal4	0.218911	4.99205	3.95093	0.00173155	0.018975	-2.04248
Arnt	-0.295009	4.75046	-3.94913	0.00173736	0.0190257	-2.01542
Mrpl19	0.272974	4.84613	3.94536	0.0017496	0.0191467	-2.03507
Psmg2	0.465731	3.38241	3.94425	0.00175324	0.0191734	-1.79324
Foxo4	-0.263525	4.52988	-3.94197	0.0017607	0.0192419	-1.99821
Insig2	0.256607	5.65764	3.94065	0.00176503	0.0192615	-2.12979
Khsrp	-0.314269	6.24759	-3.94095	0.00176406	0.0192615	-2.16886
Nek1	-0.22921	5.53243	-3.94033	0.00176609	0.0192615	-2.11949
Zmynd11	-0.213988	7.6999	-3.93871	0.00177144	0.0193068	-2.23304
Crym	0.413493	5.68096	3.93747	0.00177552	0.0193182	-2.13778
Psmb6	0.306416	6.04613	3.9373	0.0017761	0.0193182	-2.16428
Rtn4rl2	-0.435917	3.88436	-3.93787	0.00177421	0.0193182	-1.89967
Gm44911	4.45723	-3.09278	3.93677	0.00177785	0.0193242	-1.10067
Gskip	0.297315	4.79783	3.93556	0.00178186	0.0193547	-2.04745
St8sia4	0.281437	4.43382	3.93442	0.00178567	0.0193829	-1.99823
Ndufb5	0.378691	6.29499	3.93372	0.00178799	0.019395	-2.1851
Erp29	0.275105	5.95632	3.9315	0.00179541	0.0194623	-2.16961
Ankzf1	-0.400418	4.33431	-3.93104	0.00179696	0.019466	-1.98915
Adamts6	-0.564101	1.3303	-3.92961	0.00180175	0.0195048	-1.38882
Kptn	0.336118	3.85717	3.92899	0.00180383	0.0195141	-1.91158
1810037I17Rik	0.241547	5.23832	3.92493	0.00181754	0.019582	-2.11969
Dlat	0.279164	6.65303	3.92412	0.0018203	0.019582	-2.22013
Gm6505	-4.81242	-1.09141	-3.9246	0.00181865	0.019582	-1.05577
Hbb-bt	0.610363	3.99682	3.92425	0.00181983	0.019582	-1.94549
Magi1	-0.22344	6.63499	-3.92556	0.00181541	0.019582	-2.2166
Map7d2	-0.252082	7.79112	-3.92554	0.00181548	0.019582	-2.26108
Spg20	-0.205998	5.685	-3.92389	0.00182107	0.019582	-2.16395
Tnrc6a	-0.311968	6.29449	-3.92524	0.00181649	0.019582	-2.20122
Ufl1	-0.212772	5.29087	-3.92636	0.0018127	0.019582	-2.1225
Smoc2	0.404938	3.89226	3.92288	0.0018245	0.0196057	-1.9295
Cdk13	-0.199818	5.85851	-3.92237	0.00182625	0.0196091	-2.18018
Mkks	0.34069	5.18253	3.92207	0.00182725	0.0196091	-2.11912
Thap4	0.370552	3.88647	3.91752	0.00184286	0.0197634	-1.93863
Moxd1	0.421401	2.84493	3.91593	0.00184832	0.0197955	-1.73776
Nfs1	0.251944	4.89877	3.91598	0.00184816	0.0197955	-2.0975
Cdk8	-0.275407	4.61913	-3.91185	0.00186244	0.0199181	-2.06826
Hs6st2	0.23584	5.6091	3.91155	0.00186349	0.0199181	-2.18103
Rsl1	-0.515111	1.94777	-3.91213	0.00186146	0.0199181	-1.55196
Amigo2	0.344039	3.97129	3.91038	0.00186756	0.0199219	-1.96729
Insrr	-1.52309	-1.22518	-3.91039	0.00186752	0.0199219	-1.07416
Zfp641	-0.467539	3.57869	-3.9108	0.00186611	0.0199219	-1.89432
Rab39b	-0.217223	6.27683	-3.90989	0.00186928	0.019927	-2.22953
BC022687	0.350293	3.01598	3.90748	0.0018777	0.0199902	-1.78928
Psip1	-0.34638	8.30884	-3.90779	0.00187662	0.0199902	-2.3102
Col12a1	-0.427312	3.09766	-3.9068	0.00188009	0.0200024	-1.80726
Wrap73	0.268756	4.09811	3.90626	0.00188198	0.0200093	-1.99723
Ndufa7	0.299568	4.97294	3.90519	0.00188577	0.0200363	-2.12712
Drosha	-0.237587	6.97445	-3.90328	0.00189247	0.020081	-2.27344
Tspyl2	-0.368983	6.68066	-3.90347	0.00189182	0.020081	-2.26066
Rps26	-0.261932	6.16515	-3.90236	0.00189573	0.0201022	-2.23783
Ddx3x	-0.231557	8.2914	-3.90085	0.00190108	0.0201457	-2.32293
Tkfc	0.500867	2.683	3.89982	0.00190475	0.0201713	-1.7338
Abcc5	-0.309204	7.17502	-3.89941	0.00190621	0.0201734	-2.28889
Slc35e3	0.255942	5.11059	3.89876	0.00190853	0.0201847	-2.15544
Gnb1	0.214344	9.15972	3.89751	0.001913	0.0201921	-2.34974
Gpd1	-0.213263	6.41176	-3.89775	0.00191213	0.0201921	-2.25934
Stx12	0.328534	7.14665	3.89757	0.00191277	0.0201921	-2.29127
Atl1	0.205224	6.93968	3.89585	0.00191893	0.0202383	-2.28616
Rnf11	0.229383	8.0498	3.89538	0.00192063	0.0202383	-2.32647
Ubxn1	-0.359952	6.02802	-3.89523	0.00192116	0.0202383	-2.24323
Snx4	-0.291057	5.41799	-3.89193	0.00193302	0.0203499	-2.20078
Pcgf2	-0.326618	3.94419	-3.89127	0.00193541	0.0203617	-1.99874
Fnta	0.341145	5.59452	3.88946	0.00194199	0.0204176	-2.22183
Kmt2e	-0.346636	7.05271	-3.88631	0.00195344	0.0205245	-2.30897
Sap130	-0.226541	5.16929	-3.88579	0.00195535	0.0205312	-2.18669
Mipep	0.245742	4.74815	3.88453	0.00195995	0.0205661	-2.13787
Siah1a	0.291636	4.52518	3.88277	0.00196642	0.0206205	-2.10999
Rnasel	-0.307617	3.83122	-3.88135	0.00197162	0.0206615	-1.9972
Gtf2h2	-0.254589	4.29186	-3.88094	0.00197315	0.020664	-2.07756
Gm1821	1.28186	1.66938	3.88029	0.00197555	0.0206683	-1.5519
Morc3	-0.285684	4.75812	-3.88013	0.00197613	0.0206683	-2.14757
Brwd1	0.278393	6.55592	3.8778	0.00198477	0.0207317	-2.30405
Ptdss2	0.227593	5.20199	3.87802	0.00198395	0.0207317	-2.20506
Thoc7	0.342907	5.01391	3.87589	0.00199187	0.0207923	-2.18777
Atp1b1	0.192847	10.7942	3.87355	0.00200062	0.0208701	-2.414
B630005N14Rik	0.324777	4.99545	3.87319	0.00200194	0.0208703	-2.19071
Babam1	0.237804	5.64649	3.87259	0.0020042	0.0208804	-2.2584
Pwwp2a	-0.344755	4.58894	-3.87129	0.00200908	0.0209176	-2.14108
Lrch1	-0.246208	4.26004	-3.86934	0.0020164	0.0209723	-2.09443
Trp53rkb	0.404158	2.05737	3.8692	0.00201695	0.0209723	-1.65606
Tmub2	0.231311	5.68556	3.86787	0.00202197	0.021011	-2.27066
Srsf1	-0.268206	7.48585	-3.86713	0.00202478	0.0210265	-2.36211
Mgat4b	0.238111	5.23907	3.86432	0.00203545	0.0211217	-2.23512
Rpl24	0.3374	6.89361	3.86402	0.00203657	0.0211217	-2.3449
Sfswap	-0.337452	5.65388	-3.8611	0.00204773	0.0212237	-2.28091
Tlk1	-0.221539	7.12528	-3.85885	0.00205637	0.0212995	-2.36423
Snrpg	0.525046	2.59735	3.85723	0.00206262	0.0213505	-1.79573
Usp7	-0.209468	7.49491	-3.85669	0.0020647	0.0213582	-2.38233
Ick	-0.23821	4.99403	-3.8555	0.00206931	0.0213785	-2.22422
Srxn1	0.263216	6.58174	3.85575	0.00206832	0.0213785	-2.34723
Gm12070	2.11561	-0.737506	3.8534	0.00207746	0.0214213	-1.20235
Mis18a	0.41049	2.09619	3.85357	0.0020768	0.0214213	-1.69381
Zfp746	0.271649	4.28648	3.85357	0.00207679	0.0214213	-2.12871
Cbx3	0.318562	6.94558	3.85243	0.00208122	0.0214463	-2.36917
Hsd17b10	0.315663	4.25952	3.85085	0.00208741	0.0214963	-2.12951
Tmem183a	0.216839	5.84325	3.85001	0.00209066	0.021516	-2.31688
Gm5089	-1.25884	-1.51367	-3.84925	0.00209364	0.0215257	-1.16887
Junb	-0.958585	5.80287	-3.84909	0.00209429	0.0215257	-2.31566
Ap1b1	0.224381	7.21741	3.84848	0.00209666	0.0215363	-2.38765
Arl5a	0.19713	6.95907	3.84681	0.00210325	0.0215903	-2.38046
C1galt1	0.305289	4.51151	3.84621	0.00210558	0.0215978	-2.1775
Traf5	-0.408248	2.74553	-3.84594	0.00210668	0.0215978	-1.84882
Zfp655	-0.245501	5.52679	-3.84426	0.0021133	0.0216519	-2.30186
AU019823	-0.262672	4.32108	-3.84295	0.00211849	0.0216636	-2.15443
Mfap1b	-0.26564	6.49275	-3.84308	0.00211798	0.0216636	-2.36737
Rpl12	-0.420166	2.98377	-3.84341	0.00211669	0.0216636	-1.90374
Fam76a	0.240974	5.75944	3.84058	0.00212792	0.0217462	-2.32859
Immp1l	0.409258	3.79699	3.83937	0.00213275	0.0217817	-2.0706
R3hdm4	0.281034	7.47941	3.83803	0.00213809	0.0218224	-2.41738
2610008E11Rik	-0.282034	5.12866	-3.83717	0.00214153	0.02184	-2.27473
Tmem169	-0.304893	4.49534	-3.83692	0.00214254	0.02184	-2.1928
Svip	0.215844	5.95633	3.83658	0.00214392	0.0218403	-2.35043
Mgat1	0.302698	5.3256	3.836	0.00214623	0.0218461	-2.2981
Spdya	0.575918	1.62711	3.83576	0.00214721	0.0218461	-1.62601
Zfp729a	-0.394471	4.13602	-3.83434	0.00215295	0.0218906	-2.1403
l7Rn6	0.292202	4.96149	3.83342	0.00215666	0.0219145	-2.26234
Zfp36l2	-0.374243	4.93322	-3.83251	0.00216032	0.0219378	-2.26061
Dhx57	-0.203073	5.5233	-3.83151	0.00216439	0.0219652	-2.32585
Arntl	-0.243828	5.26066	-3.82969	0.00217175	0.022026	-2.30335
Traf3ip1	-0.317385	4.35671	-3.82785	0.00217926	0.0220882	-2.18879
Palmd	-0.384845	4.40276	-3.82553	0.00218875	0.0221704	-2.2004
Cstf1	0.275504	4.16454	3.82437	0.00219352	0.0222047	-2.16407
Gpatch8	-0.268394	5.97479	-3.8234	0.0021975	0.022231	-2.37675
Chmp6	0.272149	4.24188	3.82271	0.00220035	0.0222459	-2.18011
Smim12	0.252955	4.65435	3.82033	0.00221021	0.0223315	-2.24732
Gm28035	-0.777378	1.65701	-3.81854	0.00221763	0.0223799	-1.66458
Otulin	0.453823	3.43234	3.81817	0.00221918	0.0223799	-2.04174
Ube2d2a	0.304117	7.1187	3.81849	0.00221783	0.0223799	-2.44097
Eif3a	-0.262499	7.62833	-3.81776	0.00222086	0.0223828	-2.46125
S100a1	-0.486939	5.77747	-3.81698	0.00222413	0.0224016	-2.37498
Carnmt1	0.331588	3.47653	3.81626	0.00222711	0.0224176	-2.05394
Rffl	-0.351562	4.11675	-3.81481	0.0022332	0.0224649	-2.17418
3010026O09Rik	0.395233	2.46032	3.81439	0.00223496	0.0224685	-1.8468
Fam46a	-0.37598	3.15221	-3.81245	0.00224308	0.0225326	-1.99688
Sppl3	0.314462	5.61369	3.8122	0.00224415	0.0225326	-2.37071
Psat1	0.220977	6.85744	3.81073	0.00225035	0.0225808	-2.44507
Zfp37	-0.290283	4.87879	-3.81008	0.00225308	0.0225941	-2.29657
Cysltr1	-0.72962	0.373044	-3.80671	0.00226736	0.0227089	-1.42783
Zbtb16	-0.43253	4.98957	-3.80678	0.00226707	0.0227089	-2.31649
Grem1	-0.460355	1.87662	-3.80485	0.00227529	0.0227741	-1.73758
Cdk5r2	-0.305833	7.67246	-3.80391	0.0022793	0.0228001	-2.48917
Klhl25	0.435408	2.75554	3.8023	0.00228618	0.0228447	-1.93339
Rpl38	0.313933	6.31354	3.8022	0.0022866	0.0228447	-2.43672
Fam96a	0.382847	3.90718	3.79874	0.00230154	0.0229368	-2.1679
Mtcp1	-0.725709	1.77721	-3.79889	0.00230086	0.0229368	-1.7272
Ndufb2	0.292991	5.53839	3.79967	0.00229749	0.0229368	-2.38794
Tmed4	0.230598	5.80263	3.79903	0.00230026	0.0229368	-2.41111
C1ra	-0.424309	2.2356	-3.79816	0.00230404	0.0229475	-1.82834
Atcay	0.198527	7.83039	3.7972	0.00230818	0.0229603	-2.50711
Mrps18c	0.459703	3.80738	3.79735	0.00230752	0.0229603	-2.15235
Prpsap2	0.283507	4.90066	3.79617	0.00231262	0.0229903	-2.3258
Ip6k1	0.199203	7.71179	3.79525	0.00231662	0.0230157	-2.507
Creb3	0.281448	4.96473	3.79349	0.00232432	0.0230714	-2.33882
Snapc2	0.274955	4.08812	3.79331	0.00232509	0.0230714	-2.21016
Atp5g3	0.287274	7.13231	3.79287	0.00232701	0.0230762	-2.49044
Tnfrsf25	-0.740398	1.56762	-3.7923	0.00232948	0.0230865	-1.69443
H2afy	0.234192	5.91564	3.78951	0.00234173	0.023191	-2.43746
Nup43	0.542449	1.57197	3.78924	0.00234292	0.023191	-1.70109
Tsen34	0.328627	4.90509	3.78872	0.00234519	0.0231992	-2.34056
Cdpf1	0.4931	2.43913	3.7882	0.00234748	0.0232075	-1.89157
Pgrmc1	0.274112	7.87875	3.78753	0.00235046	0.0232227	-2.52709
Ell	-0.276642	4.03724	-3.78666	0.00235428	0.0232363	-2.21396
Ufc1	0.289337	5.38895	3.78656	0.00235473	0.0232363	-2.39877
Slc6a9	-0.218667	5.65809	-3.78568	0.0023586	0.0232602	-2.42507
Mthfd2l	0.34277	3.03698	3.7849	0.00236208	0.023266	-2.02547
Prkaca	0.192655	7.44041	3.78503	0.00236152	0.023266	-2.51718
Acbd4	0.239543	4.46248	3.78341	0.00236868	0.0232904	-2.28977
E130012A19Rik	0.425694	5.29428	3.78313	0.00236994	0.0232904	-2.39568
Fam178a	-0.237945	5.69543	-3.78271	0.00237181	0.0232904	-2.43386
Kcnc3	-0.349971	7.21317	-3.78343	0.00236862	0.0232904	-2.51167
Raly	0.254154	5.81522	3.78299	0.00237058	0.0232904	-2.44266
AC139131.1	-5.13338	-0.744693	-3.78215	0.00237428	0.0232935	-1.32646
Meis1	-0.417416	2.35502	-3.78199	0.00237502	0.0232935	-1.88491
Cgref1	0.312108	3.8629	3.78117	0.00237867	0.0233008	-2.19327
Erg	-0.424228	2.57293	-3.78143	0.00237749	0.0233008	-1.93347
Ankrd45	-0.225309	6.61153	-3.77866	0.00238992	0.0233654	-2.49568
Eif6	0.318835	4.47352	3.77871	0.00238967	0.0233654	-2.30038
Isoc2a	0.276091	3.92896	3.7784	0.00239108	0.0233654	-2.21049
Pnma1	0.425203	1.71474	3.77885	0.00238908	0.0233654	-1.75127
Cep70	-0.401995	3.921	-3.77668	0.00239882	0.0234268	-2.21233
Qpct	0.347805	3.50876	3.77608	0.00240153	0.023439	-2.13646
Ttc4	-0.272753	5.5835	-3.77554	0.00240393	0.0234482	-2.43803
Ctgf	-0.377443	5.07008	-3.77468	0.00240782	0.0234719	-2.38716
Nipbl	-0.319336	5.99569	-3.77313	0.00241485	0.0235261	-2.47402
Smim19	0.402058	4.13347	3.77244	0.002418	0.0235425	-2.25763
Cep164	-0.339793	3.52251	-3.76908	0.00243331	0.0236486	-2.15241
Klf9	-0.255103	7.54276	-3.76938	0.00243194	0.0236486	-2.55072
Trim23	0.256394	6.39513	3.76931	0.00243223	0.0236486	-2.50353
Clec2l	0.309454	4.93243	3.76821	0.00243727	0.0236584	-2.38306
Zfp143	-0.292554	3.78339	-3.76822	0.00243723	0.0236584	-2.20329
1810026J23Rik	0.191541	5.91238	3.76754	0.00244033	0.0236672	-2.47916
Gckr	-1.21995	-1.14151	-3.76737	0.00244112	0.0236672	-1.32334
Hnrnph2	-0.264285	7.67445	-3.76681	0.00244369	0.0236778	-2.56011
Urm1	0.25261	4.91782	3.76512	0.00245145	0.0237387	-2.38714
Tbc1d15	0.23796	5.14203	3.76332	0.00245975	0.0238048	-2.41703
Crip2	0.329203	5.75192	3.76112	0.00246995	0.0238891	-2.4796
Gal3st3	-0.25353	5.15048	-3.76016	0.00247441	0.0239089	-2.42401
Pck2	0.297093	4.1199	3.76004	0.00247498	0.0239089	-2.27893
Klhl2	0.22449	7.58792	3.75895	0.00248003	0.0239245	-2.5722
Ppcs	0.481939	1.77756	3.75873	0.00248106	0.0239245	-1.80252
Rnf103	0.283346	5.6072	3.7588	0.00248076	0.0239245	-2.47205
Arpc3	-0.484813	7.15235	-3.75596	0.00249403	0.0239949	-2.56174
Bid	0.412591	3.1279	3.7562	0.00249288	0.0239949	-2.09854
Vamp4	0.212674	6.48623	3.75589	0.00249433	0.0239949	-2.53349
Vmn2r29	-0.702157	0.370131	-3.75591	0.00249427	0.0239949	-1.51993
Actr10	0.221174	6.92551	3.75474	0.00249976	0.0240025	-2.55484
Hoxc4	-1.30311	-1.41604	-3.75491	0.00249893	0.0240025	-1.33145
Mrps33	0.351302	5.58619	3.75445	0.0025011	0.0240025	-2.47853
Nrde2	-0.300387	3.97205	-3.75513	0.00249793	0.0240025	-2.26244
Pisd-ps2	-0.390937	3.52698	-3.75382	0.00250406	0.0240165	-2.18225
Gm43064	-1.93195	-1.08091	-3.75335	0.00250627	0.0240234	-1.35122
Gm13139	-0.484796	2.83216	-3.75286	0.00250862	0.024028	-2.04326
Ppp3r1	0.214681	9.85876	3.75262	0.00250974	0.024028	-2.63636
Auh	0.268783	5.53983	3.75081	0.00251828	0.0240584	-2.48131
Fyttd1	0.253062	6.37612	3.75031	0.00252063	0.0240584	-2.5389
Lamtor5	0.261598	4.99255	3.7508	0.00251835	0.0240584	-2.42361
Rap1b	0.332414	5.88819	3.75005	0.0025219	0.0240584	-2.51087
Slc37a3	0.203766	5.81032	3.75012	0.00252155	0.0240584	-2.50504
Tmem178	0.228289	5.8197	3.75134	0.00251578	0.0240584	-2.50341
Arhgap15	0.376106	3.57502	3.74726	0.00253513	0.0241583	-2.20395
Bbs7	-0.334256	4.76094	-3.74721	0.00253538	0.0241583	-2.40114
Bcap29	0.289954	5.68185	3.7462	0.00254021	0.0241613	-2.50244
Ssna1	0.32544	4.07478	3.74645	0.00253898	0.0241613	-2.29703
Ubfd1	0.248003	5.87777	3.74676	0.00253752	0.0241613	-2.5164
Irf3	-0.320014	4.01855	-3.74544	0.00254382	0.0241813	-2.28913
Bola3	0.298836	3.80401	3.74453	0.0025482	0.0242087	-2.25217
Caprin2	-0.409156	3.02136	-3.74271	0.00255694	0.024267	-2.1022
Gm15500	0.337075	7.65925	3.74262	0.00255736	0.024267	-2.60583
Gm43587	3.40726	-2.06886	3.7417	0.00256176	0.0242801	-1.34446
Serac1	-0.319307	4.24978	-3.74186	0.002561	0.0242801	-2.33533
Sprtn	-0.440698	2.80532	-3.74108	0.00256478	0.0242944	-2.05986
Npas4	-0.771733	5.10775	-3.73916	0.00257405	0.0243678	-2.45927
Adh5	0.278327	5.39581	3.73853	0.00257712	0.0243681	-2.49111
Pfdn5	-0.41245	7.08997	-3.73877	0.00257593	0.0243681	-2.59208
Gm13341	1.11156	-0.869289	3.73725	0.00258333	0.0243981	-1.39456
Pdgfc	0.419126	2.82385	3.73744	0.0025824	0.0243981	-2.07069
2210404O09Rik	-0.343046	3.12145	-3.7357	0.00259085	0.0244532	-2.1361
Gm11808	0.323285	7.26831	3.73542	0.0025922	0.0244532	-2.60552
Spata33	-0.851986	0.334897	-3.73378	0.00260025	0.0245147	-1.55414
Parvb	-0.243605	4.58863	-3.73343	0.00260196	0.0245164	-2.4036
Dock1	-0.240816	5.18071	-3.73283	0.00260486	0.0245293	-2.47952
Setd5	-0.201787	6.76083	-3.73184	0.00260972	0.0245608	-2.59163
Fbxl17	0.239473	5.48126	3.7312	0.00261289	0.0245761	-2.51334
Fcrls	0.332361	3.95115	3.73017	0.00261797	0.0246095	-2.30623
Zfp612	-0.317224	5.06724	-3.72965	0.00262052	0.0246191	-2.47276
6720489N17Rik	-0.417823	2.68915	-3.72925	0.00262248	0.0246231	-2.05728
Commd2	0.351548	3.11241	3.72892	0.00262411	0.024624	-2.14711
Coro1b	0.216768	5.54246	3.72815	0.0026279	0.0246308	-2.52482
Cox6a1	0.266473	7.30486	3.72822	0.00262758	0.0246308	-2.62068
Synpr	0.221517	6.87744	3.7267	0.00263509	0.0246838	-2.60641
Odf2l	-0.336604	3.53263	-3.72619	0.00263765	0.0246934	-2.23587
Jade1	0.197373	5.72084	3.72499	0.0026436	0.0247077	-2.54613
Onecut3	-0.849325	-0.300603	-3.72528	0.00264213	0.0247077	-1.47438
Rpl23	-0.430805	7.76568	-3.72495	0.00264379	0.0247077	-2.64312
Phf20l1	-0.234013	5.67562	-3.72395	0.00264874	0.0247252	-2.5444
Rag2	-1.55056	-2.13262	-3.72421	0.00264745	0.0247252	-1.37384
Dlx1	-0.267602	5.24817	-3.72322	0.00265241	0.024745	-2.50515
Thap1	0.382065	3.02605	3.72247	0.00265616	0.0247656	-2.14154
Med29	0.299967	3.65882	3.72185	0.00265925	0.0247801	-2.2682
RP23-253I14.4	0.922038	2.61077	3.72085	0.00266427	0.0248124	-2.05621
Jak2	-0.230011	5.9019	-3.72032	0.00266691	0.0248227	-2.56862
Dnajc1	-0.229972	4.50443	-3.7198	0.00266952	0.0248326	-2.41727
Pou3f3	-0.24141	6.93578	-3.71907	0.00267321	0.0248525	-2.62344
Naalad2	-0.541946	1.12662	-3.71798	0.00267869	0.024889	-1.73901
Mrpl10	0.260854	5.41264	3.71731	0.00268205	0.0249059	-2.53326
Ormdl1	0.406328	3.38625	3.71632	0.00268705	0.0249379	-2.22608
Kansl2	0.216756	5.48614	3.71391	0.00269929	0.0250225	-2.54681
Slc39a11	0.308792	3.54762	3.71395	0.00269908	0.0250225	-2.26202
Tmem265	3.53468	-3.26238	3.71339	0.00270193	0.0250326	-1.45347
Lysmd2	0.319128	5.23569	3.7123	0.0027075	0.0250697	-2.52468
Kcnk6	-0.460706	2.07113	-3.71073	0.0027155	0.0251148	-1.95688
Zfp935	-0.380968	2.7023	-3.71103	0.00271399	0.0251148	-2.09461
2210013O21Rik	0.435253	3.86058	3.70668	0.00273629	0.0252925	-2.33458
Prpf40b	-0.32307	5.58764	-3.70608	0.0027394	0.0253068	-2.57104
Vcp	0.218174	8.1575	3.70496	0.00274514	0.0253452	-2.69324
Gpr153	0.283865	4.33046	3.70418	0.00274921	0.0253577	-2.42019
Zmynd19	0.230538	4.74186	3.70409	0.00274965	0.0253577	-2.48084
Acsl3	-0.239288	8.00985	-3.70208	0.0027601	0.0254395	-2.69443
Nhlrc2	-0.418156	3.48207	-3.7002	0.0027699	0.0255152	-2.27547
Fbxo11	-0.235803	7.46607	-3.69964	0.00277282	0.0255274	-2.68131
Cwc22	-0.302543	4.48926	-3.69851	0.00277871	0.0255377	-2.45563
Naa50	0.219792	6.49683	3.69861	0.0027782	0.0255377	-2.64346
Reep5	0.22328	8.69837	3.69857	0.00277838	0.0255377	-2.71993
Mesdc2	0.210191	5.70341	3.6976	0.00278349	0.0255548	-2.59704
Ngb	0.654693	2.08501	3.69725	0.00278534	0.0255548	-1.98532
RP23-67F4.3	-0.716417	0.411065	-3.69751	0.00278393	0.0255548	-1.63387
Herc6	-0.247414	4.21954	-3.69523	0.00279594	0.0256374	-2.4192
Tsc22d2	0.234782	5.21584	3.69447	0.00279993	0.0256594	-2.5566
Gm18782	1.03606	-0.47882	3.69403	0.00280225	0.025666	-1.50877
Cspp1	-0.341412	4.32158	-3.69269	0.00280933	0.025688	-2.44068
Fbrs	-0.283704	5.05162	-3.69267	0.00280945	0.025688	-2.54154
Gm20390	0.389439	5.62497	3.69309	0.00280725	0.025688	-2.59908
Wwc2	0.228302	5.44685	3.69227	0.00281156	0.0256927	-2.58439
Ephx2	0.308535	3.99971	3.69074	0.00281968	0.0257278	-2.38997
Gtpbp4	-0.316357	5.52778	-3.69064	0.0028202	0.0257278	-2.59513
Taok3	-0.28188	6.18155	-3.69079	0.00281944	0.0257278	-2.64251
4930402H24Rik	-0.225262	6.75345	-3.68922	0.00282776	0.0257382	-2.67279
Incenp	-0.324602	4.18623	-3.6896	0.00282578	0.0257382	-2.42437
Ptprd	-0.283011	8.01294	-3.68962	0.00282566	0.0257382	-2.71836
Zbtb1	-0.284326	4.41298	-3.6893	0.00282735	0.0257382	-2.46156
Fosb	-0.716785	3.8382	-3.68852	0.00283148	0.0257575	-2.36506
Prdx3	0.273258	5.5819	3.6869	0.00284017	0.0258074	-2.60718
Tmcc2	0.216406	7.46169	3.68703	0.00283945	0.0258074	-2.70526
Plpp1	0.308988	4.28481	3.68364	0.00285764	0.0259514	-2.45204
Yipf1	0.285345	4.57928	3.68264	0.00286303	0.0259856	-2.49912
Arhgef2	-0.200902	6.84897	-3.68102	0.00287179	0.0260358	-2.69254
Taf3	-0.313775	4.53017	-3.68112	0.00287126	0.0260358	-2.49485
Gm10286	0.692382	0.824751	3.68008	0.00287692	0.0260675	-1.74619
Clk2	-0.374242	4.75505	-3.67903	0.00288262	0.0261044	-2.53044
Dynlt3	-0.310203	7.64635	-3.67813	0.00288752	0.0261046	-2.72873
Slc35g2	0.310729	4.39072	3.67843	0.00288587	0.0261046	-2.47883
Stard10	0.237336	5.01307	3.67824	0.0028869	0.0261046	-2.56455
Sod3	-0.389662	3.49733	-3.67664	0.00289562	0.0261631	-2.32323
Pdss2	0.371074	3.48028	3.675	0.0029046	0.0262296	-2.32304
Mrps5	-0.247692	5.69959	-3.67426	0.00290863	0.0262512	-2.64133
Lpcat4	-0.225235	6.21819	-3.67337	0.00291352	0.0262806	-2.67781
Snta1	0.370171	4.26026	3.67135	0.00292463	0.0263629	-2.47146
Ugt8a	0.216994	6.37897	3.67112	0.00292592	0.0263629	-2.69041
9130401M01Rik	0.323503	4.30003	3.67065	0.00292852	0.0263715	-2.47928
Gm14698	0.356963	3.58438	3.66889	0.00293822	0.026444	-2.35477
Map7d1	-0.259086	7.69804	-3.66307	0.00297067	0.026721	-2.75926
Fam91a1	0.193658	6.39497	3.66219	0.00297558	0.0267503	-2.70825
Tmpo	0.253456	5.06603	3.66124	0.00298096	0.0267836	-2.60324
Fkbp15	-0.21088	5.24873	-3.65974	0.0029894	0.0268444	-2.62646
Ccdc71l	0.253569	4.43026	3.65924	0.00299218	0.0268463	-2.52157
Zfp46	-0.282212	5.15041	-3.65911	0.00299294	0.0268463	-2.61694
Ebag9	-0.358914	4.99235	-3.65842	0.00299682	0.026866	-2.59992
Gm9769	-0.527883	4.63921	-3.65718	0.00300387	0.0269142	-2.5563
Tyro3	0.23217	7.12542	3.65532	0.00301439	0.0269934	-2.75308
Cdo1	0.300593	4.32961	3.65056	0.00304161	0.0271776	-2.52232
Itsn2	-0.320926	5.81577	-3.65062	0.00304123	0.0271776	-2.69557
Pik3r3	-0.202788	6.36092	-3.65054	0.00304172	0.0271776	-2.72888
Wwc1	0.214508	6.53188	3.65059	0.0030414	0.0271776	-2.73688
Grwd1	0.45292	3.1824	3.64568	0.00306974	0.0274127	-2.31946
Atp2b1	-0.22513	9.87907	-3.64437	0.00307736	0.0274529	-2.8437
Tro	-0.20181	7.40987	-3.64431	0.00307766	0.0274529	-2.7851
Atp5j	0.274928	6.90503	3.64284	0.00308622	0.0275139	-2.76792
Clk1	-0.60672	6.27674	-3.64239	0.00308886	0.0275222	-2.74019
Zfp40	-0.400929	4.3375	-3.64139	0.00309471	0.0275591	-2.54107
Rtf1	-0.212758	6.85133	-3.64072	0.0030986	0.0275784	-2.76972
Stxbp4	-0.293728	4.84671	-3.63956	0.0031054	0.0276236	-2.61786
Dhcr24	0.209326	6.41199	3.63914	0.00310786	0.0276302	-2.75316
Ccdc142	-1.65048	-0.502398	-3.63844	0.00311197	0.0276515	-1.60491
D830030K20Rik	0.440026	2.31981	3.63759	0.00311697	0.0276805	-2.14965
Mydgf	0.300325	4.50423	3.63625	0.00312485	0.0277352	-2.57664
Smpd1	0.210997	6.52865	3.63587	0.00312708	0.0277397	-2.76488
Spsb4	0.552524	1.6884	3.63397	0.00313837	0.0278245	-2.01712
Cbr2	1.15644	-1.14755	3.63353	0.00314095	0.0278319	-1.55415
Fam21	-0.235302	7.02461	-3.63322	0.0031428	0.027833	-2.7913
Dus3l	-0.33959	5.31025	-3.6315	0.003153	0.0279001	-2.68689
Zfp57	-0.527115	2.6719	-3.63136	0.00315385	0.0279001	-2.23885
Cdc37l1	-0.20961	6.42629	-3.63005	0.00316166	0.0279538	-2.77123
Cwc25	-0.300216	4.07336	-3.62831	0.00317205	0.0279994	-2.5219
Frmd4a	-0.215011	5.65122	-3.62845	0.00317125	0.0279994	-2.72487
Rpl19	0.254609	7.81154	3.62844	0.00317127	0.0279994	-2.82921
Cdr2	0.270971	4.30674	3.62686	0.00318073	0.0280607	-2.56387
Gm3755	-2.82775	-1.78116	-3.62509	0.00319141	0.0281217	-1.53962
Polr2a	-0.261417	6.08025	-3.625	0.00319198	0.0281217	-2.76243
Ttc30b	0.281083	4.04587	3.62484	0.00319291	0.0281217	-2.52371
Brinp1	-0.201947	7.94143	-3.62431	0.00319614	0.0281345	-2.84117
Dpy19l1	0.231635	6.9804	3.62402	0.00319786	0.0281345	-2.80708
Ndufb6	0.303588	5.20277	3.62308	0.00320353	0.028169	-2.69157
Stard3	0.208585	4.53364	3.62144	0.0032135	0.0282412	-2.60926
Nap1l3	0.211241	6.09163	3.61961	0.0032246	0.0283232	-2.77342
Zfp365	0.18441	9.07192	3.61918	0.00322721	0.0283307	-2.88006
Nup85	0.260907	4.58958	3.61802	0.00323431	0.0283723	-2.62396
Xrn2	-0.250425	5.81106	-3.61783	0.00323549	0.0283723	-2.75793
Cherp	-0.260635	5.41184	-3.61627	0.00324499	0.0284114	-2.72625
Cyp11a1	0.496669	1.52169	3.61585	0.00324759	0.0284114	-2.01459
Mrpl23	-0.543494	1.66308	-3.61618	0.00324557	0.0284114	-2.04493
Nmrk2	-1.91641	-1.80061	-3.61566	0.00324878	0.0284114	-1.55499
Tcaf1	-0.190931	8.5952	-3.6166	0.00324302	0.0284114	-2.87424
Psme4	-0.212004	5.71988	-3.61523	0.00325139	0.0284187	-2.75583
Rap1a	0.278687	5.71274	3.61479	0.0032541	0.0284269	-2.75609
Atp5g2	-0.59159	3.10797	-3.61443	0.00325632	0.0284308	-2.36354
Tmem229a	0.203844	6.27441	3.61378	0.0032603	0.0284502	-2.79479
Gm11518	3.2017	3.12829	3.61302	0.00326502	0.0284759	-2.37042
Lca5	-0.315568	3.33654	-3.61138	0.00327515	0.0285333	-2.41571
Pofut2	0.278403	4.50898	3.61163	0.00327359	0.0285333	-2.62434
Gm14295	-0.294989	4.92567	-3.61058	0.00328007	0.0285606	-2.68314
Akirin2	0.269951	5.72584	3.60851	0.00329293	0.0286415	-2.76916
Ube2ql1	0.233121	7.15303	3.60879	0.00329123	0.0286415	-2.84323
Wdr70	-0.296705	3.96723	-3.6078	0.00329738	0.0286648	-2.54224
Baiap3	0.482713	3.77771	3.60667	0.00330441	0.0287103	-2.50976
Layn	-0.385676	2.39159	-3.60503	0.00331469	0.0287841	-2.22708
B230307C23Rik	-0.414867	2.01073	-3.60392	0.00332164	0.0288288	-2.14468
C1qb	0.344747	4.9316	3.60191	0.00333426	0.0289227	-2.70044
Il17f	-1.16539	-1.05595	-3.6004	0.00334379	0.0289741	-1.61836
Pml	-0.301738	3.6991	-3.60044	0.00334354	0.0289741	-2.50691
Pold4	0.328852	2.52611	3.59914	0.00335178	0.0290152	-2.26794
Rcan3	0.270725	5.27585	3.59908	0.00335215	0.0290152	-2.74525
Tmem98	0.30154	3.17767	3.59837	0.00335665	0.0290385	-2.40838
Gm20708	-3.45983	-2.68653	-3.59793	0.00335945	0.0290471	-1.59223
Serpine2	0.260367	7.4012	3.59598	0.00337185	0.0291386	-2.87727
Dgkd	0.182654	6.35513	3.59289	0.00339161	0.0292671	-2.83887
Dock6	-0.340588	3.46679	-3.59252	0.003394	0.0292671	-2.47732
Leprotl1	0.202143	6.24171	3.59272	0.0033927	0.0292671	-2.83333
Ywhab	0.204839	9.28316	3.59321	0.00338956	0.0292671	-2.93358
2210016L21Rik	0.216295	6.46703	3.59208	0.00339682	0.0292757	-2.84582
Ubald2	0.418528	3.63985	3.59123	0.00340225	0.0293068	-2.51321
mt-Nd4	-0.323268	12.8628	-3.59064	0.00340607	0.029324	-2.96584
Gm5148	-0.413895	2.85409	-3.59005	0.00340987	0.0293409	-2.35649
Hn1	0.342242	5.55292	3.58931	0.00341462	0.0293661	-2.79112
Gm15459	0.884448	0.325003	3.58875	0.00341824	0.0293815	-1.81722
Cdk2ap1	0.301258	6.14746	3.58719	0.00342833	0.0293896	-2.83873
Fnbp4	-0.287844	5.24244	-3.58724	0.00342804	0.0293896	-2.76434
Mkrn2	0.23191	5.28615	3.58784	0.00342413	0.0293896	-2.76782
Spg21	0.218885	4.70138	3.5877	0.00342505	0.0293896	-2.69755
Vegfa	-0.204162	5.6652	-3.58775	0.00342473	0.0293896	-2.80387
Atxn2	-0.272059	6.58306	-3.58656	0.00343244	0.0294091	-2.86168
Btnl10	-0.927446	-0.223474	-3.58517	0.00344148	0.0294709	-1.73583
Hs2st1	0.194921	6.06969	3.58465	0.00344488	0.0294843	-2.83895
6430573F11Rik	-0.363165	3.85189	-3.58419	0.00344786	0.0294941	-2.56633
Zdbf2	0.410962	4.73478	3.58387	0.00344996	0.0294963	-2.70942
Cd2ap	-0.238252	4.9759	-3.5834	0.003453	0.0295066	-2.74124
Bphl	0.247983	4.20254	3.58302	0.00345552	0.0295125	-2.63037
Rnpep	0.26493	4.91792	3.58209	0.00346156	0.0295483	-2.7366
Psmg4	0.567696	1.57067	3.58146	0.00346573	0.0295682	-2.08974
Sh3bgrl3	0.310336	5.93876	3.58052	0.0034719	0.0296051	-2.83847
Tmem177	0.321964	3.41173	3.57971	0.00347721	0.0296346	-2.49086
Ift20	0.249069	5.11132	3.57767	0.0034906	0.029733	-2.76813
Prune	0.24026	4.82945	3.57532	0.00350617	0.0298498	-2.73833
Zc3h7a	-0.29607	5.10589	-3.57462	0.00351081	0.0298735	-2.77334
Cox7c	0.253896	6.49338	3.57362	0.0035175	0.029883	-2.88237
Leng1	-0.435141	3.36595	-3.57378	0.00351644	0.029883	-2.49309
Prdx5	0.200681	7.20757	3.57376	0.00351653	0.029883	-2.91241
Mat2a	-0.225477	7.36555	-3.57281	0.00352289	0.0299005	-2.9203
Uap1	0.240322	5.70567	3.57275	0.00352329	0.0299005	-2.83592
Ttll5	-0.205773	5.55947	-3.57127	0.00353316	0.0299684	-2.82621
Pygo2	0.272479	5.12616	3.57093	0.00353545	0.029972	-2.78272
Dnajb1	0.260872	5.83299	3.57042	0.00353881	0.0299764	-2.85022
Prelp	-0.339743	4.78497	-3.57029	0.00353969	0.0299764	-2.74209
Chsy3	-0.375108	3.38116	-3.5698	0.00354302	0.0299821	-2.50369
Ric8a	0.269383	5.39906	3.56963	0.0035441	0.0299821	-2.81417
Cep83	-0.269131	5.34266	-3.56925	0.00354666	0.029988	-2.80922
Ywhaq	0.206302	8.62026	3.56883	0.00354952	0.0299963	-2.96634
Ercc1	-0.337426	3.66586	-3.56713	0.00356095	0.0300771	-2.56406
Hrh1	0.359747	3.74326	3.56613	0.00356766	0.0301179	-2.58057
Usp15	-0.203334	6.21301	-3.56486	0.00357627	0.0301748	-2.88508
Rbm24	-0.334122	4.19383	-3.56292	0.00358943	0.0302699	-2.66725
Desi2	0.247078	4.69041	3.56192	0.00359621	0.0303112	-2.7453
Vcpip1	0.209114	6.57533	3.5605	0.00360588	0.0303768	-2.9112
5430416O09Rik	-0.649187	0.621189	-3.55992	0.00360982	0.0303781	-1.92666
Tsn	0.201885	6.41145	3.56008	0.00360878	0.0303781	-2.90439
Kcnc4	0.228817	5.93336	3.55945	0.00361308	0.0303896	-2.8784
Camta2	-0.298897	8.15268	-3.55753	0.00362619	0.0304839	-2.97526
Cbx8	-0.313002	3.2658	-3.55632	0.0036345	0.0305378	-2.50618
Gabra2	0.620716	7.11209	3.55504	0.00364332	0.0305799	-2.94444
Zfhx2	-0.409615	5.7618	-3.55509	0.00364301	0.0305799	-2.87419
Mrgpre	0.268597	3.33934	3.55411	0.00364977	0.030618	-2.52519
BC024978	-0.281141	4.09792	-3.55373	0.00365236	0.0306238	-2.6684
Prdm8	-0.380568	4.90826	-3.55183	0.00366555	0.0307023	-2.79322
Ythdc1	-0.200736	6.44351	-3.55185	0.0036654	0.0307023	-2.92167
Psmc1	-0.360012	7.37597	-3.55127	0.00366943	0.0307188	-2.96191
Cobll1	-0.262801	4.03255	-3.55033	0.00367598	0.0307576	-2.66345
Mfsd14a	0.182397	6.01713	3.54931	0.00368309	0.030801	-2.90327
Aph1b	0.209021	5.22469	3.54722	0.00369763	0.0308905	-2.83894
Trnau1ap	0.430546	3.15499	3.54736	0.00369666	0.0308905	-2.50066
Btg3	0.794111	3.67579	3.54589	0.003707	0.0309526	-2.6064
Sema3c	-0.257863	5.13875	-3.54508	0.00371266	0.0309839	-2.83354
Filip1	-0.345251	3.55828	-3.54467	0.00371552	0.0309916	-2.58621
Gabpa	-0.254594	5.02176	-3.5442	0.00371884	0.0310032	-2.82168
Otoa	0.902444	-0.310001	3.54227	0.00373247	0.0311007	-1.80096
Tmed3	0.282702	4.20081	3.54115	0.00374038	0.0311504	-2.70994
Gm4045	2.35367	-2.04051	3.53959	0.00375147	0.0312266	-1.67762
Tm2d3	0.240889	4.58163	3.53929	0.0037536	0.0312282	-2.77314
Shank1	-0.506903	8.42752	-3.53869	0.00375784	0.0312473	-3.019
Syt17	0.23053	5.50029	3.53735	0.00376742	0.0313107	-2.88563
Prnp	-0.165283	9.76378	-3.53624	0.00377535	0.0313511	-3.04942
Sirt2	-0.190828	7.09272	-3.53612	0.00377618	0.0313511	-2.97987
Capn1	-0.211584	4.63883	-3.53575	0.00377885	0.031357	-2.7881
Rabl6	-0.194177	7.39939	-3.53423	0.00378974	0.0314312	-2.9954
Taf10	0.250488	4.84442	3.532	0.00380575	0.0315477	-2.82302
Hdac7	-0.310822	4.04622	-3.53168	0.00380805	0.0315504	-2.70141
Axin2	-0.266925	4.83464	-3.53024	0.00381846	0.0316204	-2.82512
Pcna	0.255752	5.18708	3.52712	0.00384113	0.0317917	-2.87326
Pigx	0.443707	2.89656	3.52672	0.00384404	0.0317995	-2.48574
Atg5	0.288078	4.53616	3.52626	0.00384738	0.0318107	-2.79136
Pigc	-0.252539	3.82042	-3.52543	0.00385342	0.0318442	-2.67251
Eif4a1	0.247238	7.90602	3.52462	0.00385937	0.031877	-3.0309
Cwf19l2	-0.332982	4.04798	-3.52399	0.00386397	0.0318986	-2.7164
Mrpl12	0.294978	5.19334	3.52325	0.00386936	0.0319267	-2.88134
Serpinb8	-0.365305	3.23907	-3.52177	0.00388023	0.0319999	-2.56645
Bccip	-0.291702	5.47764	-3.51875	0.00390249	0.032167	-2.91905
Siva1	0.45271	1.79116	3.51804	0.00390779	0.0321722	-2.25756
Wac	-0.238145	7.30656	-3.51786	0.00390912	0.0321722	-3.02324
Xylb	-0.39794	2.66863	-3.51796	0.00390833	0.0321722	-2.453
Etohi1	-0.376913	3.54812	-3.51657	0.00391864	0.032234	-2.63775
Spast	0.223343	5.88734	3.51584	0.00392411	0.0322625	-2.95859
Rnf138	0.384801	3.57796	3.51507	0.00392981	0.0322928	-2.64637
Amacr	0.380463	2.90687	3.51346	0.00394179	0.0323581	-2.51309
Eif3i	0.248739	5.8267	3.51363	0.00394053	0.0323581	-2.95837
Coq2	0.230596	5.68237	3.51267	0.0039477	0.0323901	-2.94889
Atf2	0.180789	7.05169	3.5114	0.00395727	0.0324355	-3.02553
Gm10052	-1.5713	3.28398	-3.51146	0.00395679	0.0324355	-2.59516
Adgrg6	-0.698293	1.77321	-3.51061	0.00396315	0.0324506	-2.26752
Tmem70	0.262654	5.07907	3.51087	0.00396121	0.0324506	-2.89208
Stat2	-0.242843	4.64723	-3.50765	0.00398548	0.0326168	-2.84297
Fbxl12	-0.408118	2.61312	-3.50581	0.00399935	0.0327136	-2.46385
Tbrg1	0.277931	5.2187	3.50546	0.00400202	0.0327188	-2.91812
Fam45a	0.280361	5.05452	3.50518	0.00400416	0.0327196	-2.90011
Gm12338	0.860659	4.54954	3.50311	0.0040199	0.0327982	-2.83753
Gm21244	0.486711	2.01295	3.50339	0.00401778	0.0327982	-2.33462
Mapre2	-0.183725	8.38571	-3.50336	0.00401798	0.0327982	-3.08551
Ddx42	-0.223164	6.54583	-3.50251	0.0040245	0.0328191	-3.02083
Tbc1d10a	0.31154	3.73103	3.50219	0.00402688	0.0328218	-2.70008
Mlc1	0.223284	7.14805	3.50075	0.00403793	0.0328952	-3.04979
Tsc22d1	0.172146	8.24325	3.49909	0.00405067	0.0329655	-3.08974
Zbtb18	0.215635	8.46962	3.49929	0.00404914	0.0329655	-3.09557
Cr1l	-0.21213	4.74635	-3.49808	0.0040584	0.0329978	-2.87485
Cux1	-0.185935	6.43409	-3.49777	0.0040608	0.0329978	-3.02469
Zgrf1	-0.412242	2.07617	-3.49784	0.00406027	0.0329978	-2.35925
Robo2	-0.229385	7.16478	-3.49721	0.00406507	0.0330159	-3.05723
Rasgrf1	-0.205268	8.69989	-3.49545	0.00407866	0.0331095	-3.10879
Txnrd2	0.438925	3.05529	3.49479	0.00408381	0.0331346	-2.57987
Parp6	0.235708	6.76221	3.494	0.00408992	0.0331551	-3.04667
Rab43	-1.37745	3.28425	-3.49393	0.00409047	0.0331551	-2.62855
Wdr34	0.29303	4.08756	3.49359	0.00409311	0.0331597	-2.78131
Otud3	-0.357318	3.04812	-3.49329	0.00409543	0.0331618	-2.58121
Nr2c2ap	0.351116	2.86752	3.49244	0.00410204	0.0331986	-2.54456
Eln	-0.429188	2.14382	-3.49148	0.00410947	0.0332293	-2.38637
Fcor	0.731975	0.838184	3.49124	0.00411137	0.0332293	-2.0985
Slc2a3	0.182701	7.06731	3.49089	0.00411411	0.0332293	-3.06541
Tctn1	-0.266194	3.9374	-3.49112	0.0041123	0.0332293	-2.75932
Chgb	-0.317474	9.34201	-3.48937	0.00412599	0.0333086	-3.13335
Brd9	-0.259415	6.06845	-3.48729	0.00414228	0.0334233	-3.02511
Sav1	0.256457	4.23362	3.48638	0.00414942	0.033464	-2.81993
Smurf1	-0.265157	5.60225	-3.48611	0.00415154	0.0334643	-2.99284
Sncaip	-0.432689	2.55924	-3.48466	0.00416296	0.0335396	-2.49198
Gsap	-0.362549	2.38758	-3.48291	0.00417682	0.0336344	-2.45711
Nktr	-0.302761	6.21279	-3.48193	0.00418457	0.0336799	-3.04371
Dgat2	0.281003	5.44441	3.48112	0.00419107	0.0337004	-2.98781
Thbs3	-0.572852	2.96698	-3.48109	0.00419131	0.0337004	-2.58734
Ift80	-0.194275	5.38882	-3.4798	0.00420154	0.033732	-2.9849
[truncated: 14,066 more rows]

## Sheet: KO-MEST vs WT-MEST
gene_symbol	logFC	AveExpr	t	P.Value	adj.P.Val	B
Fabp7	-7.09886	0.0765372	-22.3499	2.46321e-12	3.94729e-08	10.4755
Gm15446	-4.16371	2.03159	-18.8908	2.40471e-11	1.92677e-07	13.6714
Amd2	2.60307	2.44876	17.0102	9.82804e-11	5.24981e-07	13.3333
Gm29427	5.05209	-3.78769	15.3072	3.99938e-10	1.60225e-06	2.25982
Ddo	0.957402	3.49289	12.4969	5.67379e-09	1.29889e-05	10.7941
Rpl22l1	-0.871442	5.08376	-12.5542	5.34857e-09	1.29889e-05	11.0836
Rps6-ps4	0.96585	6.75077	12.793	4.19265e-09	1.29889e-05	11.3562
Adgrg6	-1.24373	1.70381	-10.8041	3.62409e-08	7.2595e-05	8.4104
Ube2n-ps1	0.58621	4.48251	10.0349	9.10622e-08	0.000162141	8.33441
Rpl39	-0.511635	5.9487	-9.31091	2.28163e-07	0.000365631	7.41761
Gm8203	0.940972	3.41239	9.13079	2.89125e-07	0.000421202	7.17435
Atp6v1g2	0.432227	8.9702	8.59822	5.94337e-07	0.000698796	6.4359
Gm42642	-2.51802	-1.49635	-8.57884	6.10493e-07	0.000698796	3.48297
Iglon5	0.464183	5.19524	8.60517	5.88653e-07	0.000698796	6.48737
H2afz	-0.541252	6.41157	-8.30442	8.9659e-07	0.000897991	6.03535
Rpl37rt	0.527116	5.57133	8.32236	8.74109e-07	0.000897991	6.07898
Drosha	0.364732	6.93805	8.12982	1.15022e-06	0.00108426	5.77795
Atp5e	-0.617941	5.40414	-8.08387	1.2289e-06	0.00109399	5.74231
Ciz1	0.601981	5.36043	8.0465	1.29709e-06	0.00109399	5.6897
Ino80e	0.385975	5.19713	7.98807	1.41182e-06	0.00113122	5.61125
Celf5	0.346385	7.62236	7.92899	1.5388e-06	0.00113159	5.47787
Sh3bgrl3	0.419881	6.35904	7.92249	1.5535e-06	0.00113159	5.48051
Adat2	0.766113	2.48864	7.88982	1.62961e-06	0.00113542	5.45766
Tnfaip6	-0.597948	2.96282	-7.63486	2.37782e-06	0.00158769	5.14634
Gabarapl2	-0.340153	7.18833	-7.58553	2.56055e-06	0.00164132	4.96457
Atp5l	-0.407324	6.4591	-7.49696	2.92689e-06	0.00180398	4.83725
1700021F05Rik	0.498083	4.31653	7.41038	3.33882e-06	0.00192211	4.79377
Ap4s1	-0.486806	4.84117	-7.40654	3.35845e-06	0.00192211	4.75899
Gm561	-0.611462	3.18946	-7.37937	3.50088e-06	0.00193454	4.78179
Cnot3	0.410434	5.16468	7.3383	3.7284e-06	0.00194366	4.63606
Dnajc8	0.347311	6.43058	7.30225	3.94094e-06	0.00194366	4.53586
Fkbp2	0.502539	6.00446	7.26357	4.18328e-06	0.00194366	4.48448
Gm10925	-4.39412	-1.60463	-7.29017	4.01502e-06	0.00194366	2.44783
Ptms	0.54049	8.43731	7.26309	4.18641e-06	0.00194366	4.45651
Slc12a2	-0.362728	6.58389	-7.25408	4.24513e-06	0.00194366	4.45803
Rfng	0.418304	5.79638	7.23506	4.37199e-06	0.00194614	4.44633
Chchd2	-0.62943	7.00057	-7.14688	5.01447e-06	0.00201337	4.28365
Gm12338	0.586687	5.05481	7.09922	5.40248e-06	0.00201337	4.26857
Gripap1	0.339167	6.52799	7.13003	5.14816e-06	0.00201337	4.26298
Lars2	-0.518638	11.0576	-7.1419	5.05365e-06	0.00201337	4.26591
Rpl9	-0.321333	7.79655	-7.12805	5.16413e-06	0.00201337	4.2467
Rps6	-0.36656	6.99152	-7.10292	5.37129e-06	0.00201337	4.21386
Ssc5d	1.15076	0.62542	7.16742	4.85641e-06	0.00201337	3.93835
Gm9762	0.527992	4.18383	7.04618	5.87177e-06	0.00213853	4.23957
Ybx1	0.353991	6.72806	7.00299	6.28558e-06	0.00223837	4.05726
Gtf2f1	0.380373	6.03367	6.98814	6.43495e-06	0.00224174	4.04676
Ccdc151	0.797443	2.40573	6.88169	7.62073e-06	0.00245383	4.01527
Pabpc1	0.323515	7.08438	6.87223	7.73667e-06	0.00245383	3.84169
Pqbp1	0.401567	5.83082	6.86716	7.79953e-06	0.00245383	3.85819
Prr14	0.407467	4.27788	6.89567	7.45261e-06	0.00245383	3.99593
Rpl38	-0.386553	6.32484	-6.86637	7.80938e-06	0.00245383	3.84318
Gas8	0.492428	3.88663	6.78699	8.8694e-06	0.00258725	3.84849
Gm8325	0.645956	3.18105	6.79956	8.692e-06	0.00258725	3.90183
Slfn8	1.76257	-0.348988	6.79232	8.79365e-06	0.00258725	2.93748
Srrt	0.402054	6.64063	6.78626	8.8798e-06	0.00258725	3.70713
S100a1	0.464515	5.5056	6.74253	9.5283e-06	0.00272662	3.66956
Uqcr10	-0.370674	5.84082	-6.6725	1.06725e-05	0.00300048	3.53952
Sox12	0.539399	4.00793	6.64949	1.10794e-05	0.00306116	3.61945
Dbn1	0.348447	7.51976	6.60997	1.18164e-05	0.00310424	3.40621
Mt2	-0.527345	5.12837	-6.63	1.14367e-05	0.00310424	3.50707
Plp1	-0.360777	11.0106	-6.61353	1.1748e-05	0.00310424	3.40665
Muc3a	1.08544	0.993579	6.5989	1.20322e-05	0.00310995	3.34966
Sep15	-0.330534	7.10568	-6.55475	1.29342e-05	0.00323272	3.31837
Col6a1	0.864189	5.03005	6.5464	1.31124e-05	0.00323272	3.37559
Sf3b2	0.279745	7.94343	6.55669	1.28931e-05	0.00323272	3.31393
Commd6	-0.36766	4.09498	-6.46312	1.50405e-05	0.0033017	3.30856
Fxyd5	0.714945	3.45894	6.47728	1.46926e-05	0.0033017	3.37674
Gm10645	-1.72704	0.209558	-6.47175	1.48274e-05	0.0033017	2.86547
Moxd1	0.703162	2.86012	6.5053	1.40293e-05	0.0033017	3.44532
Nono	0.311844	7.14938	6.48318	1.45504e-05	0.0033017	3.19798
Ptpn23	0.377501	5.45075	6.50943	1.39341e-05	0.0033017	3.28744
Rps13	-0.994163	6.05402	-6.46516	1.49897e-05	0.0033017	3.18719
Rrp1	0.327001	8.03781	6.52367	1.36114e-05	0.0033017	3.25801
Ndufb2	-0.313873	5.61297	-6.43565	1.57398e-05	0.00331882	3.15526
Sfr1	0.354869	6.80376	6.44641	1.54618e-05	0.00331882	3.14045
Timm8a1	-0.483942	3.73222	-6.44038	1.56171e-05	0.00331882	3.29848
Gm6472	0.358598	5.88692	6.41039	1.64132e-05	0.00341586	3.10068
Calm3	0.276997	10.5816	6.39756	1.67667e-05	0.00344471	3.04323
Tut1	0.394861	4.4026	6.37781	1.73267e-05	0.00351468	3.14249
Ewsr1	0.379719	7.30152	6.33019	1.87587e-05	0.0037576	2.9376
Dynlrb1	0.333831	6.74089	6.31387	1.92778e-05	0.00377943	2.91681
Swi5	0.299099	6.82908	6.30754	1.94832e-05	0.00377943	2.90475
Tmem181b-ps	-0.71953	5.55651	-6.30473	1.95752e-05	0.00377943	2.93692
Folh1	-0.760271	4.09369	-6.29234	1.99856e-05	0.00380586	3.025
Ubxn1	0.382083	5.82787	6.28251	2.03178e-05	0.00380586	2.88622
Zxdb	-0.378967	4.52751	-6.27939	2.04246e-05	0.00380586	2.96723
Ccdc130	0.450072	3.27668	6.25726	2.11981e-05	0.00389474	3.02783
Metrn	-0.733027	4.55782	-6.25196	2.13877e-05	0.00389474	2.91839
Gm12696	0.788402	2.46357	6.23095	2.21578e-05	0.00394532	3.00961
Rbm17	0.349805	5.57179	6.23579	2.19779e-05	0.00394532	2.81865
Dlg4	0.266265	9.31652	6.19384	2.35898e-05	0.00395444	2.69295
Exosc10	0.371009	5.30218	6.20937	2.29789e-05	0.00395444	2.78965
Gm6505	5.58461	-2.41452	6.20523	2.31403e-05	0.00395444	0.899447
Rab8a	0.367043	5.22845	6.20776	2.30417e-05	0.00395444	2.79189
RP23-145I16.3	2.34907	3.65695	6.2024	2.32509e-05	0.00395444	2.91009
[truncated: 15,930 more rows]
