# Supplementary material for: Astrocyte Fabp7 modulates nocturnal seizure threshold and activity-dependent gene expression in mouse brain
Source: PNAS Nexus. 2025 May 7;4(5):pgaf146. doi: 10.1093/pnasnexus/pgaf146 (PMC12082287; doi:10.1093/pnasnexus/pgaf146)
Supplement: pgaf146_Supplementary_Data [file pgaf146_supplementary_data.zip › PNASNEXUS-PNASNEXUS-2024-01387R-s02.xlsm]

## Sheet: Key to columns
Column	description
term_name	Go or Pathway term
zscore	a measure of enrichment compared to a random distribution using standard deviation
combined_score	z-score permutation background correction on Fisher's exact test p-value
FDR	probability adjusted for multiple testing
pvalue	probability
overlapping_genes	number of input genes that overlap with the set of genes for this term
gene_set_library	GO or Pathway database where the term originates
log10P	Log10 of the p-value
geneset	list of input genes that overlap with the set of genes for this term

## Sheet: WT-MEST vs WT-SHAM GO
term_name	zscore	combined_score	FDR	pvalue	overlapping_genes	gene_set_library	log10P	geneset
RNA binding (GO:0003723)	5.39078	549.459	1.90338e-42	5.42273e-45	['TCERG1', 'RPL30', 'BCCIP', 'HNRNPU', 'GPATCH4', 'HNRNPR', 'CCAR1', 'PNN', 'HMGN5', 'SNRPD1', 'CWC22', 'UBAP2L', 'SNRPD3', 'SOX9', 'EIF2A', 'SRRM2', 'PNISR', 'RBFOX1', 'RBFOX3', 'RPL23', 'SARS', 'GTF2F1', 'GTPBP4', 'SRRM1', 'ATXN2L', 'EWSR1', 'NCL', 'PRPF3', 'EEF1A2', 'RPL27', 'SRSF5', 'RPL28', 'DDX5', 'RBM8A', 'RTF1', 'GSPT2', 'ZFP36L2', 'ZFP36L1', 'ATXN2', 'HNRNPDL', 'ZMAT2', 'SAFB2', 'ZC3H13'…	Gene Ontology Molecular Function (2018 version)	44.2658	downregulated
RNA splicing, via transesterification reactions with bulged adenosine as nucleophile (GO:0000377)	11.5376	830.463	1.02121e-28	5.49627e-32	['ISY1', 'DDX46', 'DDX42', 'HNRNPU', 'HNRNPR', 'YBX1', 'CWC27', 'CCAR1', 'PNN', 'METTL14', 'SNRPD1', 'SNRNP70', 'CWC22', 'SNRPD3', 'RBM5', 'SRRM2', 'RBM17', 'GTF2F1', 'SRRM1', 'SFPQ', 'HNRNPH1', 'SYF2', 'PRPF3', 'HNRNPH2', 'HNRNPH3', 'SRSF5', 'DNAJC8', 'SLU7', 'SF3B2', 'DDX5', 'RBM8A', 'SRRT', 'U2AF1', 'ZMAT2', 'PABPN1', 'FIP1L1', 'POLR2B', 'HNRNPA1', 'ZRSR1', 'ZRSR2', 'FUS', 'NONO', 'UPF3B', 'CW…	Gene Ontology Biological Process (2018 version)	31.2599	downregulated
mRNA splicing, via spliceosome (GO:0000398)	10.1575	679.861	7.93838e-27	8.54509e-30	['ISY1', 'DDX46', 'DDX42', 'HNRNPU', 'HNRNPR', 'YBX1', 'CWC27', 'CCAR1', 'PNN', 'METTL14', 'SNRPD1', 'SNRNP70', 'CWC22', 'SNRPD3', 'RBM5', 'SRRM2', 'RBM17', 'GTF2F1', 'SRRM1', 'SFPQ', 'HNRNPH1', 'SYF2', 'PRPF3', 'HNRNPH2', 'HNRNPH3', 'SRSF5', 'DNAJC8', 'SLU7', 'SF3B2', 'DDX5', 'RBM8A', 'SRRT', 'U2AF1', 'ZMAT2', 'PABPN1', 'FIP1L1', 'POLR2B', 'HNRNPA1', 'ZRSR1', 'ZRSR2', 'FUS', 'NONO', 'UPF3B', 'CW…	Gene Ontology Biological Process (2018 version)	29.0683	downregulated
mRNA processing (GO:0006397)	9.43349	615.126	2.97212e-26	4.7989e-29	['ISY1', 'DDX46', 'AKAP8L', 'DDX42', 'HNRNPU', 'HNRNPR', 'YBX1', 'CWC27', 'CCAR1', 'PNN', 'METTL14', 'SNRPD1', 'SNRNP70', 'CWC22', 'SNRPD3', 'RBM5', 'SRRM2', 'RBM17', 'GTF2F1', 'SRRM1', 'SFPQ', 'HNRNPH1', 'SYF2', 'PRPF3', 'HNRNPH2', 'HNRNPH3', 'SRSF5', 'DNAJC8', 'SLU7', 'SF3B2', 'DDX5', 'RBM8A', 'SRRT', 'U2AF1', 'ZMAT2', 'PABPN1', 'FIP1L1', 'POLR2B', 'HNRNPA1', 'ZRSR1', 'ZRSR2', 'FUS', 'NONO', 'U…	Gene Ontology Biological Process (2018 version)	28.3189	downregulated
spliceosomal complex (GO:0005681)	11.479	428.39	1.36395e-14	6.19977e-17	['ISY1', 'RBM25', 'SF3B2', 'HNRNPR', 'U2AF1', 'YBX1', 'SNRPD1', 'SNRNP70', 'CWC22', 'SNRPD3', 'HNRNPA1', 'RBM5', 'ZRSR1', 'ZRSR2', 'PRPF38B', 'CWC15', 'HNRNPM', 'SNW1', 'SYF2', 'PRPF3', 'HNRNPA2B1', 'HNRNPH3', 'NSRP1', 'SLU7', 'RBMX']	Gene Ontology Cellular Component (2018 version)	16.2076	downregulated
SRP-dependent cotranslational protein targeting to membrane (GO:0006614)	14.198	544.639	4.17782e-14	2.18963e-17	['RPS9', 'RPL41', 'RPL3', 'RPS8', 'RPL34', 'RPS5', 'RPL13A', 'SRP9', 'RPS14', 'RPS25', 'RPS19', 'RPS18', 'RPL37A', 'RPL14', 'RPL13', 'SEC61B', 'RPS2', 'RPS11', 'RPL29', 'RPL18', 'RPS27A', 'RPL39', 'RPS13']	Gene Ontology Biological Process (2018 version)	16.6596	upregulated
cotranslational protein targeting to membrane (GO:0006613)	13.3839	499.148	6.06365e-14	6.35603e-17	['RPS9', 'RPL41', 'RPL3', 'RPS8', 'RPL34', 'SSR2', 'RPS5', 'RPL13A', 'SRP9', 'RPS14', 'RPS25', 'RPS19', 'RPS18', 'RPL37A', 'RPL14', 'RPL13', 'RPS2', 'RPS11', 'RPL29', 'RPL18', 'RPS27A', 'RPL39', 'RPS13']	Gene Ontology Biological Process (2018 version)	16.1968	upregulated
cytosolic ribosome (GO:0022626)	9.78151	321.569	1.26677e-12	5.27821e-15	['RPS9', 'RPL41', 'RPL3', 'RPS8', 'RPL34', 'RPS5', 'RPL13A', 'RPS27L', 'MRPS18C', 'RPS14', 'RPS25', 'RPS19', 'RPS18', 'RPL37A', 'RPL14', 'RPL13', 'RPL22L1', 'RPS2', 'RPS11', 'RPL29', 'RPL18', 'RPS27A', 'RPL39', 'RPS13']	Gene Ontology Cellular Component (2018 version)	14.2775	upregulated
protein targeting to ER (GO:0045047)	11.9205	402.401	1.38979e-12	2.1852e-15	['RPS9', 'RPL41', 'RPL3', 'RPS8', 'RPL34', 'RPS5', 'RPL13A', 'SRP9', 'RPS14', 'RPS25', 'RPS19', 'RPS18', 'RPL37A', 'RPL14', 'RPL13', 'RPS2', 'RPS11', 'RPL29', 'RPL18', 'RPS27A', 'RPL39', 'RPS13']	Gene Ontology Biological Process (2018 version)	14.6605	upregulated
mitochondrial inner membrane (GO:0005743)	5.21114	166.902	1.47767e-12	1.23139e-14	['SLC25A3', 'NDUFB8', 'NDUFB6', 'COX4I1', 'NDUFB2', 'MRPL17', 'MRPL36', 'ATP5H', 'COX5A', 'ATP5G1', 'ATP5L', 'ATP5E', 'CHCHD6', 'ATP5D', 'UQCRFS1', 'CYC1', 'BOK', 'NDUFA7', 'MRPS24', 'UQCC2', 'NDUFA4', 'NDUFA2', 'NDUFC2', 'NDUFC1', 'SDHD', 'COX6C', 'MRPS18C', 'COX6B1', 'ATP5J2', 'MRPL53', 'SMDT1', 'NDUFAF5', 'NDUFAB1', 'NDUFAF3', 'SLC25A11', 'SLC25A33', 'CDS2', 'DAP3']	Gene Ontology Cellular Component (2018 version)	13.9096	upregulated
mitochondrion (GO:0005739)	2.93692	79.8009	9.55753e-11	1.58314e-12	['SLC25A3', 'TUSC3', 'COX4I1', 'ARAF', 'CISD1', 'MRPL36', 'HCCS', 'ATP5G1', 'TOMM22', 'CHCHD2', 'FAM162A', 'MPC2', 'CHCHD6', 'UQCRFS1', 'MLYCD', 'BOK', 'MAP2K1', 'CMC4', 'GLRX5', 'NDUFC2', 'USMG5', 'NDUFC1', 'SDHD', 'SIRT3', 'ATP5J2', 'SMDT1', 'CLPP', 'SDHAF4', 'PGAM5', 'SLC25A11', 'MMADHC', 'ISCU', 'DAP3', 'NDUFB8', 'NDUFB6', 'GLS2', 'GSTP1', 'MIEF1', 'ATP5H', 'HACD3', 'MFF', 'TMEM70', 'ACAT2', …	Gene Ontology Cellular Component (2018 version)	11.8005	upregulated
cytosolic part (GO:0044445)	7.23249	196.474	9.55753e-11	1.59292e-12	['RPS9', 'RPL41', 'RPL3', 'RPS8', 'RPL34', 'RPS5', 'RPL13A', 'RPS27L', 'MRPS18C', 'RPS14', 'RPS25', 'RPS19', 'RPS18', 'RPL37A', 'RPL14', 'RPL13', 'RPL22L1', 'RPS2', 'RPS11', 'RPL29', 'RPL18', 'RPS27A', 'RPL39', 'RPS13']	Gene Ontology Cellular Component (2018 version)	11.7978	upregulated
viral gene expression (GO:0019080)	9.56184	273.971	1.71742e-10	3.60045e-13	['RPS9', 'RPL41', 'RPL3', 'RPS8', 'RPL34', 'RPS5', 'RPL13A', 'RPS14', 'RPS25', 'RPS19', 'RPS18', 'RPL37A', 'RPL14', 'RPL13', 'RPS2', 'RPS11', 'RPL29', 'RPL18', 'RPS27A', 'RPL39', 'RPS13']	Gene Ontology Biological Process (2018 version)	12.4436	upregulated
RNA processing (GO:0006396)	6.64839	189.546	1.92848e-10	4.15174e-13	['ZCCHC11', 'SF3B2', 'AKAP8L', 'HNRNPU', 'HNRNPR', 'U2AF1', 'PABPN1', 'SNRPD1', 'SNRNP70', 'DROSHA', 'SNRPD3', 'RBM5', 'RBM6', 'ZRSR2', 'RBM39', 'PNPT1', 'NONO', 'SRRM1', 'SFPQ', 'HNRNPH1', 'HNRNPF', 'PRPF3', 'HNRNPA2B1', 'LUC7L3', 'HNRNPH3', 'SRSF5', 'SLU7']	Gene Ontology Biological Process (2018 version)	12.3818	downregulated
nuclear-transcribed mRNA catabolic process, nonsense-mediated decay (GO:0000184)	9.35073	264.452	1.99126e-10	5.21819e-13	['RPS9', 'RPL41', 'RPL3', 'RPS8', 'RPL34', 'RPS5', 'RPL13A', 'RPS14', 'RPS25', 'RPS19', 'RPS18', 'RPL37A', 'RPL14', 'RPL13', 'RPS2', 'RPS11', 'RPL29', 'RPL18', 'RPS27A', 'RPL39', 'RPS13']	Gene Ontology Biological Process (2018 version)	12.2825	upregulated
viral transcription (GO:0019083)	9.24862	259.877	1.99154e-10	6.26272e-13	['RPS9', 'RPL41', 'RPL3', 'RPS8', 'RPL34', 'RPS5', 'RPL13A', 'RPS14', 'RPS25', 'RPS19', 'RPS18', 'RPL37A', 'RPL14', 'RPL13', 'RPS2', 'RPS11', 'RPL29', 'RPL18', 'RPS27A', 'RPL39', 'RPS13']	Gene Ontology Biological Process (2018 version)	12.2032	upregulated
nuclear speck (GO:0016607)	4.98213	131.164	4.0527e-10	3.68428e-12	['SF3B2', 'RBM25', 'RBM8A', 'DDX46', 'AKAP8L', 'DDX42', 'HNRNPU', 'U2AF1', 'PNN', 'VPS72', 'CWC22', 'ZC3H13', 'RREB1', 'SRRM2', 'PNISR', 'RBM39', 'IK', 'YLPM1', 'CWC15', 'TOPORS', 'SRRM1', 'ATXN2L', 'NR4A2', 'SNW1', 'THRAP3', 'SYF2', 'PRPF3', 'LUC7L3', 'ACIN1', 'SRSF5', 'NSRP1', 'SLU7']	Gene Ontology Cellular Component (2018 version)	11.4336	downregulated
viral process (GO:0016032)	5.96557	161.92	4.44294e-10	1.63001e-12	['VCP', 'RPL3', 'RPL34', 'AP2A2', 'RPS14', 'RPS19', 'RPS18', 'UBC', 'AP2S1', 'RPL14', 'AP1S1', 'RPL13', 'RPS2', 'RPS11', 'RPL18', 'RPS27A', 'RPL39', 'RPS13', 'RPL41', 'RPS9', 'RPS8', 'RPS5', 'RPL13A', 'RPS25', 'RPL37A', 'EIF3F', 'RPL29', 'RAN']	Gene Ontology Biological Process (2018 version)	11.7878	upregulated
nuclear body (GO:0016604)	3.43947	86.2734	9.36987e-10	1.27771e-11	['SF3B2', 'RBM25', 'RBM8A', 'DDX46', 'GTF3C6', 'GTF2B', 'AKAP8L', 'DDX42', 'HNRNPU', 'ZC3H8', 'U2AF1', 'PNN', 'SUMO1', 'VPS72', 'CWC22', 'SAFB2', 'SNRPD3', 'ZC3H13', 'RREB1', 'SRRM2', 'PNISR', 'RBM39', 'TLE2', 'IK', 'MLIP', 'NONO', 'YLPM1', 'CWC15', 'TOPORS', 'SRRM1', 'CLK2', 'ATXN2L', 'NR4A2', 'HNRNPM', 'SFPQ', 'SNW1', 'SLTM', 'SYF2', 'THRAP3', 'PRPF3', 'BHLHE40', 'HNRNPA2B1', 'LUC7L3', 'ACIN1',…	Gene Ontology Cellular Component (2018 version)	10.8936	downregulated
peptide biosynthetic process (GO:0043043)	6.5042	163.8	2.75641e-09	1.15573e-11	['RPS9', 'RPL41', 'RPL3', 'MRPS24', 'RPS8', 'RPL34', 'RPS5', 'RPL13A', 'MRPL36', 'MRPS18C', 'RPS14', 'RPS25', 'RPS19', 'RPS18', 'RPL37A', 'RPL14', 'RPL13', 'RPS2', 'RPS11', 'RPL29', 'RPL18', 'RPS27A', 'RPL39', 'RPS13']	Gene Ontology Biological Process (2018 version)	10.9371	upregulated
mitochondrial ATP synthesis coupled electron transport (GO:0042775)	10.058	243.837	6.27595e-09	2.96035e-11	['NDUFB8', 'NDUFA7', 'NDUFB6', 'NDUFA4', 'COX4I1', 'NDUFA2', 'NDUFB2', 'NDUFC2', 'NDUFC1', 'SDHD', 'COX6C', 'COX5A', 'COX6B1', 'NDUFS7', 'NDUFAB1', 'UQCRFS1', 'CYC1']	Gene Ontology Biological Process (2018 version)	10.5287	upregulated
translation (GO:0006412)	5.37271	129.535	6.45392e-09	3.38256e-11	['RPL3', 'RPL34', 'MRPL36', 'RPS14', 'RPS19', 'RPS18', 'RPL14', 'RPL13', 'RPS2', 'RPS11', 'RPL18', 'RPS27A', 'RPL39', 'RPS13', 'RPL41', 'RPS9', 'NDUFA7', 'MRPS24', 'RPS8', 'RPS5', 'RPL13A', 'MRPS18C', 'RPS25', 'RPL37A', 'RPL22L1', 'RPL29', 'EEF1E1']	Gene Ontology Biological Process (2018 version)	10.4708	upregulated
cytosolic small ribosomal subunit (GO:0022627)	14.4326	326.724	7.07447e-09	1.47385e-10	['RPS9', 'RPS8', 'RPS5', 'RPS27L', 'MRPS18C', 'RPS14', 'RPS25', 'RPS19', 'RPS18', 'RPS2', 'RPS11', 'RPS27A', 'RPS13']	Gene Ontology Cellular Component (2018 version)	9.83155	upregulated
nuclear-transcribed mRNA catabolic process (GO:0000956)	6.17861	144.032	1.30379e-08	7.51659e-11	['RPS9', 'RPL41', 'RPL3', 'RPS8', 'RPL34', 'RPS5', 'RC3H1', 'RPL13A', 'RPS14', 'RPS25', 'RPS19', 'RPS18', 'RPL37A', 'RPL14', 'RPL13', 'POLR2G', 'RPS2', 'RPS11', 'RPL29', 'RPL18', 'RPS27A', 'RPL39', 'RPS13']	Gene Ontology Biological Process (2018 version)	10.124	upregulated
transcription from RNA polymerase II promoter (GO:0006366)	3.7235	89.0711	1.51763e-08	4.08403e-11	['TCERG1', 'DDX5', 'RBM8A', 'GTF2B', 'SRRT', 'ZC3H8', 'ARID4A', 'PHAX', 'U2AF1', 'RTF1', 'YBX1', 'CTGF', 'FIP1L1', 'PABPN1', 'POLR2B', 'SNAPC4', 'LEO1', 'SNRPD3', 'SOX9', 'RREB1', 'EGR1', 'EGR2', 'TAF15', 'UPF3B', 'SSRP1', 'MED4', 'GTF2F1', 'POU2F2', 'SRRM1', 'NR4A2', 'CDK8', 'NR4A1', 'KLF5', 'SNW1', 'THRAP3', 'FUBP1', 'PAF1', 'SRSF5', 'SLU7', 'RBMX']	Gene Ontology Biological Process (2018 version)	10.3889	downregulated
small ribosomal subunit (GO:0015935)	12.9867	280.054	1.72423e-08	4.31057e-10	['RPS9', 'RPS8', 'RPS5', 'RPS27L', 'MRPS18C', 'RPS14', 'RPS25', 'RPS19', 'RPS18', 'RPS2', 'RPS11', 'RPS27A', 'RPS13']	Gene Ontology Cellular Component (2018 version)	9.36547	upregulated
gene expression (GO:0010467)	3.9569	92.2466	2.32407e-08	7.50507e-11	['RPL30', 'RBM8A', 'LDB1', 'GTF3C6', 'HNRNPU', 'U2AF1', 'RRBP1', 'GSPT2', 'FIP1L1', 'PABPN1', 'POLR2B', 'DROSHA', 'RBM5', 'RBM6', 'ABCF1', 'RBM39', 'RPL23', 'UPF3B', 'SARS', 'TOPORS', 'MRPS5', 'SRRM1', 'NR4A2', 'MRPS9', 'FUBP3', 'RPS29', 'HNRNPH1', 'HNRNPF', 'HNRNPA2B1', 'EEF1A2', 'RPS6KB2', 'RPL27', 'SRSF5', 'HNRNPH3', 'RPL28', 'SLU7']	Gene Ontology Biological Process (2018 version)	10.1246	downregulated
mRNA binding (GO:0003729)	5.97904	135.91	2.35677e-08	1.34289e-10	['RNF20', 'RBFOX1', 'DDX5', 'RBM25', 'SSB', 'RBFOX3', 'RBM8A', 'HNRNPU', 'UPF3B', 'ZFP36L2', 'PUM3', 'ZFP36L1', 'HNRNPM', 'METTL14', 'SNRNP70', 'NCL', 'HNRNPA2B1', 'LUC7L3', 'NSRP1', 'RBMX', 'RBM5', 'EIF3A', 'EIF2A']	Gene Ontology Molecular Function (2018 version)	9.87196	downregulated
respiratory electron transport chain (GO:0022904)	8.87825	200.332	2.52243e-08	1.58644e-10	['NDUFB8', 'NDUFA7', 'NDUFB6', 'NDUFA4', 'COX4I1', 'NDUFA2', 'NDUFB2', 'NDUFC2', 'NDUFC1', 'SDHD', 'COX6C', 'COX5A', 'COX6B1', 'NDUFS7', 'NDUFAB1', 'UQCRFS1', 'CYC1']	Gene Ontology Biological Process (2018 version)	9.79958	upregulated
regulation of alternative mRNA splicing, via spliceosome (GO:0000381)	17.735	406.56	2.93826e-08	1.10699e-10	['RBM25', 'DDX5', 'RBFOX1', 'RBM8A', 'RBFOX3', 'THRAP3', 'CELF5', 'HNRNPU', 'HNRNPA1', 'NSRP1', 'RBMX', 'RBM5']	Gene Ontology Biological Process (2018 version)	9.95586	downregulated
regulation of mRNA splicing, via spliceosome (GO:0048024)	12.1827	272.817	4.36944e-08	1.88135e-10	['RBM25', 'RBFOX1', 'DDX5', 'RBFOX3', 'RBM8A', 'HNRNPU', 'CELF5', 'SNW1', 'THRAP3', 'CWC22', 'NSRP1', 'HNRNPA1', 'RBMX', 'RBM5']	Gene Ontology Biological Process (2018 version)	9.72553	downregulated
regulation of transcription from RNA polymerase II promoter (GO:0006357)	2.38964	53.0552	4.70463e-08	2.27888e-10	['TCERG1', 'CRTC2', 'LDB1', 'AKAP8L', 'HNRNPU', 'UBP1', 'ZC3H8', 'ARID4A', 'HMGB1', 'CHD3', 'YBX1', 'CYR61', 'HMGN5', 'SUMO1', 'VPS72', 'RUVBL1', 'SNAPC4', 'SOX9', 'BBS7', 'JUNB', 'PELP1', 'MLIP', 'PPP1R12A', 'SMARCC2', 'ACTL6B', 'RPL23', 'SARS', 'KCTD1', 'SOX12', 'FOS', 'EBF4', 'MED4', 'SAFB', 'NPAS4', 'SFPQ', 'DMTF1', 'SLTM', 'THRAP3', 'PPID', 'DLX1', 'DDX5', 'BEX1', 'GPS2', 'RTF1', 'HDAC8', 'T…	Gene Ontology Biological Process (2018 version)	9.64228	downregulated
RNA metabolic process (GO:0016070)	5.54852	118.847	9.26015e-08	4.98393e-10	['RBM39', 'DDX5', 'PNPT1', 'DDX46', 'DDX42', 'HNRNPU', 'HNRNPR', 'GTF2F1', 'HNRNPM', 'ATXN2', 'METTL14', 'PABPN1', 'HNRNPH1', 'POLR2B', 'HNRNPF', 'HNRNPA2B1', 'DROSHA', 'HNRNPH2', 'HNRNPH3', 'HNRNPA1', 'RBMX', 'RBM5', 'RBM6']	Gene Ontology Biological Process (2018 version)	9.30243	downregulated
rRNA metabolic process (GO:0016072)	5.26394	107.933	1.82696e-07	1.24478e-09	['RPL41', 'RPS9', 'RPL3', 'RPS8', 'RPL34', 'RPS5', 'RPL13A', 'RPS14', 'RPS25', 'RPS19', 'RPS18', 'RPL37A', 'C1D', 'SPIN1', 'RPL14', 'RPL13', 'RPS2', 'RPS11', 'RPL29', 'RPL18', 'RPS27A', 'RPL39', 'RPS13']	Gene Ontology Biological Process (2018 version)	8.90491	upregulated
ribosome biogenesis (GO:0042254)	4.81687	94.9657	3.73457e-07	2.74025e-09	['RPL41', 'RPS9', 'RPL3', 'RPS8', 'RPL34', 'RPS5', 'RPL13A', 'MRPL36', 'RPS14', 'RPS25', 'RPS19', 'RPS18', 'RPL37A', 'C1D', 'RPL14', 'RPL13', 'RPS2', 'RPS11', 'RPL29', 'RPL18', 'RPS27A', 'RPL39', 'RPS13', 'RAN']	Gene Ontology Biological Process (2018 version)	8.56221	upregulated
mitochondrial transport (GO:0006839)	6.18672	115.625	9.43435e-07	7.64522e-09	['TIMM8B', 'FIS1', 'SLC25A3', 'NDUFB8', 'ATP5H', 'ATP5G3', 'MFF', 'ATP5G1', 'TOMM22', 'ATP5J2', 'ATP5L', 'ATP5E', 'ATP5D', 'TOMM7', 'CYC1', 'SLC25A11', 'SLC25A33', 'TOMM5']	Gene Ontology Biological Process (2018 version)	8.11661	upregulated
rRNA processing (GO:0006364)	4.94003	92.156	9.43435e-07	7.9114e-09	['RPL41', 'RPS9', 'RPL3', 'RPS8', 'RPL34', 'RPS5', 'RPL13A', 'RPS14', 'RPS25', 'RPS19', 'RPS18', 'RPL37A', 'C1D', 'RPL14', 'RPL13', 'RPS2', 'RPS11', 'RPL29', 'RPL18', 'RPS27A', 'RPL39', 'RPS13']	Gene Ontology Biological Process (2018 version)	8.10175	upregulated
mitochondrial proton-transporting ATP synthase complex (GO:0005753)	22.6318	389.264	1.16226e-06	3.38992e-08	['ATP5E', 'ATP5D', 'USMG5', 'ATP5G3', 'ATP5H', 'ATP5G1', 'ATP5L', 'ATP5J2']	Gene Ontology Cellular Component (2018 version)	7.46981	upregulated
mitochondrial respiratory chain complex assembly (GO:0033108)	7.32386	130.678	2.00028e-06	1.78222e-08	['NDUFB8', 'NDUFA7', 'NDUFB6', 'UQCC2', 'NDUFA2', 'NDUFB2', 'NDUFC2', 'NDUFC1', 'NDUFS7', 'NDUFAF5', 'NDUFAB1', 'NDUFAF3', 'COX14', 'SDHAF4', 'SLC25A33']	Gene Ontology Biological Process (2018 version)	7.74904	upregulated
mitochondrial ATP synthesis coupled proton transport (GO:0042776)	24.374	429.709	2.33762e-06	2.2053e-08	['ATP5E', 'ATP5D', 'ATP5G3', 'ATP5H', 'CYC1', 'ATP5G1', 'ATP5L', 'ATP5J2']	Gene Ontology Biological Process (2018 version)	7.65653	upregulated
mRNA metabolic process (GO:0016071)	7.32386	130.678	3.01033e-06	1.78222e-08	['DDX5', 'SF3B2', 'PNPT1', 'SSB', 'NONO', 'AKAP8L', 'HNRNPR', 'U2AF1', 'ZFP36L2', 'SFPQ', 'SNRNP70', 'PRPF3', 'HNRNPA2B1', 'SNRPD3', 'SRSF5']	Gene Ontology Biological Process (2018 version)	7.74904	downregulated
pre-mRNA binding (GO:0036002)	17.0023	293.51	3.72387e-06	3.1828e-08	['ZRSR1', 'ZRSR2', 'DDX5', 'PRPF39', 'HNRNPU', 'CELF5', 'U2AF1', 'HNRNPA1', 'SLU7']	Gene Ontology Molecular Function (2018 version)	7.49719	downregulated
cellular macromolecule biosynthetic process (GO:0034645)	3.49061	58.4341	5.38974e-06	5.36714e-08	['RPL3', 'RNASEH2A', 'RPL34', 'MRPL36', 'RPS14', 'BRIP1', 'RPS19', 'RPS18', 'RPL14', 'RPL13', 'NT5M', 'POLR2G', 'RPS2', 'RPS11', 'RPL18', 'RPS27A', 'RPL39', 'RPS13', 'RPL41', 'RPS9', 'MRPS24', 'RPS8', 'RPS5', 'RPL13A', 'MRPS18C', 'THAP1', 'RPS25', 'RPL37A', 'RPL29']	Gene Ontology Biological Process (2018 version)	7.27026	upregulated
large ribosomal subunit (GO:0015934)	7.96721	122.671	6.17003e-06	2.05668e-07	['RPL41', 'RPL3', 'RPL34', 'RPL37A', 'RPL14', 'RPL13A', 'MRPL17', 'RPL13', 'RPL22L1', 'RPL29', 'RPL18', 'RPL39']	Gene Ontology Cellular Component (2018 version)	6.68683	upregulated
ncRNA processing (GO:0034470)	4.33197	71.6114	6.31346e-06	6.61788e-08	['RPL41', 'RPS9', 'RPL3', 'RPS8', 'RPL34', 'RPS5', 'RPL13A', 'RPS14', 'RPS25', 'RPS19', 'RPS18', 'RPL37A', 'C1D', 'RPL14', 'RPL13', 'RPS2', 'RPS11', 'RPL29', 'RPL18', 'RPS27A', 'RPL39', 'RPS13']	Gene Ontology Biological Process (2018 version)	7.17928	upregulated
ribosome (GO:0005840)	7.46773	110.409	1.01155e-05	3.7933e-07	['RPS25', 'RPS9', 'RPL41', 'RPS19', 'RPS18', 'RPS5', 'RPL13A', 'RPL13', 'RPS11', 'RPL18', 'RPL39', 'RPS13']	Gene Ontology Cellular Component (2018 version)	6.42098	upregulated
mitochondrial respiratory chain complex I (GO:0005747)	9.68591	141.679	1.06567e-05	4.4403e-07	['NDUFB8', 'NDUFA7', 'NDUFS7', 'NDUFB6', 'NDUFA4', 'NDUFA2', 'NDUFAB1', 'NDUFB2', 'NDUFC2', 'NDUFC1']	Gene Ontology Cellular Component (2018 version)	6.35259	upregulated
U2-type spliceosomal complex (GO:0005684)	8.92955	136.03	1.33182e-05	2.4215e-07	['SRRM2', 'SF3B2', 'PRPF39', 'SNW1', 'SNRPD1', 'SNRNP70', 'SYF2', 'CWC22', 'LUC7L3', 'SNRPD3', 'CWC15']	Gene Ontology Cellular Component (2018 version)	6.61592	downregulated
nucleic acid metabolic process (GO:0090304)	7.74247	125.847	1.35134e-05	8.72772e-08	['HNRNPU', 'HNRNPR', 'GTF2F1', 'HNRNPM', 'METTL14', 'ATXN2', 'HNRNPH1', 'POLR2B', 'HNRNPF', 'HNRNPA2B1', 'HNRNPH2', 'HNRNPA1', 'RBMX']	Gene Ontology Biological Process (2018 version)	7.0591	downregulated
mitochondrial electron transport, NADH to ubiquinone (GO:0006120)	11.034	172.769	1.43954e-05	1.5844e-07	['NDUFB8', 'NDUFA7', 'NDUFB6', 'NDUFS7', 'NDUFA4', 'NDUFA2', 'NDUFAB1', 'NDUFB2', 'NDUFC2', 'NDUFC1']	Gene Ontology Biological Process (2018 version)	6.80013	upregulated
NADH dehydrogenase (quinone) activity (GO:0050136)	12.039	196.776	1.45248e-05	7.97063e-08	['NDUFB8', 'NDUFA7', 'NDUFB6', 'NDUFS7', 'NDUFA4', 'NDUFA2', 'NDUFAB1', 'NDUFB2', 'NDUFC2', 'NDUFC1']	Gene Ontology Molecular Function (2018 version)	7.09851	upregulated
NADH dehydrogenase (ubiquinone) activity (GO:0008137)	12.039	196.776	1.45248e-05	7.97063e-08	['NDUFB8', 'NDUFA7', 'NDUFB6', 'NDUFS7', 'NDUFA4', 'NDUFA2', 'NDUFAB1', 'NDUFB2', 'NDUFC2', 'NDUFC1']	Gene Ontology Molecular Function (2018 version)	7.09851	upregulated
ATPase activity, coupled to transmembrane movement of ions, rotational mechanism (GO:0044769)	18.6351	299.045	1.45248e-05	1.07326e-07	['ATP6V1A', 'ATP6V0B', 'ATP5D', 'ATP6V1B2', 'ATP5G3', 'ATP5H', 'ATP5G1', 'ATP5L']	Gene Ontology Molecular Function (2018 version)	6.96929	upregulated
cristae formation (GO:0042407)	16.6718	256.284	1.69805e-05	2.1081e-07	['CHCHD6', 'ATP5E', 'ATP5D', 'ATP5G3', 'ATP5H', 'ATP5G1', 'ATP5L', 'ATP5J2']	Gene Ontology Biological Process (2018 version)	6.67611	upregulated
ATP synthesis coupled proton transport (GO:0015986)	16.6718	256.284	1.69805e-05	2.1081e-07	['ATP5E', 'ATP5D', 'ATP5G3', 'ATP5H', 'CYC1', 'ATP5G1', 'ATP5L', 'ATP5J2']	Gene Ontology Biological Process (2018 version)	6.67611	upregulated
cellular protein metabolic process (GO:0044267)	2.98465	45.8418	1.69805e-05	2.13591e-07	['RPL3', 'RPL34', 'ARAF', 'MRPL36', 'ZDHHC2', 'SPPL3', 'APH1A', 'PCMT1', 'RPS14', 'RPS19', 'RPS18', 'UBC', 'RPL14', 'RPL13', 'RPS2', 'RPL18', 'RPS27A', 'RPS11', 'RPL39', 'RPS13', 'PSENEN', 'RPL41', 'RPS9', 'ICMT', 'MRPS24', 'RPS8', 'RPS5', 'RPL13A', 'MRPS18C', 'RPS25', 'RPL37A', 'CPE', 'RPL29']	Gene Ontology Biological Process (2018 version)	6.67042	upregulated
protein targeting (GO:0006605)	5.47658	83.8773	1.70274e-05	2.23106e-07	['TIMM8B', 'FIS1', 'NDUFB8', 'ICMT', 'PEX19', 'ZFAND6', 'GOSR2', 'ZDHHC7', 'MFF', 'ZDHHC2', 'ZDHHC3', 'TOMM22', 'SDCBP', 'TOMM7', 'AP4S1', 'TOMM5']	Gene Ontology Biological Process (2018 version)	6.65149	upregulated
mitochondrial electron transport, NADH to ubiquinone (GO:0006120)	11.034	172.769	2.26448e-05	1.5844e-07	['MT-ND6', 'MT-ND4L', 'MT-ND4', 'MT-ND5', 'NDUFB10', 'NDUFS6', 'NDUFB3', 'NDUFA1', 'MT-ND2', 'MT-ND1']	Gene Ontology Biological Process (2018 version)	6.80013	downregulated
cytosolic large ribosomal subunit (GO:0022625)	7.54044	103.791	2.29583e-05	1.05225e-06	['RPL41', 'RPL3', 'RPL34', 'RPL37A', 'RPL14', 'RPL13A', 'RPL13', 'RPL22L1', 'RPL29', 'RPL18', 'RPL39']	Gene Ontology Cellular Component (2018 version)	5.97788	upregulated
mitochondrial ATP synthesis coupled electron transport (GO:0042775)	7.20294	111.76	2.42355e-05	1.82614e-07	['MT-ND6', 'MT-ND4L', 'MT-ND4', 'MT-ND5', 'NDUFB10', 'UQCRB', 'MT-CO1', 'NDUFB3', 'NDUFA1', 'MT-ND2', 'MT-ND1', 'NDUFS6', 'MT-CO2']	Gene Ontology Biological Process (2018 version)	6.73847	downregulated
mitochondrial respiratory chain complex I assembly (GO:0032981)	8.25393	120.088	3.27182e-05	4.80141e-07	['NDUFB8', 'NDUFA7', 'NDUFS7', 'NDUFB6', 'NDUFA2', 'NDUFAB1', 'NDUFAF5', 'NDUFB2', 'NDUFC2', 'NDUFAF3', 'NDUFC1']	Gene Ontology Biological Process (2018 version)	6.31863	upregulated
NADH dehydrogenase complex assembly (GO:0010257)	8.25393	120.088	3.27182e-05	4.80141e-07	['NDUFB8', 'NDUFA7', 'NDUFS7', 'NDUFB6', 'NDUFA2', 'NDUFAB1', 'NDUFAF5', 'NDUFB2', 'NDUFC2', 'NDUFAF3', 'NDUFC1']	Gene Ontology Biological Process (2018 version)	6.31863	upregulated
mitochondrial respiratory chain complex I biogenesis (GO:0097031)	8.25393	120.088	3.27182e-05	4.80141e-07	['NDUFB8', 'NDUFA7', 'NDUFS7', 'NDUFB6', 'NDUFA2', 'NDUFAB1', 'NDUFAF5', 'NDUFB2', 'NDUFC2', 'NDUFAF3', 'NDUFC1']	Gene Ontology Biological Process (2018 version)	6.31863	upregulated
transcription, DNA-templated (GO:0006351)	3.32622	49.4211	4.36718e-05	3.52571e-07	['TCERG1', 'DDX5', 'LDB1', 'GTF3C6', 'GTF2B', 'ARID4A', 'RTF1', 'YBX1', 'POLR2B', 'SNAPC4', 'LEO1', 'RREB1', 'EGR1', 'EGR2', 'TAF15', 'POLR3GL', 'SSRP1', 'MED4', 'GTF2F1', 'POU2F2', 'TOPORS', 'NR4A2', 'KLF5', 'FUBP3', 'FUBP1', 'PAF1', 'RBMX']	Gene Ontology Biological Process (2018 version)	6.45275	downregulated
hydrogen ion transmembrane transporter activity (GO:0015078)	9.68591	141.679	4.5069e-05	4.4403e-07	['SLC36A1', 'ATP6V1A', 'SLC25A3', 'ATP6V0B', 'ATP5D', 'ATP6V1B2', 'ATP5G3', 'ATP5H', 'ATP5G1', 'ATP5L']	Gene Ontology Molecular Function (2018 version)	6.35259	upregulated
NADH dehydrogenase (ubiquinone) activity (GO:0008137)	10.4944	145.639	6.59632e-05	9.39647e-07	['MT-ND4L', 'MT-ND4', 'MT-ND5', 'NDUFB10', 'NDUFS6', 'NDUFB3', 'NDUFA1', 'MT-ND2', 'MT-ND1']	Gene Ontology Molecular Function (2018 version)	6.02704	downregulated
NADH dehydrogenase (quinone) activity (GO:0050136)	10.4944	145.639	6.59632e-05	9.39647e-07	['MT-ND4L', 'MT-ND4', 'MT-ND5', 'NDUFB10', 'NDUFS6', 'NDUFB3', 'NDUFA1', 'MT-ND2', 'MT-ND1']	Gene Ontology Molecular Function (2018 version)	6.02704	downregulated
respiratory electron transport chain (GO:0022904)	6.39965	91.6115	7.04636e-05	6.06791e-07	['MT-ND6', 'MT-ND4L', 'MT-ND4', 'MT-ND5', 'NDUFB10', 'UQCRB', 'MT-CO1', 'NDUFB3', 'NDUFA1', 'MT-ND2', 'MT-ND1', 'NDUFS6', 'MT-CO2']	Gene Ontology Biological Process (2018 version)	6.21696	downregulated
RNA transport (GO:0050658)	7.027	99.8653	7.35457e-05	6.72915e-07	['RBFOX1', 'ATXN2', 'PNPT1', 'RBM8A', 'HNRNPA2B1', 'UPF3B', 'U2AF1', 'SRSF5', 'HNRNPA1', 'SLU7', 'SRRM1', 'ZFP36L1']	Gene Ontology Biological Process (2018 version)	6.17204	downregulated
mitochondrial outer membrane (GO:0005741)	5.07658	60.9466	0.000122218	6.11088e-06	['FIS1', 'STARD7', 'ATP5G3', 'MIEF1', 'MFF', 'TOMM22', 'MARC2', 'UBC', 'TOMM7', 'PGAM5', 'RPS27A', 'TOMM5', 'BOK']	Gene Ontology Cellular Component (2018 version)	5.2139	upregulated
inner mitochondrial membrane organization (GO:0007007)	11.3078	146.525	0.000155109	2.35752e-06	['CHCHD6', 'ATP5E', 'ATP5D', 'ATP5G3', 'ATP5H', 'ATP5G1', 'ATP5L', 'ATP5J2']	Gene Ontology Biological Process (2018 version)	5.62754	upregulated
mitochondrial respiratory chain complex I (GO:0005747)	8.492	105.044	0.000159474	4.24503e-06	['MT-ND4L', 'MT-ND4', 'MT-ND5', 'NDUFB10', 'NDUFS6', 'NDUFB3', 'NDUFA1', 'MT-ND2', 'MT-ND1']	Gene Ontology Cellular Component (2018 version)	5.37212	downregulated
centriole (GO:0005814)	5.75262	71.0189	0.000159474	4.34929e-06	['IFT52', 'IFT88', 'KIF3A', 'ODF2', 'CETN3', 'BCCIP', 'CBY1', 'CEP83', 'CEP162', 'TUBGCP3', 'TOPORS', 'CNTLN']	Gene Ontology Cellular Component (2018 version)	5.36158	downregulated
U2-type catalytic step 2 spliceosome (GO:0071007)	12.5711	151.87	0.000178091	5.66652e-06	['SRRM2', 'SNW1', 'SNRPD1', 'SYF2', 'CWC22', 'SNRPD3', 'CWC15']	Gene Ontology Cellular Component (2018 version)	5.24668	downregulated
purine ribonucleoside triphosphate biosynthetic process (GO:0009206)	13.8296	174.274	0.00021413	3.36683e-06	['ATP5E', 'ATP5D', 'ATP5G3', 'ATP5H', 'ATP5G1', 'ATP5L', 'ATP5J2']	Gene Ontology Biological Process (2018 version)	5.47278	upregulated
mitochondrial proton-transporting ATP synthase complex, coupling factor F(o) (GO:0000276)	52.4113	590.782	0.0002349	1.27237e-05	['ATP5H', 'ATP5G3', 'ATP5G1', 'ATP5L']	Gene Ontology Cellular Component (2018 version)	4.89539	upregulated
RNA splicing (GO:0008380)	5.57044	71.9872	0.000245021	2.44108e-06	['ZRSR2', 'SF3B2', 'NONO', 'U2AF1', 'SRRM1', 'SFPQ', 'SNRPD1', 'SNRNP70', 'PRPF3', 'LUC7L3', 'SNRPD3', 'HNRNPH3', 'SLU7']	Gene Ontology Biological Process (2018 version)	5.61242	downregulated
RNA 3'-end processing (GO:0031123)	7.78271	100.374	0.000245021	2.5056e-06	['ZCCHC11', 'PNPT1', 'RBM8A', 'PABPN1', 'FIP1L1', 'UPF3B', 'U2AF1', 'SRSF5', 'SLU7', 'SRRM1']	Gene Ontology Biological Process (2018 version)	5.60109	downregulated
mitochondrion organization (GO:0007005)	4.236	51.9096	0.000293227	4.76417e-06	['TIMM8B', 'FIS1', 'NDUFB8', 'CAV2', 'MRPL17', 'MIEF1', 'MFF', 'TMEM70', 'TOMM22', 'SIRT3', 'GLUD1', 'CHCHD2', 'CHCHD6', 'TOMM7', 'SLC25A33', 'TOMM5']	Gene Ontology Biological Process (2018 version)	5.32201	upregulated
proton-transporting ATP synthase activity, rotational mechanism (GO:0046933)	32.8182	408.697	0.00031705	3.90456e-06	['ATP5D', 'ATP5H', 'ATP5G3', 'ATP5G1', 'ATP5L']	Gene Ontology Molecular Function (2018 version)	5.40843	upregulated
gene expression (GO:0010467)	2.84164	34.4242	0.000326802	5.48095e-06	['RPL3', 'RPL34', 'MRPL36', 'RPS14', 'RPS19', 'RPS18', 'RPL14', 'RPL13', 'POLR2G', 'RPS2', 'RPL18', 'RPS27A', 'RPS11', 'RPL39', 'RPS13', 'EIF5A', 'RPL41', 'RPS9', 'MRPS24', 'RPS8', 'RPS5', 'RPL13A', 'MRPS18C', 'THAP1', 'RPS25', 'RPL37A', 'RPL29']	Gene Ontology Biological Process (2018 version)	5.26114	upregulated
NADH dehydrogenase complex assembly (GO:0010257)	7.34921	91.4637	0.000332402	3.93587e-06	['MT-ND6', 'MT-ND4', 'MT-ND5', 'NDUFB10', 'NDUFS6', 'NDUFB3', 'NDUFA1', 'NDUFAF2', 'MT-ND2', 'MT-ND1']	Gene Ontology Biological Process (2018 version)	5.40496	downregulated
mitochondrial respiratory chain complex I biogenesis (GO:0097031)	7.34921	91.4637	0.000332402	3.93587e-06	['MT-ND6', 'MT-ND4', 'MT-ND5', 'NDUFB10', 'NDUFS6', 'NDUFB3', 'NDUFA1', 'NDUFAF2', 'MT-ND2', 'MT-ND1']	Gene Ontology Biological Process (2018 version)	5.40496	downregulated
mitochondrial respiratory chain complex I assembly (GO:0032981)	7.34921	91.4637	0.000332402	3.93587e-06	['MT-ND6', 'MT-ND4', 'MT-ND5', 'NDUFB10', 'NDUFS6', 'NDUFB3', 'NDUFA1', 'NDUFAF2', 'MT-ND2', 'MT-ND1']	Gene Ontology Biological Process (2018 version)	5.40496	downregulated
integral component of endoplasmic reticulum membrane (GO:0030176)	4.49969	48.7479	0.000338147	1.97253e-05	['BCAP31', 'SLC35B4', 'SLC35B1', 'AMFR', 'DERL1', 'TEX261', 'HACD3', 'HACD2', 'SPPL3', 'DPM3', 'UBXN8', 'SARAF', 'TAPT1']	Gene Ontology Cellular Component (2018 version)	4.70498	upregulated
regulation of mRNA processing (GO:0050684)	13.1704	162.464	0.000354868	4.39287e-06	['PABPN1', 'SLTM', 'CWC22', 'SAFB2', 'SAFB', 'CDK11B', 'ZFP36L1']	Gene Ontology Biological Process (2018 version)	5.35725	downregulated
precatalytic spliceosome (GO:0071011)	10.6349	118.692	0.000359012	1.42237e-05	['SF3B2', 'PRPF38B', 'SNRNP70', 'SNRPD1', 'SNRPD3', 'CWC15', 'NSRP1']	Gene Ontology Cellular Component (2018 version)	4.84699	downregulated
nuclear matrix (GO:0016363)	7.13035	79.3505	0.000359012	1.46869e-05	['HNRNPM', 'SFPQ', 'SNW1', 'NONO', 'AKAP8L', 'HNRNPA2B1', 'AKAP8', 'HNRNPU', 'SMC3']	Gene Ontology Cellular Component (2018 version)	4.83307	downregulated
nucleolus (GO:0005730)	2.28637	24.9318	0.000404243	1.83747e-05	['ZCCHC11', 'DDX5', 'DDX46', 'DDX42', 'CHD3', 'MALT1', 'HIRIP3', 'SUMO1', 'DDRGK1', 'LYAR', 'PELP1', 'TSPYL2', 'RNF20', 'PLK3', 'NOP14', 'ACTL6B', 'MYO10', 'UTP3', 'RPL23', 'UPF3B', 'GNL2', 'GTPBP4', 'PUM3', 'CDK8', 'KLF6', 'MRPS9', 'EWSR1', 'NCL', 'PIN4', 'SRSF5', 'TOP1', 'ANP32B', 'MPHOSPH8', 'EIF3A', 'PPID', 'MPHOSPH6']	Gene Ontology Cellular Component (2018 version)	4.73578	downregulated
commitment complex (GO:0000243)	39.3065	416.604	0.000498878	2.49439e-05	['PRPF39', 'SNRNP70', 'SNRPD1', 'SNRPD3']	Gene Ontology Cellular Component (2018 version)	4.60304	downregulated
alternative mRNA splicing, via spliceosome (GO:0000380)	28.1284	335.717	0.00050754	6.55595e-06	['RBM17', 'HNRNPM', 'DDX5', 'SFPQ', 'SLU7']	Gene Ontology Biological Process (2018 version)	5.18336	downregulated
energy coupled proton transport, down electrochemical gradient (GO:0015985)	24.6111	282.299	0.000603307	1.04346e-05	['ATP5D', 'ATP5G3', 'ATP5H', 'ATP5G1', 'ATP5L']	Gene Ontology Biological Process (2018 version)	4.98153	upregulated
ATP biosynthetic process (GO:0006754)	11.0609	125.843	0.000642639	1.14516e-05	['ATP5E', 'ATP5D', 'ATP5G3', 'ATP5H', 'ATP5G1', 'ATP5L', 'ATP5J2']	Gene Ontology Biological Process (2018 version)	4.94113	upregulated
positive regulation of transcription, DNA-templated (GO:0045893)	2.00321	22.547	0.00096147	1.29369e-05	['CRTC2', 'LDB1', 'AKAP8L', 'HNRNPU', 'ZC3H8', 'HMGB1', 'YBX1', 'CYR61', 'ZXDA', 'HMGN5', 'SFR1', 'SOX9', 'JUNB', 'PELP1', 'MLIP', 'PPP1R12A', 'SMARCC2', 'RPL23', 'SOX12', 'FOS', 'EBF4', 'MED4', 'NPAS4', 'SFPQ', 'THRAP3', 'KMT2E', 'DLX1', 'DDX5', 'BEX1', 'RTF1', 'DDRGK1', 'LEO1', 'BRD7', 'RREB1', 'BRD4', 'RNF20', 'EGR1', 'EGR2', 'TAF15', 'AUTS2', 'FOXJ2', 'NR4A2', 'CDK8', 'NR4A1', 'KLF6', 'KLF5',…	Gene Ontology Biological Process (2018 version)	4.88817	downregulated
mRNA 3'-end processing (GO:0031124)	6.1977	68.8683	0.00106717	1.49334e-05	['RBM8A', 'PABPN1', 'FIP1L1', 'LEO1', 'UPF3B', 'PAF1', 'U2AF1', 'SRSF5', 'SLU7', 'SRRM1']	Gene Ontology Biological Process (2018 version)	4.82584	downregulated
integral component of mitochondrial membrane (GO:0032592)	6.58943	62.9094	0.00114262	7.14136e-05	['FIS1', 'SMDT1', 'MPC2', 'TOMM7', 'COX11', 'MFF', 'TMEM70', 'TOMM22']	Gene Ontology Cellular Component (2018 version)	4.14622	upregulated
negative regulation of transcription, DNA-templated (GO:0045892)	2.16693	23.7457	0.00119836	1.74143e-05	['DLX1', 'TCERG1', 'DDX5', 'LDB1', 'CBY1', 'HNRNPU', 'GPS2', 'UBP1', 'ZC3H8', 'ARID4A', 'RTF1', 'HMGB1', 'HDAC8', 'SUMO1', 'VPS72', 'SOX9', 'BRD7', 'JUNB', 'RREB1', 'LYAR', 'CBX8', 'PLK3', 'TLE2', 'MLIP', 'SMARCC2', 'RPL23', 'PCGF2', 'NONO', 'IGF2', 'SARS', 'KCTD1', 'NR4A2', 'SFPQ', 'SNW1', 'BHLHE40', 'ID4', 'PAF1', 'PAXBP1', 'MPHOSPH8', 'PFDN5', 'PPID']	Gene Ontology Biological Process (2018 version)	4.75909	downregulated
nuclear export (GO:0051168)	5.39294	58.7715	0.00122746	1.84977e-05	['EGR2', 'NEMF', 'RBM8A', 'UPF3B', 'PHAX', 'U2AF1', 'SRSF5', 'HNRNPA1', 'SLU7', 'MALT1', 'SRRM1']	Gene Ontology Biological Process (2018 version)	4.73288	downregulated
positive regulation of transcription from RNA polymerase II promoter (GO:0045944)	2.12692	22.9096	0.00134507	2.09941e-05	['DLX1', 'CRTC2', 'BEX1', 'LDB1', 'GTF2B', 'AKAP8L', 'HNRNPU', 'RTF1', 'HMGB1', 'YBX1', 'CYR61', 'DDRGK1', 'LEO1', 'SOX9', 'JUNB', 'RREB1', 'BRD4', 'PELP1', 'EGR1', 'EGR2', 'MLIP', 'PPP1R12A', 'AUTS2', 'RPL23', 'FOXJ2', 'SOX12', 'FOS', 'EBF4', 'NPAS4', 'NR4A2', 'CDK8', 'NR4A1', 'KLF6', 'SFPQ', 'KLF5', 'SNW1', 'FUBP3', 'TNIP2', 'THRAP3', 'PAF1', 'PAXBP1', 'RBMX']	Gene Ontology Biological Process (2018 version)	4.6779	downregulated
mRNA splice site selection (GO:0006376)	13.1457	141.14	0.00134614	2.17353e-05	['ISY1', 'PRPF39', 'PSIP1', 'LUC7L3', 'SRSF5', 'SLU7']	Gene Ontology Biological Process (2018 version)	4.66284	downregulated
microtubule organizing center part (GO:0044450)	4.18162	39.6048	0.00141243	7.70416e-05	['IFT52', 'IFT88', 'KIF3A', 'ODF2', 'CETN3', 'BCCIP', 'CBY1', 'CEP83', 'CEP162', 'TUBGCP3', 'TOPORS', 'CNTLN']	Gene Ontology Cellular Component (2018 version)	4.11327	downregulated
microtubule organizing center (GO:0005815)	2.35567	22.0884	0.00143295	8.46741e-05	['DYNC1I2', 'TRAF3IP1', 'ARL3', 'CETN3', 'BCCIP', 'HNRNPU', 'PHAX', 'CHD3', 'DYNC2LI1', 'TAF1D', 'KIF3A', 'LEO1', 'CEP95', 'BBS7', 'ATP6V1D', 'RAB8A', 'CNTLN', 'IQCB1', 'PLK3', 'RBM39', 'LRRC45', 'PPP1R12A', 'ODF2', 'UPF3B', 'CEP162', 'TUBGCP3', 'CALM2', 'RABL6']	Gene Ontology Cellular Component (2018 version)	4.07225	downregulated
pre-mRNA 3'-splice site binding (GO:0030628)	39.3065	416.604	0.00145922	2.49439e-05	['ZRSR1', 'ZRSR2', 'U2AF1', 'SLU7']	Gene Ontology Molecular Function (2018 version)	4.60304	downregulated
mitochondrial respiratory chain complex assembly (GO:0033108)	5.07809	52.7842	0.00183406	3.06006e-05	['MT-ND6', 'MT-ND4', 'MT-ND5', 'NDUFB10', 'UQCRB', 'NDUFS6', 'NDUFB3', 'NDUFAF2', 'NDUFA1', 'MT-ND2', 'MT-ND1']	Gene Ontology Biological Process (2018 version)	4.51427	downregulated
cytoplasmic dynein complex (GO:0005868)	12.3005	109.171	0.00192684	0.0001398	['DYNC2LI1', 'DYNC1I2', 'SNX4', 'DYNLT3', 'TOPORS']	Gene Ontology Cellular Component (2018 version)	3.85449	downregulated
U1 snRNP (GO:0005685)	12.3005	109.171	0.00192684	0.0001398	['PRPF39', 'SNRNP70', 'SNRPD1', 'LUC7L3', 'SNRPD3']	Gene Ontology Cellular Component (2018 version)	3.85449	downregulated
nuclear periphery (GO:0034399)	5.16187	45.8008	0.00192684	0.000140134	['HNRNPM', 'SFPQ', 'SNW1', 'NONO', 'AKAP8L', 'HNRNPA2B1', 'AKAP8', 'HNRNPU', 'SMC3']	Gene Ontology Cellular Component (2018 version)	3.85346	downregulated
positive regulation of mRNA processing (GO:0050685)	17.8962	184.521	0.00193223	3.32785e-05	['SNW1', 'THRAP3', 'LEO1', 'PAF1', 'RBMX']	Gene Ontology Biological Process (2018 version)	4.47784	downregulated
negative regulation of transcription from RNA polymerase II promoter (GO:0000122)	2.3476	23.7561	0.00226861	4.02929e-05	['DLX1', 'TCERG1', 'DDX5', 'LDB1', 'ZMYND8', 'HNRNPU', 'GPS2', 'RTF1', 'HMGB1', 'HDAC8', 'SUMO1', 'VPS72', 'SOX9', 'JUNB', 'RREB1', 'LYAR', 'CBX8', 'PLK3', 'MLIP', 'RPL23', 'PCGF2', 'IGF2', 'SARS', 'KCTD1', 'NR4A2', 'SFPQ', 'SNW1', 'BHLHE40', 'PAF1', 'PAXBP1', 'PPID']	Gene Ontology Biological Process (2018 version)	4.39477	downregulated
purine ribonucleoside monophosphate biosynthetic process (GO:0009168)	8.63818	86.4613	0.00245228	4.49842e-05	['ATP5E', 'ATP5D', 'ATP5G3', 'ATP5H', 'ATP5G1', 'ATP5L', 'ATP5J2']	Gene Ontology Biological Process (2018 version)	4.34694	upregulated
termination of RNA polymerase II transcription (GO:0006369)	6.03987	60.1626	0.00257989	4.721e-05	['RBM8A', 'PABPN1', 'FIP1L1', 'UPF3B', 'U2AF1', 'SNRPD3', 'SRSF5', 'SLU7', 'SRRM1']	Gene Ontology Biological Process (2018 version)	4.32597	downregulated
transcription corepressor activity (GO:0003714)	3.41415	33.521	0.00273023	5.44491e-05	['TCERG1', 'TLE2', 'LDB1', 'ZMYND8', 'HNRNPU', 'GPS2', 'UBP1', 'KCTD1', 'TOB1', 'CCAR1', 'SNW1', 'BHLHE40', 'ID4', 'BRD7', 'JUNB', 'PFDN5']	Gene Ontology Molecular Function (2018 version)	4.26401	downregulated
prespliceosome (GO:0071010)	10.9327	91.9834	0.00287064	0.000221822	['PRPF39', 'SNRNP70', 'SNRPD1', 'LUC7L3', 'SNRPD3']	Gene Ontology Cellular Component (2018 version)	3.65399	downregulated
cellular macromolecule biosynthetic process (GO:0034645)	2.68507	26.2873	0.00297273	5.59986e-05	['RPL30', 'LDB1', 'GTF3C6', 'RPL23', 'SARS', 'CDC7', 'RRBP1', 'NAP1L1', 'EEF2', 'GSPT2', 'TOPORS', 'MRPS5', 'NR4A2', 'MRPS9', 'FUBP3', 'RPS29', 'POLR2B', 'EEF1A2', 'RPS6KB2', 'RPL27', 'TOP1', 'RPL28', 'ABCF1']	Gene Ontology Biological Process (2018 version)	4.25182	downregulated
ncRNA processing (GO:0034470)	3.23307	31.3723	0.00315164	6.10652e-05	['RPL30', 'ZCCHC11', 'NOP14', 'SSB', 'UTP3', 'RPL23', 'SRRT', 'SARS', 'LAS1L', 'RPS29', 'HNRNPA2B1', 'DROSHA', 'RPL27', 'RPL28', 'LYAR', 'MPHOSPH6', 'PELP1']	Gene Ontology Biological Process (2018 version)	4.21421	downregulated
centrosome (GO:0005813)	2.3013	18.9548	0.00323641	0.000264797	['DYNC1I2', 'TRAF3IP1', 'ARL3', 'CETN3', 'BCCIP', 'HNRNPU', 'PHAX', 'CHD3', 'DYNC2LI1', 'KIF3A', 'LEO1', 'CEP95', 'BBS7', 'ATP6V1D', 'RAB8A', 'CNTLN', 'IQCB1', 'PLK3', 'LRRC45', 'PPP1R12A', 'ODF2', 'CEP162', 'TUBGCP3', 'CALM2', 'RABL6']	Gene Ontology Cellular Component (2018 version)	3.57709	downregulated
DNA-templated transcription, termination (GO:0006353)	4.59488	43.9649	0.00351083	6.99142e-05	['TAF1D', 'DMTF1', 'RBM8A', 'PABPN1', 'FIP1L1', 'UPF3B', 'U2AF1', 'SNRPD3', 'SRSF5', 'SLU7', 'SRRM1']	Gene Ontology Biological Process (2018 version)	4.15543	downregulated
cation-transporting ATPase activity (GO:0019829)	10.2853	98.5499	0.00466813	6.89872e-05	['ATP5D', 'ATP5G3', 'ATP5H', 'ATP13A3', 'ATP5G1', 'ATP5L']	Gene Ontology Molecular Function (2018 version)	4.16123	upregulated
poly-pyrimidine tract binding (GO:0008187)	13.1212	119.752	0.00477086	0.000108738	['DAZAP1', 'SSB', 'PNPT1', 'HNRNPH1', 'HNRNPU']	Gene Ontology Molecular Function (2018 version)	3.96362	downregulated
U12-type spliceosomal complex (GO:0005689)	8.94307	68.1544	0.00567471	0.000490088	['ZRSR2', 'SF3B2', 'SNRPD1', 'YBX1', 'SNRPD3']	Gene Ontology Cellular Component (2018 version)	3.30973	downregulated
plasma membrane bounded cell projection assembly (GO:0120031)	3.0288	27.1667	0.00622122	0.000127237	['IQCB1', 'TRAF3IP1', 'ACTN2', 'ARL3', 'CBY1', 'SHTN1', 'IFT52', 'IFT88', 'KIF3A', 'CEP83', 'CEP162', 'FXYD5', 'BBS7', 'CC2D2A', 'BBS5', 'ATP6V1D', 'RAB8A']	Gene Ontology Biological Process (2018 version)	3.89539	downregulated
nucleocytoplasmic transport (GO:0006913)	7.08519	63.1509	0.0064133	0.000134617	['NEMF', 'SNRPD1', 'PHAX', 'SNRPD3', 'HNRNPA1', 'NSRP1', 'MALT1']	Gene Ontology Biological Process (2018 version)	3.8709	downregulated
double-stranded DNA binding (GO:0003690)	4.45104	38.2399	0.0072435	0.000185731	['EGR1', 'SLTM', 'BHLHE40', 'SAFB2', 'HNRNPU', 'PSIP1', 'HMGB1', 'YBX1', 'TOP1', 'SAFB']	Gene Ontology Molecular Function (2018 version)	3.73112	downregulated
cytosolic part (GO:0044445)	3.23737	23.648	0.00739603	0.000672366	['FYCO1', 'CCT2', 'RPL30', 'MRPS9', 'PSMC6', 'RPS29', 'RPL23', 'PSMC1', 'RPL27', 'RPL28', 'MRPS5', 'EIF2A']	Gene Ontology Cellular Component (2018 version)	3.17239	downregulated
mitochondrial electron transport, cytochrome c to oxygen (GO:0006123)	12.3005	109.171	0.00740938	0.0001398	['NDUFA4', 'COX4I1', 'COX6C', 'COX5A', 'COX6B1']	Gene Ontology Biological Process (2018 version)	3.85449	upregulated
chromosome (GO:0005694)	4.04342	29.2399	0.00757902	0.000723452	['IK', 'GTF2B', 'UVSSA', 'HNRNPU', 'HMGB1', 'TOP1', 'SMC3', 'HDAC8', 'PUM3']	Gene Ontology Cellular Component (2018 version)	3.14059	downregulated
Cdc73/Paf1 complex (GO:0016593)	23.5352	168.065	0.00791945	0.000791945	['LEO1', 'PAF1', 'RTF1']	Gene Ontology Cellular Component (2018 version)	3.10131	downregulated
RNA export from nucleus (GO:0006405)	4.03908	34.4361	0.00921105	0.0001983	['SSB', 'RBM8A', 'FIP1L1', 'HNRNPA2B1', 'UPF3B', 'PHAX', 'U2AF1', 'SRSF5', 'HNRNPA1', 'SLU7', 'SRRM1']	Gene Ontology Biological Process (2018 version)	3.70268	downregulated
regulation of transcription elongation from RNA polymerase II promoter (GO:0034243)	10.9327	91.9834	0.0100523	0.000221822	['LEO1', 'HNRNPU', 'PAF1', 'RTF1', 'BRD4']	Gene Ontology Biological Process (2018 version)	3.65399	downregulated
establishment of protein localization to mitochondrion (GO:0072655)	6.57809	55.9439	0.0104444	0.000202539	['TIMM8B', 'FIS1', 'NDUFB8', 'TOMM7', 'MFF', 'TOMM5', 'TOMM22']	Gene Ontology Biological Process (2018 version)	3.69349	upregulated
mitochondrial respiratory chain complex IV (GO:0005751)	12.0887	87.6636	0.0106346	0.000708972	['NDUFA4', 'COX4I1', 'UQCRFS1', 'COX5A']	Gene Ontology Cellular Component (2018 version)	3.14937	upregulated
post-mRNA release spliceosomal complex (GO:0071014)	19.6117	132.462	0.0111522	0.00116591	['ISY1', 'SNW1', 'SYF2']	Gene Ontology Cellular Component (2018 version)	2.93333	downregulated
DNA-templated transcription, initiation (GO:0006352)	3.23706	26.7982	0.0112321	0.000253902	['TAF15', 'GTF2B', 'MED4', 'GTF2F1', 'CTGF', 'NR4A2', 'NR4A1', 'CDK8', 'TAF1D', 'SNW1', 'DMTF1', 'THRAP3', 'POLR2B', 'SOX9']	Gene Ontology Biological Process (2018 version)	3.59533	downregulated
Cajal body (GO:0015030)	6.78196	44.2674	0.0134114	0.00146306	['SRRM2', 'PRPF3', 'HNRNPA2B1', 'ZC3H8', 'U2AF1']	Gene Ontology Cellular Component (2018 version)	2.83474	downregulated
snRNA transcription (GO:0009301)	5.09782	40.5692	0.0142011	0.0003498	['POLR2B', 'GTF2B', 'SNAPC4', 'SRRT', 'ZC3H8', 'PHAX', 'GTF2F1', 'POU2F2']	Gene Ontology Biological Process (2018 version)	3.45618	downregulated
snRNA transcription from RNA polymerase II promoter (GO:0042795)	5.09782	40.5692	0.0142011	0.0003498	['POLR2B', 'GTF2B', 'SNAPC4', 'SRRT', 'ZC3H8', 'PHAX', 'GTF2F1', 'POU2F2']	Gene Ontology Biological Process (2018 version)	3.45618	downregulated
cilium organization (GO:0044782)	3.12697	24.8708	0.0142011	0.000351382	['IQCB1', 'TRAF3IP1', 'ARL3', 'CBY1', 'IFT52', 'IFT88', 'KIF3A', 'CEP83', 'CEP162', 'BBS7', 'ATP6V1D', 'CC2D2A', 'BBS5', 'RAB8A']	Gene Ontology Biological Process (2018 version)	3.45422	downregulated
regulation of cell cycle (GO:0051726)	2.98454	23.7362	0.0142011	0.000351589	['TSPYL2', 'MAP4K2', 'BEX2', 'DYNLT3', 'HNRNPU', 'CDK11B', 'NR4A1', 'CDK8', 'TAOK3', 'CCPG1', 'ID4', 'SOX9', 'MAP2K7', 'JUNB', 'MAP4K4']	Gene Ontology Biological Process (2018 version)	3.45396	downregulated
RNA polymerase II core binding (GO:0000993)	9.36941	73.1295	0.0143081	0.000407637	['GTF2B', 'UVSSA', 'HNRNPU', 'PAF1', 'BRD4']	Gene Ontology Molecular Function (2018 version)	3.38973	downregulated
cilium assembly (GO:0060271)	2.65975	21.0625	0.0143806	0.000363772	['IQCB1', 'DYNC1I2', 'TRAF3IP1', 'ODF2', 'ARL3', 'CBY1', 'DYNC2LI1', 'IFT52', 'IFT88', 'KIF3A', 'CEP83', 'CEP162', 'BBS7', 'BBOF1', 'CC2D2A', 'BBS5', 'ATP6V1D', 'RAB8A']	Gene Ontology Biological Process (2018 version)	3.43917	downregulated
basal RNA polymerase II transcription machinery binding (GO:0001099)	8.94307	68.1544	0.0147513	0.000490088	['GTF2B', 'UVSSA', 'HNRNPU', 'PAF1', 'BRD4']	Gene Ontology Molecular Function (2018 version)	3.30973	downregulated
poly(G) binding (GO:0034046)	29.4205	223.37	0.0147513	0.000504318	['DAZAP1', 'PNPT1', 'HNRNPU']	Gene Ontology Molecular Function (2018 version)	3.2973	downregulated
poly(U) RNA binding (GO:0008266)	13.0968	98.2273	0.0149315	0.00055302	['DAZAP1', 'SSB', 'PNPT1', 'HNRNPH1']	Gene Ontology Molecular Function (2018 version)	3.25726	downregulated
lysosomal membrane (GO:0005765)	2.46968	16.7995	0.0155455	0.00111121	['ATP6V1A', 'SLC36A1', 'BRI3', 'SURF4', 'LPCAT1', 'NDUFC2', 'MFSD12', 'AP2A2', 'SPPL3', 'GNAI1', 'PSAP', 'AP2S1', 'ATP6V1B2', 'AP1S1', 'CDIP1', 'TMEM106B', 'CYB561']	Gene Ontology Cellular Component (2018 version)	2.9542	upregulated
mitochondrial outer membrane translocase complex (GO:0005742)	19.6117	132.462	0.0155455	0.00116591	['TOMM7', 'TOMM5', 'TOMM22']	Gene Ontology Cellular Component (2018 version)	2.93333	upregulated
regulation of mRNA metabolic process (GO:1903311)	14.2881	110.989	0.0157218	0.000423084	['SLTM', 'SAFB2', 'SAFB', 'CDK11B']	Gene Ontology Biological Process (2018 version)	3.37357	downregulated
positive regulation of stress-activated protein kinase signaling cascade (GO:0070304)	14.2881	110.989	0.0157218	0.000423084	['TAOK3', 'ARL6IP5', 'EIF2AK2', 'MID1']	Gene Ontology Biological Process (2018 version)	3.37357	downregulated
positive regulation of transcription elongation from RNA polymerase II promoter (GO:0032968)	14.2881	110.989	0.0157218	0.000423084	['LEO1', 'PAF1', 'RTF1', 'BRD4']	Gene Ontology Biological Process (2018 version)	3.37357	downregulated
nuclear chromosome (GO:0000228)	5.1366	32.4043	0.0160223	0.00182072	['IK', 'CCDC36', 'HNRNPU', 'TOP1', 'HDAC8', 'BRD4']	Gene Ontology Cellular Component (2018 version)	2.73976	downregulated
peptide biosynthetic process (GO:0043043)	3.20644	24.7199	0.0160273	0.000448557	['RPL30', 'RPL23', 'SARS', 'RRBP1', 'GSPT2', 'MRPS5', 'MRPS9', 'RPS29', 'EEF1A2', 'RPS6KB2', 'RPL27', 'RPL28', 'ABCF1']	Gene Ontology Biological Process (2018 version)	3.34818	downregulated
nuclear-transcribed mRNA catabolic process (GO:0000956)	3.20644	24.7199	0.0160273	0.000448557	['RPL30', 'DDX5', 'ZCCHC11', 'RBM8A', 'RPL23', 'UPF3B', 'GSPT2', 'ZFP36L1', 'RPS29', 'THRAP3', 'CNOT3', 'RPL27', 'RPL28']	Gene Ontology Biological Process (2018 version)	3.34818	downregulated
transcriptionally active chromatin (GO:0035327)	8.72849	54.3595	0.016701	0.00197375	['KMT2E', 'PSIP1', 'ZC3H8', 'PELP1']	Gene Ontology Cellular Component (2018 version)	2.70471	downregulated
nucleic acid transport (GO:0050657)	29.4205	223.37	0.017435	0.000504318	['RBFOX1', 'ATXN2', 'HNRNPA2B1']	Gene Ontology Biological Process (2018 version)	3.2973	downregulated
spliceosomal complex assembly (GO:0000245)	6.75477	51.2522	0.017435	0.000506722	['ZRSR2', 'SNRPD1', 'LUC7L3', 'SNRPD3', 'SRSF5', 'RBM5']	Gene Ontology Biological Process (2018 version)	3.29523	downregulated
core promoter binding (GO:0001047)	4.04342	29.2399	0.018138	0.000723452	['SFPQ', 'THRAP3', 'NONO', 'HNRNPU', 'SARS', 'SOX9', 'TOP1', 'RBMX', 'CCAR1']	Gene Ontology Molecular Function (2018 version)	3.14059	downregulated
positive regulation of nuclear-transcribed mRNA catabolic process, deadenylation-dependent decay (GO:1900153)	13.0968	98.2273	0.018682	0.00055302	['BTG2', 'TOB1', 'ZFP36L2', 'ZFP36L1']	Gene Ontology Biological Process (2018 version)	3.25726	downregulated
ribonucleoprotein complex assembly (GO:0022618)	3.30533	24.7059	0.0187446	0.000567328	['ATXN2L', 'ISY1', 'ZRSR2', 'ATXN2', 'SNW1', 'SNRPD1', 'LUC7L3', 'SNRPD3', 'SRSF5', 'RBM5', 'EIF3A', 'EIF2A']	Gene Ontology Biological Process (2018 version)	3.24617	downregulated
cellular response to fibroblast growth factor stimulus (GO:0044344)	4.18677	31.2378	0.0187446	0.000575048	['HNRNPM', 'NR4A1', 'HNRNPH1', 'POLR2B', 'HNRNPF', 'GTF2F1', 'HNRNPA1', 'ZFP36L2', 'ZFP36L1']	Gene Ontology Biological Process (2018 version)	3.2403	downregulated
protein targeting to mitochondrion (GO:0006626)	5.87679	46.3588	0.0188311	0.000375043	['TIMM8B', 'FIS1', 'NDUFB8', 'TOMM7', 'MFF', 'TOMM5', 'TOMM22']	Gene Ontology Biological Process (2018 version)	3.42592	upregulated
acetylation-dependent protein binding (GO:0140033)	11.2247	78.7994	0.0191411	0.000893643	['ZMYND8', 'BRD9', 'BRD7', 'BRD4']	Gene Ontology Molecular Function (2018 version)	3.04884	downregulated
lysine-acetylated histone binding (GO:0070577)	11.2247	78.7994	0.0191411	0.000893643	['ZMYND8', 'BRD9', 'BRD7', 'BRD4']	Gene Ontology Molecular Function (2018 version)	3.04884	downregulated
RNA polymerase II transcription factor binding (GO:0001085)	3.56481	24.8948	0.0191411	0.000927061	['TCERG1', 'EGR2', 'BEX1', 'LDB1', 'DDRGK1', 'BHLHE40', 'ID4', 'BBS7', 'FOS', 'BBS5']	Gene Ontology Molecular Function (2018 version)	3.03289	downregulated
proteasome-mediated ubiquitin-dependent protein catabolic process (GO:0043161)	2.63011	20.5024	0.020141	0.000411688	['VCP', 'CRBN', 'AMFR', 'DERL1', 'RBX1', 'RMND5B', 'UCHL1', 'PSMB4', 'MAEA', 'PSMB3', 'UBC', 'UBXN8', 'FBXL3', 'SEC61B', 'MAN1B1', 'RPS27A', 'RNF187', 'UBQLN2']	Gene Ontology Biological Process (2018 version)	3.38543	upregulated
macroautophagy (GO:0016236)	3.95918	30.6159	0.0209012	0.000438181	['VCP', 'MAP1LC3A', 'UBC', 'TOMM7', 'PGAM5', 'STAM', 'DYNLL1', 'RPS27A', 'TOMM5', 'TOMM22']	Gene Ontology Biological Process (2018 version)	3.35835	upregulated
focal adhesion (GO:0005925)	2.24617	14.3486	0.0212405	0.00168154	['RPS9', 'MAP2K1', 'RPL3', 'RPS8', 'CAV2', 'RPS5', 'RPL13A', 'HACD3', 'RAB21', 'RPS14', 'RPS19', 'RPS18', 'RPL37A', 'TSPAN4', 'RPS2', 'RPS11', 'RPL18', 'RPS13', 'YWHAG']	Gene Ontology Cellular Component (2018 version)	2.77429	upregulated
glucocorticoid receptor binding (GO:0035259)	19.6117	132.462	0.0215387	0.00116591	['NR4A2', 'NR4A1', 'SUMO1']	Gene Ontology Molecular Function (2018 version)	2.93333	downregulated
phosphatase activator activity (GO:0019211)	19.6117	132.462	0.0215387	0.00116591	['PPP1R15A', 'GTF2F1', 'CALM2']	Gene Ontology Molecular Function (2018 version)	2.93333	downregulated
ATP metabolic process (GO:0046034)	5.63634	43.184	0.0218954	0.000470499	['ATP5E', 'ATP5D', 'ATP5G3', 'ATP5H', 'ATP5G1', 'ATP5J2', 'ATP5L']	Gene Ontology Biological Process (2018 version)	3.32744	upregulated
long-term memory (GO:0007616)	12.0887	87.6636	0.0223844	0.000708972	['NPAS4', 'ARC', 'RASGRF1', 'SHANK1']	Gene Ontology Biological Process (2018 version)	3.14937	downregulated
transcription initiation from RNA polymerase II promoter (GO:0006367)	3.21533	23.3083	0.0223844	0.000710809	['NR4A2', 'NR4A1', 'CDK8', 'SNW1', 'TAF15', 'THRAP3', 'POLR2B', 'GTF2B', 'SOX9', 'MED4', 'GTF2F1', 'CTGF']	Gene Ontology Biological Process (2018 version)	3.14825	downregulated
ribosome (GO:0005840)	3.9985	23.3728	0.023574	0.00289318	['RPL30', 'NEMF', 'RPS29', 'RPL23', 'EIF2AK2', 'RPL27', 'RRBP1']	Gene Ontology Cellular Component (2018 version)	2.53863	downregulated
translation (GO:0006412)	2.7483	19.6754	0.0237328	0.00077775	['N6AMT1', 'RPL30', 'RPL23', 'SARS', 'RRBP1', 'EEF2', 'GSPT2', 'MRPS5', 'MRPS9', 'RPS29', 'EEF1A2', 'RPS6KB2', 'RPL27', 'RPL28', 'ABCF1']	Gene Ontology Biological Process (2018 version)	3.10916	downregulated
regulation of chaperone-mediated autophagy (GO:1904714)	23.5352	168.065	0.0237328	0.000791945	['PLK3', 'SNRNP70', 'EEF1A2']	Gene Ontology Biological Process (2018 version)	3.10131	downregulated
endodermal cell fate commitment (GO:0001711)	23.5352	168.065	0.0237328	0.000791945	['LEO1', 'PAF1', 'RTF1']	Gene Ontology Biological Process (2018 version)	3.10131	downregulated
purine ribonucleotide biosynthetic process (GO:0009152)	4.71618	35.3062	0.0254752	0.000560774	['GUCY1A2', 'ATP5E', 'ATP5D', 'ATP5G3', 'ATP5H', 'ATP5G1', 'ATP5J2', 'ATP5L']	Gene Ontology Biological Process (2018 version)	3.25121	upregulated
RNA polymerase core enzyme binding (GO:0043175)	6.78196	44.2674	0.0256767	0.00146306	['GTF2B', 'UVSSA', 'HNRNPU', 'PAF1', 'BRD4']	Gene Ontology Molecular Function (2018 version)	2.83474	downregulated
transcriptional activator activity, RNA polymerase II core promoter proximal region sequence-specific binding (GO:0001077)	2.91718	18.8789	0.0258521	0.0015467	['NPAS4', 'NR4A2', 'NR4A1', 'EGR2', 'KLF6', 'KLF5', 'FUBP3', 'FOXJ2', 'SOX9', 'EBF4', 'SOX12', 'YBX1']	Gene Ontology Molecular Function (2018 version)	2.81059	downregulated
ubiquitin-dependent ERAD pathway (GO:0030433)	5.41475	40.3125	0.0259304	0.000584386	['VCP', 'AMFR', 'UBXN8', 'DERL1', 'SEC61B', 'MAN1B1', 'UBQLN2']	Gene Ontology Biological Process (2018 version)	3.2333	upregulated
TBP-class protein binding (GO:0017025)	9.24241	59.2321	0.0262789	0.00164711	['PSMC6', 'GTF2B', 'PSMC1', 'RUVBL1']	Gene Ontology Molecular Function (2018 version)	2.78328	downregulated
ER to Golgi vesicle-mediated transport (GO:0006888)	3.09028	22.8308	0.0268271	0.000618655	['NAPA', 'BCAP31', 'DCTN2', 'SAR1B', 'TRAPPC4', 'GOSR2', 'TEX261', 'DYNLL1', 'COPZ1', 'CNIH1', 'TMEM115', 'CAPZA1', 'RANGRF']	Gene Ontology Biological Process (2018 version)	3.20855	upregulated
spliceosomal snRNP complex (GO:0097525)	4.45657	25.2266	0.027348	0.00348065	['SF3B2', 'PRPF39', 'SNRPD1', 'SNRNP70', 'LUC7L3', 'SNRPD3']	Gene Ontology Cellular Component (2018 version)	2.45834	downregulated
ERAD pathway (GO:0036503)	4.579	33.4665	0.0283953	0.000669701	['VCP', 'SDF2L1', 'AMFR', 'UBXN8', 'DERL1', 'SEC61B', 'MAN1B1', 'UBQLN2']	Gene Ontology Biological Process (2018 version)	3.17412	upregulated
regulation of translation (GO:0006417)	2.79395	19.3491	0.0289775	0.000982553	['EIF5B', 'BTG2', 'UPF3B', 'EIF2AK2', 'EEF2', 'TOB1', 'PUM3', 'ATXN2', 'NEMF', 'POLR2B', 'NCL', 'CNOT3', 'TNRC6A', 'EIF2A']	Gene Ontology Biological Process (2018 version)	3.00764	downregulated
RNA polymerase II transcription factor complex (GO:0090575)	2.8844	15.9794	0.0297893	0.00392678	['BCL9', 'SFPQ', 'LDB1', 'GTF2B', 'NONO', 'HNRNPU', 'FOS', 'MED4', 'GTF2F1', 'JUNB']	Gene Ontology Cellular Component (2018 version)	2.40596	downregulated
repressing transcription factor binding (GO:0070491)	5.02705	31.2146	0.0306831	0.00201058	['TCERG1', 'DDRGK1', 'ZMYND8', 'HMGB1', 'BBS7', 'BBS5']	Gene Ontology Molecular Function (2018 version)	2.69668	downregulated
protein lipoylation (GO:0009249)	23.5352	168.065	0.0322802	0.000791945	['POP5', 'GLRX5', 'NDUFAB1']	Gene Ontology Biological Process (2018 version)	3.10131	upregulated
protein targeting to membrane (GO:0006612)	5.11314	36.4923	0.0322802	0.000795162	['SDCBP', 'PEX19', 'ICMT', 'SSR2', 'ZDHHC7', 'ZDHHC2', 'ZDHHC3']	Gene Ontology Biological Process (2018 version)	3.09954	upregulated
mRNA transport (GO:0051028)	3.74413	25.2021	0.0344457	0.00119321	['RBM8A', 'FIP1L1', 'HNRNPA2B1', 'UPF3B', 'U2AF1', 'SRSF5', 'SLU7', 'SRRM1', 'ZFP36L1']	Gene Ontology Biological Process (2018 version)	2.92328	downregulated
negative regulation of cellular macromolecule biosynthetic process (GO:2000113)	2.05479	13.8108	0.0344457	0.00120504	['BTG2', 'LDB1', 'CBY1', 'UBP1', 'ZC3H8', 'ARID4A', 'TOB1', 'SUMO1', 'SOX9', 'BRD7', 'TSPYL2', 'TLE2', 'SMARCC2', 'NONO', 'EIF2AK2', 'KCTD1', 'GTPBP4', 'SFPQ', 'SNW1', 'NCL', 'BHLHE40', 'CNOT3', 'ID4', 'MPHOSPH8', 'PFDN5']	Gene Ontology Biological Process (2018 version)	2.919	downregulated
mRNA export from nucleus (GO:0006406)	3.70494	24.6873	0.0359452	0.00127685	['RBM8A', 'PABPN1', 'FIP1L1', 'HNRNPA2B1', 'UPF3B', 'U2AF1', 'SRSF5', 'SLU7', 'SRRM1']	Gene Ontology Biological Process (2018 version)	2.89386	downregulated
organelle assembly (GO:0070925)	2.24064	14.8259	0.0370954	0.00133767	['IQCB1', 'ATG3', 'GABARAPL1', 'TRAF3IP1', 'ARL3', 'CBY1', 'ATXN2L', 'IFT52', 'IFT88', 'ATXN2', 'KIF3A', 'CHMP2A', 'CEP83', 'CEP162', 'BBS7', 'CC2D2A', 'BBS5', 'ATP6V1D', 'RAB8A', 'EIF2A']	Gene Ontology Biological Process (2018 version)	2.87365	downregulated
spindle pole (GO:0000922)	3.1865	16.621	0.0398095	0.00542857	['BEX4', 'IK', 'BCCIP', 'CEP95', 'TUBGCP3', 'SMC3', 'CALM2', 'TOPORS']	Gene Ontology Cellular Component (2018 version)	2.26531	downregulated
mitochondrial inner membrane (GO:0005743)	2.08312	10.7673	0.0403887	0.00569113	['MT-ND6', 'MT-ND4', 'MT-ND5', 'NDUFB10', 'UQCRB', 'MT-CO1', 'MRPS25', 'NDUFB3', 'NDUFA1', 'TIMM44', 'MT-ND2', 'MRPS5', 'MT-ND1', 'MRPS9', 'NDUFS6', 'NDUFAF2', 'MT-CO2']	Gene Ontology Cellular Component (2018 version)	2.2448	downregulated
DNA-templated transcription, elongation (GO:0006354)	3.59211	23.2242	0.0412265	0.00155649	['TAF1D', 'TAF15', 'POLR2B', 'GTF2B', 'LEO1', 'PAF1', 'RTF1', 'SSRP1', 'GTF2F1']	Gene Ontology Biological Process (2018 version)	2.80785	downregulated
regulation of chromatin organization (GO:1902275)	16.8091	107.852	0.0412265	0.00163478	['IGF2', 'HNRNPU', 'TLK1']	Gene Ontology Biological Process (2018 version)	2.78654	downregulated
histone H2B ubiquitination (GO:0033523)	16.8091	107.852	0.0412265	0.00163478	['RNF20', 'LEO1', 'PAF1']	Gene Ontology Biological Process (2018 version)	2.78654	downregulated
positive regulation of mRNA splicing, via spliceosome (GO:0048026)	16.8091	107.852	0.0412265	0.00163478	['SNW1', 'THRAP3', 'RBMX']	Gene Ontology Biological Process (2018 version)	2.78654	downregulated
regulation of mRNA 3'-end processing (GO:0031440)	16.8091	107.852	0.0412265	0.00163478	['LEO1', 'PAF1', 'ZFP36L1']	Gene Ontology Biological Process (2018 version)	2.78654	downregulated
primary miRNA processing (GO:0031053)	16.8091	107.852	0.0412265	0.00163478	['HNRNPA2B1', 'SRRT', 'DROSHA']	Gene Ontology Biological Process (2018 version)	2.78654	downregulated
regulation of transcription, DNA-templated (GO:0006355)	1.56137	10.0113	0.0412265	0.00164196	['LDB1', 'ZMYND8', 'CBY1', 'UBP1', 'ZC3H8', 'ARID4A', 'HMGB1', 'CHD3', 'YBX1', 'ZXDA', 'HMGN5', 'SUMO1', 'SFR1', 'RUVBL1', 'SNAPC4', 'SOX9', 'BBS7', 'JUNB', 'ZFP37', 'TLE2', 'SMARCC2', 'ACTL6B', 'KCTD1', 'SOX12', 'FOS', 'MED4', 'SAFB', 'NPAS4', 'SFPQ', 'DMTF1', 'SLTM', 'THRAP3', 'PFDN5', 'KMT2E', 'DDX5', 'SRRT', 'TCEAL8', 'TCEAL6', 'TCEAL5', 'TCEAL3', 'SAFB2', 'BRD7', 'RREB1', 'BRD4', 'RNF20', 'E…	Gene Ontology Biological Process (2018 version)	2.78464	downregulated
transcription coactivator activity (GO:0003713)	2.31104	13.5608	0.0413738	0.00282898	['RNF20', 'TCERG1', 'SMARCC2', 'ACTL6B', 'FUS', 'SOX12', 'MED4', 'GTF2F1', 'CCAR1', 'SNW1', 'SFR1', 'THRAP3', 'RUVBL1', 'SOX9', 'BRD7', 'JUNB']	Gene Ontology Molecular Function (2018 version)	2.54837	downregulated
protein maturation (GO:0051604)	4.21138	28.6812	0.0415176	0.00110225	['PSENEN', 'APH1A', 'POP5', 'GLRX5', 'BOLA2', 'NDUFAB1', 'CPE', 'ISCU']	Gene Ontology Biological Process (2018 version)	2.95772	upregulated
endoplasmic reticulum mannose trimming (GO:1904380)	10.4758	71.2734	0.0415176	0.00110975	['AMFR', 'UBC', 'MAN1B1', 'RPS27A']	Gene Ontology Biological Process (2018 version)	2.95478	upregulated
protein exit from endoplasmic reticulum (GO:0032527)	10.4758	71.2734	0.0415176	0.00110975	['VCP', 'DERL1', 'RANGRF', 'SEC61B']	Gene Ontology Biological Process (2018 version)	2.95478	upregulated
ribosomal small subunit assembly (GO:0000028)	10.4758	71.2734	0.0415176	0.00110975	['RPS14', 'RPS19', 'RPS5', 'RPS27L']	Gene Ontology Biological Process (2018 version)	2.95478	upregulated
regulation of oxidative phosphorylation (GO:0002082)	19.6117	132.462	0.0419729	0.00116591	['VCP', 'UQCC2', 'SLC25A33']	Gene Ontology Biological Process (2018 version)	2.93333	upregulated
peroxisome fission (GO:0016559)	19.6117	132.462	0.0419729	0.00116591	['FIS1', 'PEX19', 'MFF']	Gene Ontology Biological Process (2018 version)	2.93333	upregulated
RNA binding (GO:0003723)	1.65011	11.7545	0.0467452	0.000805951	['RPL3', 'RPL34', 'PEBP1', 'RPS14', 'SNRPD2', 'RPS19', 'RPS18', 'TMSB4X', 'SEC61B', 'RPS11', 'RPL39', 'RPS13', 'YWHAG', 'EIF5A', 'RPS9', 'MRPS24', 'RPS8', 'RPS5', 'RC3H1', 'RPL13A', 'NUDT16L1', 'SRP9', 'UHMK1', 'NME1', 'RPL37A', 'C1D', 'KCTD12', 'RPL29', 'SLC25A11', 'EIF1B', 'DAP3', 'CSTB', 'VCP', 'RPS27L', 'TROVE2', 'PURA', 'PRDX1', 'UBC', 'RPL14', 'RPL13', 'POLR2G', 'RPS2', 'RPL18', 'RPS27A', '…	Gene Ontology Molecular Function (2018 version)	3.09369	upregulated
spliceosomal tri-snRNP complex (GO:0097526)	5.81631	28.7667	0.0477853	0.00711269	['ZMAT2', 'SNRPD1', 'PRPF3', 'SNRPD3']	Gene Ontology Cellular Component (2018 version)	2.14797	downregulated
DNA-directed RNA polymerase II, holoenzyme (GO:0016591)	3.32166	16.3206	0.0477853	0.00734762	['POLR2B', 'GTF2B', 'LEO1', 'PAF1', 'RTF1', 'MED4', 'GTF2F1']	Gene Ontology Cellular Component (2018 version)	2.13385	downregulated
spindle microtubule (GO:0005876)	4.46648	21.9229	0.0477853	0.007385	['KIF3A', 'ARL3', 'HNRNPU', 'TUBGCP3', 'CALM2']	Gene Ontology Cellular Component (2018 version)	2.13165	downregulated
Golgi vesicle transport (GO:0048193)	2.4949	16.432	0.0487318	0.0013792	['NAPA', 'BCAP31', 'DCTN2', 'SAR1B', 'TRAPPC4', 'GOSR2', 'SURF4', 'TEX261', 'DYNLL1', 'COPZ1', 'CNIH1', 'TMEM115', 'CAPZA1', 'NUDT19', 'TBC1D14', 'RANGRF']	Gene Ontology Biological Process (2018 version)	2.86037	upregulated
negative regulation of myeloid cell differentiation (GO:0045638)	8.72849	54.3595	0.0488964	0.00197375	['LDB1', 'LEO1', 'PAF1', 'ZFP36L1']	Gene Ontology Biological Process (2018 version)	2.70471	downregulated
thyroid hormone receptor binding (GO:0046966)	7.14003	39.9262	0.0523412	0.003728	['THRAP3', 'GTF2B', 'MED4', 'HMGN3']	Gene Ontology Molecular Function (2018 version)	2.42852	downregulated
regulation of RNA polymerase II transcriptional preinitiation complex assembly (GO:0045898)	14.7072	89.956	0.0539379	0.00220629	['PSMC6', 'PSMC1', 'HMGB1']	Gene Ontology Biological Process (2018 version)	2.65634	downregulated
positive regulation of mRNA catabolic process (GO:0061014)	8.26868	50.0793	0.0565261	0.00234258	['PNPT1', 'TOB1', 'ZFP36L2', 'ZFP36L1']	Gene Ontology Biological Process (2018 version)	2.63031	downregulated
regulation of cellular amide metabolic process (GO:0034248)	5.95868	35.866	0.0565469	0.0024318	['ATXN2', 'EEF1A2', 'BPGM', 'PUM3', 'EIF2A']	Gene Ontology Biological Process (2018 version)	2.61407	downregulated
regulation of RNA splicing (GO:0043484)	4.82137	29.0146	0.0565469	0.00243474	['CLK1', 'SNRNP70', 'HNRNPH1', 'HNRNPF', 'CWC22', 'CLK2']	Gene Ontology Biological Process (2018 version)	2.61355	downregulated
fat cell differentiation (GO:0045444)	4.82137	29.0146	0.0565469	0.00243474	['CLIP3', 'NR4A2', 'NR4A1', 'EGR2', 'CBY1', 'BBS7']	Gene Ontology Biological Process (2018 version)	2.61355	downregulated
protein-cofactor linkage (GO:0018065)	16.8091	107.852	0.0567119	0.00163478	['POP5', 'GLRX5', 'NDUFAB1']	Gene Ontology Biological Process (2018 version)	2.78654	upregulated
Hsp70 protein binding (GO:0030544)	6.82924	37.2276	0.0574341	0.00429112	['RNF207', 'DNAJC8', 'HDAC8', 'PPID']	Gene Ontology Molecular Function (2018 version)	2.36743	downregulated
vitamin D receptor binding (GO:0042809)	10.6945	57.5477	0.0574341	0.00460303	['SNW1', 'THRAP3', 'MED4']	Gene Ontology Molecular Function (2018 version)	2.33696	downregulated
transcription factor activity, RNA polymerase II core promoter proximal region sequence-specific binding (GO:0000982)	2.24489	11.9878	0.0574341	0.00479578	['EGR2', 'FOXJ2', 'EBF4', 'SOX12', 'FOS', 'YBX1', 'NPAS4', 'NR4A2', 'NR4A1', 'KLF6', 'KLF5', 'FUBP3', 'BHLHE40', 'SOX9', 'PAXBP1']	Gene Ontology Molecular Function (2018 version)	2.31914	downregulated
mRNA 3'-UTR binding (GO:0003730)	4.14298	22.0954	0.0574341	0.00482854	['RNF20', 'DDX5', 'HNRNPA2B1', 'HNRNPU', 'ZFP36L2', 'ZFP36L1']	Gene Ontology Molecular Function (2018 version)	2.31618	downregulated
RNA polymerase II repressing transcription factor binding (GO:0001103)	6.54435	34.7944	0.0574341	0.0049089	['TCERG1', 'DDRGK1', 'BBS7', 'BBS5']	Gene Ontology Molecular Function (2018 version)	2.30902	downregulated
mitochondrial matrix (GO:0005759)	2.17457	11.5677	0.0587413	0.00489511	['NDUFB8', 'UQCC2', 'GLS2', 'GLRX5', 'SIRT3', 'GLUD1', 'SMDT1', 'NFS1', 'NDUFS7', 'CLPP', 'ATP5E', 'ATP5D', 'NDUFAB1', 'NT5M', 'MLYCD', 'ISCU']	Gene Ontology Cellular Component (2018 version)	2.31024	upregulated
transcription elongation from RNA polymerase II promoter (GO:0006368)	3.62826	21.5673	0.0601175	0.00262084	['TAF15', 'POLR2B', 'GTF2B', 'LEO1', 'PAF1', 'RTF1', 'SSRP1', 'GTF2F1']	Gene Ontology Biological Process (2018 version)	2.58156	downregulated
U2-type prespliceosome (GO:0071004)	7.84105	36.444	0.0602311	0.00958222	['PRPF39', 'SNRNP70', 'LUC7L3']	Gene Ontology Cellular Component (2018 version)	2.01853	downregulated
regulation of RNA metabolic process (GO:0051252)	5.78313	34.134	0.0609646	0.00273302	['CLK1', 'SNRNP70', 'HNRNPH1', 'HNRNPF', 'CLK2']	Gene Ontology Biological Process (2018 version)	2.56336	downregulated
positive regulation of DNA-templated transcription, elongation (GO:0032786)	7.85484	46.2956	0.0609646	0.0027562	['LEO1', 'PAF1', 'RTF1', 'BRD4']	Gene Ontology Biological Process (2018 version)	2.55969	downregulated
regulation of AMPA receptor activity (GO:2000311)	7.85484	46.2956	0.0609646	0.0027562	['ARC', 'CACNG3', 'SHISA7', 'SHANK1']	Gene Ontology Biological Process (2018 version)	2.55969	downregulated
WW domain binding (GO:0050699)	6.28226	32.5918	0.063221	0.00558362	['TCEAL8', 'TCEAL6', 'TCEAL5', 'TCEAL3']	Gene Ontology Molecular Function (2018 version)	2.25308	downregulated
cytoplasmic ribonucleoprotein granule (GO:0036464)	2.46684	11.2137	0.0648509	0.010612	['ATXN2L', 'ATXN2', 'NCL', 'CNOT3', 'HNRNPU', 'YBX1', 'TOP1', 'RPL28', 'TNRC6A', 'ZFP36L1']	Gene Ontology Cellular Component (2018 version)	1.9742	downregulated
single-stranded DNA binding (GO:0003697)	3.44675	17.5636	0.0658043	0.00612309	['FUBP1', 'HNRNPU', 'HMGB1', 'TOP1', 'RTF1', 'HNRNPA1', 'RAD23B']	Gene Ontology Molecular Function (2018 version)	2.21303	downregulated
RNA polymerase II activating transcription factor binding (GO:0001102)	4.67965	23.7977	0.0658043	0.00618673	['EGR2', 'BEX1', 'LDB1', 'BHLHE40', 'FOS']	Gene Ontology Molecular Function (2018 version)	2.20854	downregulated
small nuclear ribonucleoprotein complex (GO:0030532)	7.3506	33.0369	0.0664211	0.0111708	['SNRPD1', 'SNRPD3', 'SLU7']	Gene Ontology Cellular Component (2018 version)	1.95192	downregulated
intraciliary transport involved in cilium assembly (GO:0035735)	5.6176	32.5216	0.0668955	0.00306034	['DYNC2LI1', 'IFT52', 'IFT88', 'TRAF3IP1', 'KIF3A']	Gene Ontology Biological Process (2018 version)	2.51423	downregulated
positive regulation of protein targeting to membrane (GO:0090314)	8.72849	54.3595	0.0672485	0.00197375	['FIS1', 'ITGB1BP1', 'MIEF1', 'MFF']	Gene Ontology Biological Process (2018 version)	2.70471	upregulated
translation factor activity, RNA binding (GO:0008135)	3.87051	19.4766	0.0673652	0.0065254	['EIF5B', 'EEF1A2', 'EIF3G', 'EIF3A', 'EIF2A', 'ABCF1']	Gene Ontology Molecular Function (2018 version)	2.18539	downregulated
recycling endosome membrane (GO:0055038)	4.67965	23.7977	0.0707055	0.00618673	['SCAMP5', 'SLC9A7', 'RAB11A', 'BOK', 'VAMP3']	Gene Ontology Cellular Component (2018 version)	2.20854	upregulated
cytosolic ribosome (GO:0022626)	2.71713	11.8542	0.0737763	0.0127432	['RPL30', 'MRPS9', 'RPS29', 'RPL23', 'RPL27', 'RPL28', 'MRPS5', 'EIF2A']	Gene Ontology Cellular Component (2018 version)	1.89472	downregulated
regulation of stress-activated MAPK cascade (GO:0032872)	5.46128	31.0177	0.0737802	0.00341501	['TAOK3', 'ARL6IP5', 'EIF2AK2', 'MID1', 'MAP4K4']	Gene Ontology Biological Process (2018 version)	2.46661	downregulated
cytoplasmic translation (GO:0002181)	4.92206	30.0861	0.0741448	0.00221502	['RPL41', 'EIF3M', 'RPL22L1', 'RPL29', 'RPL18', 'RPL39']	Gene Ontology Biological Process (2018 version)	2.65462	upregulated
mRNA-containing ribonucleoprotein complex export from nucleus (GO:0071427)	3.43019	19.2986	0.0769188	0.00360257	['RBM8A', 'FIP1L1', 'HNRNPA2B1', 'UPF3B', 'U2AF1', 'SRSF5', 'SLU7', 'SRRM1']	Gene Ontology Biological Process (2018 version)	2.44339	downregulated
positive regulation of histone H3-K4 methylation (GO:0051571)	11.7646	65.9243	0.0769188	0.00368449	['KMT2E', 'SNW1', 'AUTS2']	Gene Ontology Biological Process (2018 version)	2.43362	downregulated
viral translation (GO:0019081)	11.7646	65.9243	0.0769188	0.00368449	['SSB', 'EIF3G', 'EIF3A']	Gene Ontology Biological Process (2018 version)	2.43362	downregulated
positive regulation of stress-activated MAPK cascade (GO:0032874)	3.77863	20.9968	0.0797163	0.00386139	['MAP4K2', 'TAOK3', 'ARL6IP5', 'EIF2AK2', 'HMGB1', 'MID1', 'CTGF']	Gene Ontology Biological Process (2018 version)	2.41326	downregulated
U2 snRNP (GO:0005686)	6.5332	27.5349	0.083363	0.014778	['SF3B2', 'SNRPD1', 'SNRPD3']	Gene Ontology Cellular Component (2018 version)	1.83038	downregulated
phosphoserine residue binding (GO:0050815)	19.5743	92.7514	0.085336	0.00875241	['LEO1', 'RTF1']	Gene Ontology Molecular Function (2018 version)	2.05787	downregulated
proteasome-activating ATPase activity (GO:0036402)	19.5743	92.7514	0.085336	0.00875241	['PSMC6', 'PSMC1']	Gene Ontology Molecular Function (2018 version)	2.05787	downregulated
transcription from RNA polymerase III promoter (GO:0006383)	6.82924	37.2276	0.086662	0.00429112	['GTF3C6', 'POLR3GL', 'SNAPC4', 'ZC3H8']	Gene Ontology Biological Process (2018 version)	2.36743	downregulated
mRNA polyadenylation (GO:0006378)	6.82924	37.2276	0.086662	0.00429112	['PNPT1', 'FIP1L1', 'LEO1', 'PAF1']	Gene Ontology Biological Process (2018 version)	2.36743	downregulated
nuclear proteasome complex (GO:0031595)	13.0482	54.1165	0.086927	0.0158049	['PSMC6', 'PSMC1']	Gene Ontology Cellular Component (2018 version)	1.80121	downregulated
proteasomal protein catabolic process (GO:0010498)	2.49015	14.7548	0.0878703	0.00267111	['VCP', 'CRBN', 'KLHL25', 'AMFR', 'DERL1', 'RBX1', 'RMND5B', 'UCHL1', 'PSMB4', 'MAEA', 'PSMB3', 'UBC', 'RPS27A', 'RNF187']	Gene Ontology Biological Process (2018 version)	2.57331	upregulated
clathrin adaptor complex (GO:0030131)	8.40155	40.4256	0.0887359	0.00813412	['AP2S1', 'AP1S1', 'AP2A2']	Gene Ontology Cellular Component (2018 version)	2.08969	upregulated
gamma-secretase complex (GO:0070765)	19.5743	92.7514	0.0889498	0.00875241	['APH1A', 'PSENEN']	Gene Ontology Cellular Component (2018 version)	2.05787	upregulated
integral component of mitochondrial inner membrane (GO:0031305)	5.41463	25.5693	0.0889498	0.00889498	['SMDT1', 'CHCHD6', 'MPC2', 'COX11']	Gene Ontology Cellular Component (2018 version)	2.05085	upregulated
microtubule (GO:0005874)	2.18178	8.90012	0.0889996	0.0169193	['BEX4', 'DYNC2LI1', 'CCT2', 'DYNC1I2', 'KIFC2', 'KIF3A', 'ARL3', 'CEP162', 'CALM2', 'MID1', 'GAS8']	Gene Ontology Cellular Component (2018 version)	1.77162	downregulated
fibrillar center (GO:0001650)	2.56157	10.3999	0.0889996	0.0172497	['KLF6', 'MBD6', 'DDX46', 'LEO1', 'FOXJ2', 'TOP1', 'RREB1', 'MALT1']	Gene Ontology Cellular Component (2018 version)	1.76322	downregulated
chromatin (GO:0000785)	1.96314	7.95375	0.0889996	0.0173954	['KMT2E', 'CBX8', 'SMARCC2', 'LDB1', 'POLR3GL', 'PCGF2', 'AKAP8L', 'PSIP1', 'ZC3H8', 'SMC3', 'SFPQ', 'CHMP2A', 'JUNB', 'PELP1']	Gene Ontology Cellular Component (2018 version)	1.75957	downregulated
stress-activated MAPK cascade (GO:0051403)	4.21718	22.8253	0.089118	0.00446069	['MAP4K2', 'TNIP2', 'GPS2', 'TRIB1', 'MAP2K7', 'ZFP36L1']	Gene Ontology Biological Process (2018 version)	2.3506	downregulated
protein alpha-1,2-demannosylation (GO:0036508)	7.85484	46.2956	0.0891328	0.0027562	['AMFR', 'UBC', 'MAN1B1', 'RPS27A']	Gene Ontology Biological Process (2018 version)	2.55969	upregulated
regulation of nuclear-transcribed mRNA catabolic process, deadenylation-dependent decay (GO:1900151)	10.6945	57.5477	0.0900256	0.00460303	['TOB1', 'ZFP36L2', 'ZFP36L1']	Gene Ontology Biological Process (2018 version)	2.33696	downregulated
regulation of histone modification (GO:0031056)	10.6945	57.5477	0.0900256	0.00460303	['AKAP8L', 'AKAP8', 'IGF2']	Gene Ontology Biological Process (2018 version)	2.33696	downregulated
ribosome biogenesis (GO:0042254)	2.41713	12.9732	0.0903298	0.0046672	['RPL30', 'NOP14', 'UTP3', 'RPL23', 'GNL2', 'LAS1L', 'RPS29', 'RPL27', 'RPL28', 'LYAR', 'EIF2A', 'MPHOSPH6', 'PELP1']	Gene Ontology Biological Process (2018 version)	2.33094	downregulated
protein kinase A regulatory subunit binding (GO:0034237)	7.84105	36.444	0.0907753	0.00958222	['AKAP8L', 'AKAP8', 'AKAP7']	Gene Ontology Molecular Function (2018 version)	2.01853	downregulated
core promoter sequence-specific DNA binding (GO:0001046)	3.52281	16.2844	0.0907753	0.00982752	['THRAP3', 'SARS', 'SOX9', 'FOS', 'TOP1', 'RREB1']	Gene Ontology Molecular Function (2018 version)	2.00756	downregulated
entry of bacterium into host cell (GO:0035635)	13.0724	76.4396	0.0918204	0.00288743	['UBC', 'CBL', 'RPS27A']	Gene Ontology Biological Process (2018 version)	2.53949	upregulated
antigen processing and presentation of exogenous peptide antigen (GO:0002478)	3.54636	20.6196	0.0918485	0.0029846	['DCTN2', 'SAR1B', 'CAPZA1', 'AP2S1', 'AP1S1', 'DYNLL1', 'AP2A2', 'SH3GL2']	Gene Ontology Biological Process (2018 version)	2.52511	upregulated
antigen processing and presentation of exogenous peptide antigen via MHC class II (GO:0019886)	3.54636	20.6196	0.0918485	0.0029846	['DCTN2', 'SAR1B', 'CAPZA1', 'AP2S1', 'AP1S1', 'DYNLL1', 'AP2A2', 'SH3GL2']	Gene Ontology Biological Process (2018 version)	2.52511	upregulated
mitotic spindle (GO:0072686)	3.02429	12.0349	0.0922387	0.0186969	['IQCB1', 'IK', 'BCCIP', 'HNRNPU', 'CDC7', 'SMC3']	Gene Ontology Cellular Component (2018 version)	1.72823	downregulated
spindle (GO:0005819)	2.24072	8.89644	0.0922387	0.018867	['BEX4', 'IQCB1', 'KIF3A', 'ARL3', 'HNRNPU', 'CEP95', 'CDC7', 'TUBGCP3', 'CALM2', 'TOPORS']	Gene Ontology Cellular Component (2018 version)	1.7243	downregulated
negative regulation of epidermal growth factor receptor signaling pathway (GO:0042059)	5.6176	32.5216	0.0926847	0.00306034	['UBC', 'STAM', 'CBL', 'RPS27A', 'SH3GL2']	Gene Ontology Biological Process (2018 version)	2.51423	upregulated
RNA polyadenylation (GO:0043631)	6.54435	34.7944	0.0930687	0.0049089	['PNPT1', 'FIP1L1', 'LEO1', 'PAF1']	Gene Ontology Biological Process (2018 version)	2.30902	downregulated
production of miRNAs involved in gene silencing by miRNA (GO:0035196)	6.54435	34.7944	0.0930687	0.0049089	['ZCCHC11', 'SRRT', 'HNRNPA2B1', 'DROSHA']	Gene Ontology Biological Process (2018 version)	2.30902	downregulated
RNA polymerase binding (GO:0070063)	7.3506	33.0369	0.0941937	0.0111708	['TCERG1', 'PABPN1', 'ANP32B']	Gene Ontology Molecular Function (2018 version)	1.95192	downregulated
R-SMAD binding (GO:0070412)	7.3506	33.0369	0.0941937	0.0111708	['DDX5', 'DROSHA', 'FOS']	Gene Ontology Molecular Function (2018 version)	1.95192	downregulated
steroid hormone receptor binding (GO:0035258)	3.37131	14.9501	0.0941937	0.011861	['NR4A2', 'NR4A1', 'DDX5', 'SNW1', 'SUMO1', 'PPID']	Gene Ontology Molecular Function (2018 version)	1.92588	downregulated
primary miRNA binding (GO:0070878)	15.6586	69.1885	0.0941937	0.0120517	['DDX5', 'DROSHA']	Gene Ontology Molecular Function (2018 version)	1.91895	downregulated
MAP kinase tyrosine/serine/threonine phosphatase activity (GO:0017017)	15.6586	69.1885	0.0941937	0.0120517	['DUSP1', 'DUSP6']	Gene Ontology Molecular Function (2018 version)	1.91895	downregulated
DEAD/H-box RNA helicase binding (GO:0017151)	15.6586	69.1885	0.0941937	0.0120517	['AKAP8L', 'DROSHA']	Gene Ontology Molecular Function (2018 version)	1.91895	downregulated
translation initiation factor activity (GO:0003743)	4.90625	21.6686	0.0941937	0.0120761	['EIF5B', 'EIF3G', 'EIF3A', 'EIF2A']	Gene Ontology Molecular Function (2018 version)	1.91807	downregulated
antigen processing and presentation of peptide antigen via MHC class II (GO:0002495)	3.50678	20.1663	0.0948222	0.00318062	['DCTN2', 'SAR1B', 'CAPZA1', 'AP2S1', 'AP1S1', 'DYNLL1', 'AP2A2', 'SH3GL2']	Gene Ontology Biological Process (2018 version)	2.49749	upregulated
cytosolic proteasome complex (GO:0031597)	11.1836	43.7575	0.0955924	0.0199875	['PSMC6', 'PSMC1']	Gene Ontology Cellular Component (2018 version)	1.69924	downregulated
nuclear hormone receptor binding (GO:0035257)	3.85205	16.7763	0.0963543	0.0128403	['SNW1', 'THRAP3', 'GTF2B', 'MED4', 'HMGN3']	Gene Ontology Molecular Function (2018 version)	1.89143	downregulated
poly-purine tract binding (GO:0070717)	6.91786	30.0952	0.0963543	0.0129021	['DAZAP1', 'PNPT1', 'HNRNPU']	Gene Ontology Molecular Function (2018 version)	1.88934	downregulated
recycling endosome (GO:0055037)	2.84025	13.0514	0.096965	0.0101005	['SCAMP5', 'SLC9A7', 'TBC1D14', 'TMEM230', 'RAB11A', 'RAN', 'BOK', 'VAMP3']	Gene Ontology Cellular Component (2018 version)	1.99566	upregulated
positive regulation of histone modification (GO:0031058)	6.28226	32.5918	0.102883	0.00558362	['AKAP8L', 'AKAP8', 'PAF1', 'BRD7']	Gene Ontology Biological Process (2018 version)	2.25308	downregulated
intraciliary transport (GO:0042073)	4.79404	24.8212	0.102883	0.00564203	['DYNC2LI1', 'IFT52', 'IFT88', 'TRAF3IP1', 'KIF3A']	Gene Ontology Biological Process (2018 version)	2.24856	downregulated
positive regulation of phosphoprotein phosphatase activity (GO:0032516)	9.80282	50.7438	0.102883	0.00564802	['PPP1R15A', 'PPP1R12A', 'CALM2']	Gene Ontology Biological Process (2018 version)	2.2481	downregulated
cellular response to corticosteroid stimulus (GO:0071384)	9.80282	50.7438	0.102883	0.00564802	['HNRNPU', 'ZFP36L2', 'ZFP36L1']	Gene Ontology Biological Process (2018 version)	2.2481	downregulated
protein localization to endoplasmic reticulum (GO:0070972)	11.7646	65.9243	0.104925	0.00368449	['BCAP31', 'TAPT1', 'UBAC2']	Gene Ontology Biological Process (2018 version)	2.43362	upregulated
regulation of necrotic cell death (GO:0010939)	11.7646	65.9243	0.104925	0.00368449	['UBC', 'RPS27A', 'MT3']	Gene Ontology Biological Process (2018 version)	2.43362	upregulated
ER-associated misfolded protein catabolic process (GO:0071712)	11.7646	65.9243	0.104925	0.00368449	['VCP', 'SDF2L1', 'DERL1']	Gene Ontology Biological Process (2018 version)	2.43362	upregulated
AU-rich element binding (GO:0017091)	6.5332	27.5349	0.107808	0.014778	['ZFP36L2', 'ZFP36L1', 'ELAVL3']	Gene Ontology Molecular Function (2018 version)	1.83038	downregulated
RNA polymerase II core promoter proximal region sequence-specific DNA binding (GO:0000978)	2.0638	8.66047	0.107808	0.0150502	['EGR2', 'SMARCC2', 'FOXJ2', 'FOS', 'YBX1', 'NPAS4', 'NR4A2', 'NR4A1', 'KLF6', 'KLF5', 'FUBP3', 'PAXBP1', 'JUNB']	Gene Ontology Molecular Function (2018 version)	1.82246	downregulated
transcription factor activity, RNA polymerase II transcription factor recruiting (GO:0001135)	13.0482	54.1165	0.108775	0.0158049	['DMTF1', 'SNAPC4']	Gene Ontology Molecular Function (2018 version)	1.80121	downregulated
protein phosphatase activator activity (GO:0072542)	13.0482	54.1165	0.108775	0.0158049	['PPP1R15A', 'CALM2']	Gene Ontology Molecular Function (2018 version)	1.80121	downregulated
mitotic spindle pole (GO:0097431)	5.34425	19.9889	0.111161	0.023748	['IK', 'BCCIP', 'SMC3']	Gene Ontology Cellular Component (2018 version)	1.62437	downregulated
Cul4-RING E3 ubiquitin ligase complex (GO:0080008)	4.90625	21.6686	0.111472	0.0120761	['CRBN', 'DCAF12L1', 'DCAF12', 'RBX1']	Gene Ontology Cellular Component (2018 version)	1.91807	upregulated
regulation of organelle assembly (GO:1902115)	4.67965	23.7977	0.111601	0.00618673	['DYNC2LI1', 'ATXN2L', 'ATG3', 'ATXN2', 'IFT88']	Gene Ontology Biological Process (2018 version)	2.20854	downregulated
beta-catenin-TCF complex assembly (GO:1904837)	6.04032	30.5908	0.112865	0.00631751	['BCL9', 'TLE2', 'RUVBL1', 'LEO1']	Gene Ontology Biological Process (2018 version)	2.19945	downregulated
negative regulation of translation (GO:0017148)	3.40403	17.1358	0.115248	0.00651293	['BTG2', 'METTL14', 'NCL', 'CNOT3', 'EIF2AK2', 'TOB1', 'TNRC6A']	Gene Ontology Biological Process (2018 version)	2.18622	downregulated
negative regulation of ERBB signaling pathway (GO:1901185)	5.17331	28.2978	0.118167	0.00421139	['UBC', 'STAM', 'CBL', 'RPS27A', 'SH3GL2']	Gene Ontology Biological Process (2018 version)	2.37557	upregulated
negative regulation of mitotic cell cycle (GO:0045930)	4.57059	22.8331	0.118492	0.00676733	['BTG2', 'PNPT1', 'DUSP1', 'ZFP36L2', 'ZFP36L1']	Gene Ontology Biological Process (2018 version)	2.16958	downregulated
regulation of stem cell proliferation (GO:0072091)	9.04829	45.1269	0.118492	0.0068238	['EIF2AK2', 'HNRNPU', 'ZFP36L1']	Gene Ontology Biological Process (2018 version)	2.16597	downregulated
regulation of protein targeting to membrane (GO:0090313)	6.82924	37.2276	0.118659	0.00429112	['FIS1', 'ITGB1BP1', 'MIEF1', 'MFF']	Gene Ontology Biological Process (2018 version)	2.36743	upregulated
negative regulation of gene expression (GO:0010629)	1.75194	8.6651	0.12126	0.00711174	['BTG2', 'LDB1', 'CBY1', 'UBP1', 'ZC3H8', 'ARID4A', 'TOB1', 'ZFP36L2', 'SUMO1', 'DDRGK1', 'SOX9', 'BRD7', 'TLE2', 'PNPT1', 'SMARCC2', 'NONO', 'EIF2AK2', 'KCTD1', 'SFPQ', 'SNW1', 'NCL', 'BHLHE40', 'CNOT3', 'ID4', 'MPHOSPH8', 'PFDN5']	Gene Ontology Biological Process (2018 version)	2.14802	downregulated
nuclear-transcribed mRNA catabolic process, nonsense-mediated decay (GO:0000184)	3.03252	14.998	0.12126	0.00711372	['RPL30', 'RBM8A', 'RPS29', 'RPL23', 'UPF3B', 'RPL27', 'RPL28', 'GSPT2']	Gene Ontology Biological Process (2018 version)	2.1479	downregulated
regulation of translational initiation (GO:0006446)	4.21718	22.8253	0.121586	0.00446069	['IMPACT', 'KLHL25', 'POLR2G', 'EIF1B', 'UHMK1', 'EIF1']	Gene Ontology Biological Process (2018 version)	2.3506	upregulated
positive regulation of mitochondrial fission (GO:0090141)	10.6945	57.5477	0.123698	0.00460303	['FIS1', 'MIEF1', 'MFF']	Gene Ontology Biological Process (2018 version)	2.33696	upregulated
establishment of protein localization to membrane (GO:0090150)	3.62891	19.4244	0.125491	0.00473549	['REEP1', 'SDCBP', 'ICMT', 'ZDHHC7', 'ZDHHC2', 'ZDHHC3', 'RAB11A']	Gene Ontology Biological Process (2018 version)	2.32463	upregulated
integral component of mitochondrial outer membrane (GO:0031307)	6.5332	27.5349	0.126439	0.014778	['FIS1', 'TOMM7', 'TOMM22']	Gene Ontology Cellular Component (2018 version)	1.83038	upregulated
azurophil granule membrane (GO:0035577)	3.70631	15.6167	0.126439	0.014794	['BRI3', 'PSAP', 'SURF4', 'LPCAT1', 'NDUFC2']	Gene Ontology Cellular Component (2018 version)	1.82992	upregulated
Golgi medial cisterna (GO:0005797)	13.0482	54.1165	0.126439	0.0158049	['TMEM59', 'B3GALT6']	Gene Ontology Cellular Component (2018 version)	1.80121	upregulated
autolysosome (GO:0044754)	13.0482	54.1165	0.126439	0.0158049	['MAP1LC3A', 'NCOA4']	Gene Ontology Cellular Component (2018 version)	1.80121	upregulated
organelle fission (GO:0048285)	6.54435	34.7944	0.128304	0.0049089	['FIS1', 'PEX19', 'MIEF1', 'MFF']	Gene Ontology Biological Process (2018 version)	2.30902	upregulated
intrinsic component of mitochondrial outer membrane (GO:0031306)	6.18903	25.2908	0.129998	0.0167997	['FIS1', 'TOMM7', 'TOMM22']	Gene Ontology Cellular Component (2018 version)	1.7747	upregulated
integral component of Golgi membrane (GO:0030173)	4.36022	17.6813	0.129998	0.0173331	['SLC35B4', 'SLC35B1', 'UNC50', 'TEX261']	Gene Ontology Cellular Component (2018 version)	1.76112	upregulated
MLL1 complex (GO:0071339)	4.89839	17.3227	0.130005	0.0291179	['LAS1L', 'RUVBL1', 'PELP1']	Gene Ontology Cellular Component (2018 version)	1.53584	downregulated
MLL1/2 complex (GO:0044665)	4.89839	17.3227	0.130005	0.0291179	['LAS1L', 'RUVBL1', 'PELP1']	Gene Ontology Cellular Component (2018 version)	1.53584	downregulated
beta-catenin-TCF complex (GO:1990907)	8.69746	30.6306	0.130005	0.0295467	['BCL9', 'LDB1']	Gene Ontology Cellular Component (2018 version)	1.52949	downregulated
trans-Golgi network (GO:0005802)	2.25364	9.02342	0.132683	0.0182439	['SCAMP5', 'RAB21', 'SLC9A7', 'CABP7', 'AP1S1', 'AP4S1', 'TMEM230', 'RAB11A', 'BOK', 'VAMP3']	Gene Ontology Cellular Component (2018 version)	1.73888	upregulated
regulation of glutamate receptor signaling pathway (GO:1900449)	5.60829	27.0988	0.133295	0.0079712	['CRH', 'CACNG3', 'SHISA7', 'SHANK1']	Gene Ontology Biological Process (2018 version)	2.09848	downregulated
cellular response to glucocorticoid stimulus (GO:0071385)	8.40155	40.4256	0.133295	0.00813412	['HNRNPU', 'ZFP36L2', 'ZFP36L1']	Gene Ontology Biological Process (2018 version)	2.08969	downregulated
mRNA cis splicing, via spliceosome (GO:0045292)	8.40155	40.4256	0.133295	0.00813412	['PRPF39', 'PSIP1', 'CWC15']	Gene Ontology Biological Process (2018 version)	2.08969	downregulated
positive regulation of transcription initiation from RNA polymerase II promoter (GO:0060261)	8.40155	40.4256	0.133295	0.00813412	['PSMC6', 'GTF2B', 'PSMC1']	Gene Ontology Biological Process (2018 version)	2.08969	downregulated
chromatin remodeling (GO:0006338)	2.9196	13.8437	0.133295	0.00872435	['SMARCC2', 'ACTL6B', 'RUVBL1', 'SOX9', 'ANP32B', 'HMGB1', 'TOP1', 'SSRP1']	Gene Ontology Biological Process (2018 version)	2.05927	downregulated
regulation of oxidative stress-induced neuron intrinsic apoptotic signaling pathway (GO:1903376)	19.5743	92.7514	0.133295	0.00875241	['FBXW7', 'NONO']	Gene Ontology Biological Process (2018 version)	2.05787	downregulated
mRNA 3'-splice site recognition (GO:0000389)	19.5743	92.7514	0.133295	0.00875241	['ISY1', 'SLU7']	Gene Ontology Biological Process (2018 version)	2.05787	downregulated
mRNA 5'-splice site recognition (GO:0000395)	19.5743	92.7514	0.133295	0.00875241	['PRPF39', 'PSIP1']	Gene Ontology Biological Process (2018 version)	2.05787	downregulated
response to heparin (GO:0071503)	19.5743	92.7514	0.133295	0.00875241	['EGR1', 'SOX9']	Gene Ontology Biological Process (2018 version)	2.05787	downregulated
plus-end-directed organelle transport along microtubule (GO:0072386)	19.5743	92.7514	0.133295	0.00875241	['FYCO1', 'KIF3A']	Gene Ontology Biological Process (2018 version)	2.05787	downregulated
negative regulation of erythrocyte differentiation (GO:0045647)	19.5743	92.7514	0.133295	0.00875241	['LDB1', 'ZFP36L1']	Gene Ontology Biological Process (2018 version)	2.05787	downregulated
negative regulation of cell cycle phase transition (GO:1901988)	19.5743	92.7514	0.133295	0.00875241	['ZFP36L2', 'ZFP36L1']	Gene Ontology Biological Process (2018 version)	2.05787	downregulated
snRNA transcription from RNA polymerase III promoter (GO:0042796)	19.5743	92.7514	0.133295	0.00875241	['SNAPC4', 'ZC3H8']	Gene Ontology Biological Process (2018 version)	2.05787	downregulated
regulation of neurotransmitter receptor activity (GO:0099601)	5.41463	25.5693	0.134365	0.00889498	['CRH', 'CACNG3', 'SHISA7', 'SHANK1']	Gene Ontology Biological Process (2018 version)	2.05085	downregulated
MAP kinase phosphatase activity (GO:0033549)	11.1836	43.7575	0.134916	0.0199875	['DUSP1', 'DUSP6']	Gene Ontology Molecular Function (2018 version)	1.69924	downregulated
trans-Golgi network membrane (GO:0032588)	2.98586	11.7248	0.137057	0.0197072	['SCAMP5', 'CABP7', 'AP1S1', 'AP4S1', 'BOK', 'VAMP3']	Gene Ontology Cellular Component (2018 version)	1.70538	upregulated
signal recognition particle (GO:0048500)	11.1836	43.7575	0.137057	0.0199875	['DERL1', 'SRP9']	Gene Ontology Cellular Component (2018 version)	1.69924	upregulated
miRNA binding (GO:0035198)	5.59902	21.555	0.140958	0.0212843	['PNPT1', 'HNRNPA2B1', 'HNRNPA1']	Gene Ontology Molecular Function (2018 version)	1.67194	downregulated
maintenance of protein localization in organelle (GO:0072595)	7.84105	36.444	0.141835	0.00958222	['HNRNPU', 'TOPORS', 'HK1']	Gene Ontology Biological Process (2018 version)	2.01853	downregulated
mRNA destabilization (GO:0061157)	7.84105	36.444	0.141835	0.00958222	['METTL14', 'ZFP36L2', 'ZFP36L1']	Gene Ontology Biological Process (2018 version)	2.01853	downregulated
viral process (GO:0016032)	2.28074	10.5919	0.141835	0.00961854	['RPL30', 'SSB', 'RPS29', 'RPL23', 'CHMP2A', 'EIF3G', 'UBP1', 'RPL27', 'AP1S3', 'RPL28', 'PPID', 'EIF3A']	Gene Ontology Biological Process (2018 version)	2.01689	downregulated
cytosolic small ribosomal subunit (GO:0022627)	3.48656	11.8134	0.142098	0.0337674	['MRPS9', 'RPS29', 'MRPS5', 'EIF2A']	Gene Ontology Cellular Component (2018 version)	1.4715	downregulated
U4 snRNP (GO:0005687)	7.82731	26.2675	0.142098	0.0348785	['SNRPD1', 'SNRPD3']	Gene Ontology Cellular Component (2018 version)	1.45744	downregulated
PRC1 complex (GO:0035102)	7.82731	26.2675	0.142098	0.0348785	['CBX8', 'PCGF2']	Gene Ontology Cellular Component (2018 version)	1.45744	downregulated
methylosome (GO:0034709)	7.82731	26.2675	0.142098	0.0348785	['SNRPD1', 'SNRPD3']	Gene Ontology Cellular Component (2018 version)	1.45744	downregulated
positive regulation of telomere maintenance via telomere lengthening (GO:1904358)	5.23387	24.1629	0.14463	0.00988591	['CCT2', 'HNRNPA2B1', 'MAP2K7', 'HNRNPA1']	Gene Ontology Biological Process (2018 version)	2.00498	downregulated
ligand-dependent nuclear receptor transcription coactivator activity (GO:0030374)	3.27273	12.3216	0.145707	0.0231688	['SFR1', 'THRAP3', 'SOX9', 'MED4', 'CCAR1']	Gene Ontology Molecular Function (2018 version)	1.6351	downregulated
RNA polymerase II regulatory region sequence-specific DNA binding (GO:0000977)	1.70714	6.4267	0.145707	0.023177	['EGR1', 'EGR2', 'SMARCC2', 'ZMYND8', 'NONO', 'FOXJ2', 'ZC3H8', 'FOS', 'YBX1', 'NPAS4', 'NR4A2', 'NR4A1', 'KLF6', 'SFPQ', 'KLF5', 'FUBP3', 'PAXBP1', 'JUNB', 'RREB1']	Gene Ontology Molecular Function (2018 version)	1.63494	downregulated
core promoter proximal region sequence-specific DNA binding (GO:0000987)	1.93758	7.28841	0.145707	0.0232467	['EGR2', 'SMARCC2', 'FOXJ2', 'FOS', 'YBX1', 'NPAS4', 'NR4A2', 'NR4A1', 'KLF6', 'KLF5', 'FUBP3', 'PAXBP1', 'JUNB']	Gene Ontology Molecular Function (2018 version)	1.63364	downregulated
ciliary basal body-plasma membrane docking (GO:0097711)	3.09677	14.1615	0.149906	0.0103272	['IQCB1', 'DYNC1I2', 'ODF2', 'CEP83', 'CEP162', 'CC2D2A', 'RAB8A']	Gene Ontology Biological Process (2018 version)	1.98602	downregulated
ribonucleoprotein complex assembly (GO:0022618)	2.70534	13.8631	0.150331	0.00595011	['RPS14', 'RPL3', 'PRMT7', 'SNRPD2', 'RPS19', 'RPS5', 'RC3H1', 'RPS27L', 'SNRPE', 'GEMIN7']	Gene Ontology Biological Process (2018 version)	2.22547	upregulated
organonitrogen compound biosynthetic process (GO:1901566)	2.5578	13.099	0.150331	0.00596883	['GLUD1', 'NFS1', 'STARD7', 'GLS2', 'GSTP1', 'LPCAT1', 'AKR1A1', 'SPTSSA', 'HACD3', 'HACD2', 'SGPP1']	Gene Ontology Biological Process (2018 version)	2.22411	upregulated
cellular response to hypoxia (GO:0071456)	2.88764	14.7789	0.150331	0.00598804	['PSMB4', 'FAM162A', 'PSMB3', 'UBC', 'PGK1', 'VHL', 'RPS27A', 'MT3', 'RBX1']	Gene Ontology Biological Process (2018 version)	2.22272	upregulated
G-rich strand telomeric DNA binding (GO:0098505)	9.78514	36.2637	0.151335	0.0245757	['HNRNPA2B1', 'HNRNPA1']	Gene Ontology Molecular Function (2018 version)	1.60949	downregulated
MAPK cascade (GO:0000165)	2.09895	9.55006	0.152213	0.0105681	['MAP4K2', 'ACTN2', 'RASGRF1', 'DUSP6', 'ZFP36L2', 'ZFP36L1', 'PSMC6', 'TAOK3', 'PABPN1', 'TNIP2', 'PSMC1', 'SOX9', 'MAP2K7', 'MAP4K4']	Gene Ontology Biological Process (2018 version)	1.976	downregulated
fatty acid biosynthetic process (GO:0006633)	4.67965	23.7977	0.153302	0.00618673	['XBP1', 'NDUFAB1', 'MLYCD', 'HACD3', 'HACD2']	Gene Ontology Biological Process (2018 version)	2.20854	upregulated
protein palmitoylation (GO:0018345)	6.04032	30.5908	0.154536	0.00631751	['ABHD17B', 'ZDHHC7', 'ZDHHC2', 'ZDHHC3']	Gene Ontology Biological Process (2018 version)	2.19945	upregulated
nucleolar part (GO:0044452)	2.17045	7.05794	0.154813	0.0387033	['KLF6', 'MBD6', 'DDX46', 'LEO1', 'FOXJ2', 'TOP1', 'RREB1', 'MALT1']	Gene Ontology Cellular Component (2018 version)	1.41225	downregulated
protein localization to organelle (GO:0033365)	3.0622	13.8386	0.155246	0.0108983	['PPP1R15A', 'SSB', 'PAF1', 'YBX1', 'ATP6V1D', 'TOPORS', 'CNTLN']	Gene Ontology Biological Process (2018 version)	1.96264	downregulated
protein kinase B signaling (GO:0043491)	5.06478	22.8665	0.155246	0.0109457	['PLK3', 'NR4A1', 'RPS6KB2', 'ZFP36L1']	Gene Ontology Biological Process (2018 version)	1.96076	downregulated
DNA binding (GO:0003677)	1.48021	5.36358	0.155885	0.0266885	['GTF3C6', 'SRRT', 'HNRNPU', 'UBP1', 'ZC3H8', 'ARID4A', 'RTF1', 'HMGB1', 'YBX1', 'SNAPC4', 'SAFB2', 'HNRNPA1', 'JUNB', 'ZFP37', 'RREB1', 'LYAR', 'RBM5', 'RBM6', 'EGR1', 'SOX12', 'POU2F2', 'SAFB', 'RAD23B', 'TOPORS', 'NR4A2', 'NR4A1', 'SFPQ', 'DMTF1', 'SLTM', 'FUBP1', 'BHLHE40', 'TOP1']	Gene Ontology Molecular Function (2018 version)	1.57368	downregulated
transcription regulatory region DNA binding (GO:0044212)	1.76758	6.40313	0.155885	0.0267147	['EGR1', 'EGR2', 'NONO', 'HNRNPU', 'ARID4A', 'SOX12', 'FOS', 'CCAR1', 'SFPQ', 'DMTF1', 'BHLHE40', 'SNAPC4', 'SOX9', 'BRD7', 'RREB1', 'RBMX']	Gene Ontology Molecular Function (2018 version)	1.57325	downregulated
transcriptional activator activity, RNA polymerase II transcription regulatory region sequence-specific binding (GO:0001228)	1.8941	6.83792	0.155885	0.0270485	['EGR2', 'FOXJ2', 'EBF4', 'SOX12', 'YBX1', 'NPAS4', 'NR4A2', 'NR4A1', 'KLF6', 'KLF5', 'FUBP3', 'SOX9', 'RREB1']	Gene Ontology Molecular Function (2018 version)	1.56786	downregulated
tubulin binding (GO:0015631)	1.94869	7.01476	0.155885	0.0273313	['BEX4', 'CLIP3', 'GABARAPL1', 'KIFC2', 'KIF3A', 'ARL3', 'STMN4', 'NEFM', 'TUBGCP3', 'SMC3', 'MID1', 'GAS8']	Gene Ontology Molecular Function (2018 version)	1.56334	downregulated
activating transcription factor binding (GO:0033613)	3.1164	11.195	0.155885	0.0275352	['EGR2', 'BEX1', 'LDB1', 'BHLHE40', 'FOS']	Gene Ontology Molecular Function (2018 version)	1.56011	downregulated
negative regulation of cellular amide metabolic process (GO:0034249)	3.42035	15.3781	0.156055	0.011153	['BTG2', 'SNRNP70', 'NCL', 'CNOT3', 'EIF2AK2', 'TOB1']	Gene Ontology Biological Process (2018 version)	1.95261	downregulated
regulation of mitotic spindle assembly (GO:1901673)	7.3506	33.0369	0.156055	0.0111708	['CHMP2A', 'HNRNPU', 'SMC3']	Gene Ontology Biological Process (2018 version)	1.95192	downregulated
transcriptional repressor activity, RNA polymerase II transcription factor binding (GO:0001191)	3.6491	12.8518	0.157135	0.0295432	['TCERG1', 'ZMYND8', 'BHLHE40', 'ID4']	Gene Ontology Molecular Function (2018 version)	1.52954	downregulated
mRNA 3'-UTR AU-rich region binding (GO:0035925)	8.69746	30.6306	0.157135	0.0295467	['ZFP36L2', 'ZFP36L1']	Gene Ontology Molecular Function (2018 version)	1.52949	downregulated
MAP kinase kinase kinase kinase activity (GO:0008349)	8.69746	30.6306	0.157135	0.0295467	['MAP4K2', 'MAP4K4']	Gene Ontology Molecular Function (2018 version)	1.52949	downregulated
NADH dehydrogenase activity (GO:0003954)	8.69746	30.6306	0.157135	0.0295467	['MT-ND4', 'MT-ND1']	Gene Ontology Molecular Function (2018 version)	1.52949	downregulated
chaperonin-containing T-complex (GO:0005832)	7.11537	22.8063	0.159304	0.0405502	['CCT2', 'FYCO1']	Gene Ontology Cellular Component (2018 version)	1.39201	downregulated
nucleic acid-templated transcription (GO:0097659)	3.37131	14.9501	0.160065	0.011861	['NR4A2', 'LDB1', 'FUBP3', 'GTF3C6', 'POLR2B', 'TOPORS']	Gene Ontology Biological Process (2018 version)	1.92588	downregulated
protein localization to cytoplasmic stress granule (GO:1903608)	15.6586	69.1885	0.160065	0.0120517	['SSB', 'YBX1']	Gene Ontology Biological Process (2018 version)	1.91895	downregulated
positive regulation of phospholipid biosynthetic process (GO:0071073)	15.6586	69.1885	0.160065	0.0120517	['FABP3', 'ACSL3']	Gene Ontology Biological Process (2018 version)	1.91895	downregulated
long-chain fatty acid import (GO:0044539)	15.6586	69.1885	0.160065	0.0120517	['FABP3', 'ACSL3']	Gene Ontology Biological Process (2018 version)	1.91895	downregulated
regulation of DNA endoreduplication (GO:0032875)	15.6586	69.1885	0.160065	0.0120517	['FBXW7', 'SMC3']	Gene Ontology Biological Process (2018 version)	1.91895	downregulated
mRNA catabolic process (GO:0006402)	4.90625	21.6686	0.160065	0.0120761	['DDX5', 'PNPT1', 'THRAP3', 'ZFP36L2']	Gene Ontology Biological Process (2018 version)	1.91807	downregulated
regulation of gene expression (GO:0010468)	1.52325	6.72508	0.160065	0.0120951	['DDX46', 'LDB1', 'ZMYND8', 'SRRT', 'AKAP8L', 'HMGB1', 'CHD3', 'YBX1', 'TOB1', 'ZFP36L1', 'RIMS2', 'HMGN5', 'DDRGK1', 'SNRNP70', 'SAFB2', 'UBAP2L', 'ZFP37', 'RREB1', 'RNF20', 'EGR1', 'RPL23', 'NONO', 'IGF2', 'SSRP1', 'SAFB', 'CDK11B', 'CLK2', 'CLK1', 'SFPQ', 'DMTF1', 'FUBP3', 'SLTM', 'HNRNPH1', 'HNRNPF', 'RNF207', 'FUBP1', 'BHLHE40', 'PFDN5']	Gene Ontology Biological Process (2018 version)	1.91739	downregulated
rRNA metabolic process (GO:0016072)	2.29841	10.1375	0.160065	0.012147	['RPL30', 'NOP14', 'LAS1L', 'RPS29', 'UTP3', 'RPL23', 'RPL27', 'RPL28', 'LYAR', 'MPHOSPH6', 'PELP1']	Gene Ontology Biological Process (2018 version)	1.91553	downregulated
endoplasmic reticulum to cytosol transport (GO:1903513)	9.04829	45.1269	0.162748	0.0068238	['VCP', 'DERL1', 'SEC61B']	Gene Ontology Biological Process (2018 version)	2.16597	upregulated
mitochondrial fusion (GO:0008053)	9.04829	45.1269	0.162748	0.0068238	['FIS1', 'CHCHD6', 'MFF']	Gene Ontology Biological Process (2018 version)	2.16597	upregulated
late endosome (GO:0005770)	2.38581	8.83984	0.163973	0.0245959	['TMEM59', 'MAP2K1', 'GOSR2', 'TMEM9', 'AP5S1', 'TMEM230', 'RAB11A', 'TPT1']	Gene Ontology Cellular Component (2018 version)	1.60914	upregulated
COPII-coated vesicle budding (GO:0090114)	3.80789	18.8889	0.165116	0.00700966	['NAPA', 'CNIH1', 'SAR1A', 'SAR1B', 'GOSR2', 'TRAPPC4']	Gene Ontology Biological Process (2018 version)	2.1543	upregulated
proton transport (GO:0015992)	5.81631	28.7667	0.1655	0.00711269	['SLC36A1', 'ATP6V0B', 'ATP6V1B2', 'ATP5J2']	Gene Ontology Biological Process (2018 version)	2.14797	upregulated
small ribosomal subunit (GO:0015935)	3.20128	10.0568	0.166806	0.0432179	['MRPS9', 'RPS29', 'MRPS5', 'EIF2A']	Gene Ontology Cellular Component (2018 version)	1.36434	downregulated
inactivation of MAPK activity (GO:0000188)	6.91786	30.0952	0.168818	0.0129021	['DUSP1', 'GPS2', 'DUSP6']	Gene Ontology Biological Process (2018 version)	1.88934	downregulated
rRNA processing (GO:0006364)	2.2741	9.87465	0.169008	0.0130076	['RPL30', 'NOP14', 'LAS1L', 'RPS29', 'UTP3', 'RPL23', 'RPL27', 'RPL28', 'LYAR', 'MPHOSPH6', 'PELP1']	Gene Ontology Biological Process (2018 version)	1.8858	downregulated
protein monoubiquitination (GO:0006513)	4.75733	20.5593	0.17015	0.0132786	['RNF20', 'LEO1', 'PAF1', 'TOPORS']	Gene Ontology Biological Process (2018 version)	1.87685	downregulated
positive regulation of receptor activity (GO:2000273)	4.75733	20.5593	0.17015	0.0132786	['ARC', 'FBXW7', 'SOX9', 'CALM2']	Gene Ontology Biological Process (2018 version)	1.87685	downregulated
fibroblast growth factor receptor signaling pathway (GO:0008543)	3.27733	14.1406	0.170157	0.0133708	['HNRNPM', 'HNRNPH1', 'POLR2B', 'HNRNPF', 'GTF2F1', 'HNRNPA1']	Gene Ontology Biological Process (2018 version)	1.87384	downregulated
cellular respiration (GO:0045333)	3.77778	16.1822	0.174347	0.0137938	['MT-ND4', 'UQCRB', 'MT-CO1', 'NDUFAF2', 'MT-ND1']	Gene Ontology Biological Process (2018 version)	1.86031	downregulated
mitochondrial respiratory chain complex III (GO:0005750)	6.52209	20.0059	0.176536	0.0465414	['UQCRB', 'MT-CO1']	Gene Ontology Cellular Component (2018 version)	1.33216	downregulated
single-stranded telomeric DNA binding (GO:0043047)	7.82731	26.2675	0.180035	0.0348785	['HNRNPA2B1', 'HNRNPA1']	Gene Ontology Molecular Function (2018 version)	1.45744	downregulated
C2H2 zinc finger domain binding (GO:0070742)	7.82731	26.2675	0.180035	0.0348785	['SRRM2', 'ZXDA']	Gene Ontology Molecular Function (2018 version)	1.45744	downregulated
ERK1 and ERK2 cascade (GO:0070371)	6.5332	27.5349	0.184279	0.014778	['SOX9', 'ZFP36L2', 'ZFP36L1']	Gene Ontology Biological Process (2018 version)	1.83038	downregulated
histone ubiquitination (GO:0016574)	6.5332	27.5349	0.184279	0.014778	['RNF20', 'LEO1', 'PAF1']	Gene Ontology Biological Process (2018 version)	1.83038	downregulated
regulation of transcription from RNA polymerase II promoter in response to stress (GO:0043618)	3.20529	15.1909	0.185551	0.00874455	['IMPACT', 'PSMB4', 'PSMB3', 'UBC', 'VHL', 'RPS27A', 'RBX1']	Gene Ontology Biological Process (2018 version)	2.05826	upregulated
regulation of biosynthetic process (GO:0009889)	19.5743	92.7514	0.185551	0.00875241	['GSTP1', 'SLC25A33']	Gene Ontology Biological Process (2018 version)	2.05787	upregulated
SRP-dependent cotranslational protein targeting to membrane, translocation (GO:0006616)	19.5743	92.7514	0.185551	0.00875241	['SEC61B', 'SRP9']	Gene Ontology Biological Process (2018 version)	2.05787	upregulated
positive regulation of ATP biosynthetic process (GO:2001171)	19.5743	92.7514	0.185551	0.00875241	['VCP', 'TMSB4X']	Gene Ontology Biological Process (2018 version)	2.05787	upregulated
negative regulation of endoplasmic reticulum calcium ion concentration (GO:0032471)	19.5743	92.7514	0.185551	0.00875241	['BCAP31', 'FIS1']	Gene Ontology Biological Process (2018 version)	2.05787	upregulated
purine ribonucleoside monophosphate catabolic process (GO:0009169)	19.5743	92.7514	0.185551	0.00875241	['NUDT11', 'NUDT10']	Gene Ontology Biological Process (2018 version)	2.05787	upregulated
NADH metabolic process (GO:0006734)	19.5743	92.7514	0.185551	0.00875241	['VCP', 'MDH1']	Gene Ontology Biological Process (2018 version)	2.05787	upregulated
regulation of extracellular exosome assembly (GO:1903551)	19.5743	92.7514	0.185551	0.00875241	['SDCBP', 'STAM']	Gene Ontology Biological Process (2018 version)	2.05787	upregulated
ubiquitin-like protein ligase binding (GO:0044389)	1.80617	5.96349	0.187299	0.0368194	['RNF20', 'CCT2', 'GABARAPL1', 'EGR2', 'UBXN1', 'FBXW7', 'RPL23', 'MID1', 'SUMO1', 'DDRGK1', 'SPOP', 'TRIB1', 'MPHOSPH8']	Gene Ontology Molecular Function (2018 version)	1.43392	downregulated
mitochondrial small ribosomal subunit (GO:0005763)	4.89839	17.3227	0.188873	0.0291179	['MRPS24', 'MRPS18C', 'DAP3']	Gene Ontology Cellular Component (2018 version)	1.53584	upregulated
positive regulation of RNA polymerase II transcriptional preinitiation complex assembly (GO:0045899)	13.0482	54.1165	0.189442	0.0158049	['PSMC6', 'PSMC1']	Gene Ontology Biological Process (2018 version)	1.80121	downregulated
regulation of cytoplasmic mRNA processing body assembly (GO:0010603)	13.0482	54.1165	0.189442	0.0158049	['ATXN2L', 'ATXN2']	Gene Ontology Biological Process (2018 version)	1.80121	downregulated
positive regulation of mRNA 3'-end processing (GO:0031442)	13.0482	54.1165	0.189442	0.0158049	['LEO1', 'PAF1']	Gene Ontology Biological Process (2018 version)	1.80121	downregulated
positive regulation of monocyte differentiation (GO:0045657)	13.0482	54.1165	0.189442	0.0158049	['ACIN1', 'ZFP36L1']	Gene Ontology Biological Process (2018 version)	1.80121	downregulated
protein localization to microtubule (GO:0035372)	13.0482	54.1165	0.189442	0.0158049	['HNRNPU', 'MID1']	Gene Ontology Biological Process (2018 version)	1.80121	downregulated
negative regulation of cell cycle process (GO:0010948)	3.14575	13.0319	0.189442	0.0158799	['HMGN5', 'FBXW7', 'RPL23', 'PCGF2', 'CDC7', 'SMC3']	Gene Ontology Biological Process (2018 version)	1.79915	downregulated
regulation of plasma membrane bounded cell projection assembly (GO:0120032)	4.48502	18.5728	0.189442	0.0159058	['DYNC2LI1', 'ATG3', 'IFT88', 'MYO10']	Gene Ontology Biological Process (2018 version)	1.79844	downregulated
nucleoplasm part (GO:0044451)	1.61561	4.80931	0.190008	0.0509567	['TLE2', 'POLR3GL', 'GTF3C6', 'GTF2B', 'ZC3H8', 'MED4', 'GTF2F1', 'CLK2', 'SNW1', 'SUMO1', 'SLTM', 'POLR2B', 'BHLHE40', 'SAFB2', 'SNRPD3', 'RREB1']	Gene Ontology Cellular Component (2018 version)	1.2928	downregulated
Hsp90 protein binding (GO:0051879)	4.35345	14.2058	0.19189	0.0382688	['TTC4', 'HDAC8', 'PPID']	Gene Ontology Molecular Function (2018 version)	1.41716	downregulated
SCF-dependent proteasomal ubiquitin-dependent protein catabolic process (GO:0031146)	3.57637	16.7646	0.192451	0.00920869	['PSMB4', 'PSMB3', 'UBC', 'FBXL3', 'RPS27A', 'RBX1']	Gene Ontology Biological Process (2018 version)	2.0358	upregulated
organelle fusion (GO:0048284)	7.84105	36.444	0.192451	0.00958222	['FIS1', 'CHCHD6', 'MFF']	Gene Ontology Biological Process (2018 version)	2.01853	upregulated
iron-sulfur cluster assembly (GO:0016226)	7.84105	36.444	0.192451	0.00958222	['NFS1', 'BOLA2', 'ISCU']	Gene Ontology Biological Process (2018 version)	2.01853	upregulated
release of cytochrome c from mitochondria (GO:0001836)	7.84105	36.444	0.192451	0.00958222	['FIS1', 'MFF', 'BOK']	Gene Ontology Biological Process (2018 version)	2.01853	upregulated
retrograde protein transport, ER to cytosol (GO:0030970)	7.84105	36.444	0.192451	0.00958222	['VCP', 'DERL1', 'SEC61B']	Gene Ontology Biological Process (2018 version)	2.01853	upregulated
SWI/SNF complex (GO:0016514)	6.02008	17.7028	0.19372	0.0528327	['SMARCC2', 'ACTL6B']	Gene Ontology Cellular Component (2018 version)	1.2771	downregulated
positive regulation of protein localization to membrane (GO:1905477)	3.13212	14.4942	0.194342	0.0097782	['FIS1', 'RANGRF', 'ITGB1BP1', 'MIEF1', 'DYNLL1', 'MFF', 'YWHAG']	Gene Ontology Biological Process (2018 version)	2.00974	upregulated
ionotropic glutamate receptor binding (GO:0035255)	7.11537	22.8063	0.198557	0.0405502	['SHISA7', 'SHANK1']	Gene Ontology Molecular Function (2018 version)	1.39201	downregulated
methylation-dependent protein binding (GO:0140034)	3.26815	10.4607	0.198557	0.0407297	['KMT2E', 'CBX8', 'ZMYND8', 'MPHOSPH8']	Gene Ontology Molecular Function (2018 version)	1.39009	downregulated
positive regulation of RNA splicing (GO:0033120)	6.18903	25.2908	0.198814	0.0167997	['SNW1', 'THRAP3', 'RBMX']	Gene Ontology Biological Process (2018 version)	1.7747	downregulated
polysomal ribosome (GO:0042788)	4.70221	16.1817	0.20225	0.0320229	['RPL41', 'RPL18', 'RPL39']	Gene Ontology Cellular Component (2018 version)	1.49454	upregulated
U4 snRNP (GO:0005687)	7.82731	26.2675	0.205309	0.0348785	['SNRPD2', 'SNRPE']	Gene Ontology Cellular Component (2018 version)	1.45744	upregulated
methylosome (GO:0034709)	7.82731	26.2675	0.205309	0.0348785	['SNRPD2', 'SNRPE']	Gene Ontology Cellular Component (2018 version)	1.45744	upregulated
intrinsic component of mitochondrial inner membrane (GO:0031304)	4.52113	15.1472	0.205309	0.0350736	['SMDT1', 'MPC2', 'COX11']	Gene Ontology Cellular Component (2018 version)	1.45502	upregulated
Golgi cisterna (GO:0031985)	3.41059	11.3372	0.20574	0.0360045	['RAB21', 'TMEM59', 'TMEM115', 'B3GALT6']	Gene Ontology Cellular Component (2018 version)	1.44364	upregulated
azurophil granule (GO:0042582)	2.15547	6.93964	0.207065	0.0399734	['SDCBP', 'VCP', 'BRI3', 'PTGES2', 'PSAP', 'SURF4', 'LPCAT1', 'NDUFC2']	Gene Ontology Cellular Component (2018 version)	1.39823	upregulated
AP-2 adaptor complex (GO:0030122)	7.11537	22.8063	0.207065	0.0405502	['AP2S1', 'AP2A2']	Gene Ontology Cellular Component (2018 version)	1.39201	upregulated
clathrin coat of endocytic vesicle (GO:0030128)	7.11537	22.8063	0.207065	0.0405502	['AP2S1', 'AP2A2']	Gene Ontology Cellular Component (2018 version)	1.39201	upregulated
secondary lysosome (GO:0005767)	7.11537	22.8063	0.207065	0.0405502	['MAP1LC3A', 'NCOA4']	Gene Ontology Cellular Component (2018 version)	1.39201	upregulated
Cul4A-RING E3 ubiquitin ligase complex (GO:0031464)	7.11537	22.8063	0.207065	0.0405502	['CRBN', 'RBX1']	Gene Ontology Cellular Component (2018 version)	1.39201	upregulated
regulation of programmed cell death (GO:0043067)	2.01462	8.11456	0.209468	0.0178127	['MAP4K2', 'BEX2', 'RBM25', 'ACTN2', 'DUSP1', 'DDX42', 'MALT1', 'TAOK3', 'SOX9', 'ANP32B', 'MAP2K7', 'PPID', 'MAP4K4']	Gene Ontology Biological Process (2018 version)	1.74927	downregulated
membrane fusion (GO:0061025)	4.00969	18.0581	0.211029	0.0110688	['NAPA', 'FIS1', 'CHCHD6', 'MFF', 'VAMP3']	Gene Ontology Biological Process (2018 version)	1.9559	upregulated
error-free translesion synthesis (GO:0070987)	7.3506	33.0369	0.211029	0.0111708	['VCP', 'UBC', 'RPS27A']	Gene Ontology Biological Process (2018 version)	1.95192	upregulated
regulation of mitochondrial fission (GO:0090140)	7.3506	33.0369	0.211029	0.0111708	['FIS1', 'MIEF1', 'MFF']	Gene Ontology Biological Process (2018 version)	1.95192	upregulated
purine ribonucleotide catabolic process (GO:0009154)	7.3506	33.0369	0.211029	0.0111708	['NUDT11', 'NUDT10', 'HINT1']	Gene Ontology Biological Process (2018 version)	1.95192	upregulated
mitochondrial calcium ion homeostasis (GO:0051560)	7.3506	33.0369	0.211029	0.0111708	['BCAP31', 'FIS1', 'SMDT1']	Gene Ontology Biological Process (2018 version)	1.95192	upregulated
positive regulation of apoptotic signaling pathway (GO:2001235)	3.37131	14.9501	0.211387	0.011861	['BCAP31', 'FIS1', 'FAM162A', 'MFF', 'TGFBR1', 'BOK']	Gene Ontology Biological Process (2018 version)	1.92588	upregulated
transforming growth factor beta receptor signaling pathway (GO:0007179)	3.37131	14.9501	0.211387	0.011861	['EID2', 'SMAD4', 'UBC', 'CBL', 'RPS27A', 'TGFBR1']	Gene Ontology Biological Process (2018 version)	1.92588	upregulated
positive regulation of ER-associated ubiquitin-dependent protein catabolic process (GO:1903071)	15.6586	69.1885	0.211387	0.0120517	['BCAP31', 'UBQLN2']	Gene Ontology Biological Process (2018 version)	1.91895	upregulated
establishment of protein localization to peroxisome (GO:0072663)	15.6586	69.1885	0.211387	0.0120517	['PEX19', 'ZFAND6']	Gene Ontology Biological Process (2018 version)	1.91895	upregulated
negative regulation of receptor internalization (GO:0002091)	15.6586	69.1885	0.211387	0.0120517	['SDCBP', 'UBQLN2']	Gene Ontology Biological Process (2018 version)	1.91895	upregulated
protein maturation by iron-sulfur cluster transfer (GO:0097428)	15.6586	69.1885	0.211387	0.0120517	['BOLA2', 'ISCU']	Gene Ontology Biological Process (2018 version)	1.91895	upregulated
outer mitochondrial membrane organization (GO:0007008)	15.6586	69.1885	0.211387	0.0120517	['TOMM7', 'TOMM22']	Gene Ontology Biological Process (2018 version)	1.91895	upregulated
protein acylation (GO:0043543)	4.90625	21.6686	0.211387	0.0120761	['ABHD17B', 'ZDHHC7', 'ZDHHC2', 'ZDHHC3']	Gene Ontology Biological Process (2018 version)	1.91807	upregulated
ubiquitin-dependent protein catabolic process (GO:0006511)	1.95041	8.57052	0.214193	0.0123487	['XBP1', 'VCP', 'CRBN', 'KLHL25', 'AMFR', 'FBXO21', 'CBL', 'RBX1', 'RMND5B', 'UCHL1', 'PSMB4', 'MAEA', 'PSMB3', 'UBC', 'RPS27A', 'RNF187']	Gene Ontology Biological Process (2018 version)	1.90838	upregulated
nuclear cyclin-dependent protein kinase holoenzyme complex (GO:0019908)	5.58979	15.782	0.214249	0.0594054	['SNW1', 'BCCIP']	Gene Ontology Cellular Component (2018 version)	1.22617	downregulated
protein serine/threonine kinase activity (GO:0004674)	1.67755	5.21843	0.214292	0.0445677	['PLK3', 'MAP4K2', 'EIF2AK2', 'CDC7', 'CDK11B', 'CLK2', 'CLK1', 'CDK8', 'TAOK3', 'RPS6KB2', 'TLK1', 'TOP1', 'MAP2K7', 'CDK15', 'MAP4K4']	Gene Ontology Molecular Function (2018 version)	1.35098	downregulated
regulation of G2/M transition of mitotic cell cycle (GO:0010389)	2.53477	11.0588	0.216807	0.0127421	['PSMB4', 'DCTN2', 'PSMB3', 'UBC', 'DYNLL1', 'RPS27A', 'YWHAG', 'RAB11A', 'RBX1']	Gene Ontology Biological Process (2018 version)	1.89476	upregulated
ribosome assembly (GO:0042255)	3.85205	16.7763	0.216807	0.0128403	['RPS14', 'RPL3', 'RPS19', 'RPS5', 'RPS27L']	Gene Ontology Biological Process (2018 version)	1.89143	upregulated
cellular iron ion homeostasis (GO:0006879)	3.85205	16.7763	0.216807	0.0128403	['ATP6V1A', 'SMAD4', 'UBC', 'RPS27A', 'ISCU']	Gene Ontology Biological Process (2018 version)	1.89143	upregulated
ER to Golgi transport vesicle membrane (GO:0012507)	3.1371	9.67384	0.219018	0.0457898	['CNIH1', 'SAR1A', 'SAR1B', 'GOSR2']	Gene Ontology Cellular Component (2018 version)	1.33923	upregulated
mitochondrial respiratory chain complex III (GO:0005750)	6.52209	20.0059	0.219018	0.0465414	['UQCRFS1', 'CYC1']	Gene Ontology Cellular Component (2018 version)	1.33216	upregulated
endolysosome membrane (GO:0036020)	6.52209	20.0059	0.219018	0.0465414	['AP2S1', 'AP2A2']	Gene Ontology Cellular Component (2018 version)	1.33216	upregulated
potassium channel complex (GO:0034705)	6.52209	20.0059	0.219018	0.0465414	['KCNA6', 'KCNK1']	Gene Ontology Cellular Component (2018 version)	1.33216	upregulated
spliceosomal snRNP assembly (GO:0000387)	4.75733	20.5593	0.219419	0.0132786	['PRMT7', 'SNRPD2', 'SNRPE', 'GEMIN7']	Gene Ontology Biological Process (2018 version)	1.87685	upregulated
regulation of transcription from RNA polymerase II promoter in response to hypoxia (GO:0061418)	3.27733	14.1406	0.219419	0.0133708	['PSMB4', 'PSMB3', 'UBC', 'VHL', 'RPS27A', 'RBX1']	Gene Ontology Biological Process (2018 version)	1.87384	upregulated
positive regulation of translation (GO:0045727)	3.27733	14.1406	0.219419	0.0133708	['EIF5A', 'RPS9', 'UQCC2', 'RPS27L', 'POLR2G', 'UHMK1']	Gene Ontology Biological Process (2018 version)	1.87384	upregulated
regulation of autophagy (GO:0010506)	2.26214	9.74624	0.219419	0.0134549	['ATP6V1A', 'TMEM59', 'UCHL1', 'ATP6V0B', 'PSAP', 'ATP6V1B2', 'TBC1D14', 'MT3', 'GFAP', 'BOK', 'UBQLN2']	Gene Ontology Biological Process (2018 version)	1.87112	upregulated
positive regulation of viral transcription (GO:0050434)	4.24215	16.8494	0.220129	0.0188377	['SNW1', 'POLR2B', 'GTF2B', 'GTF2F1']	Gene Ontology Biological Process (2018 version)	1.72497	downregulated
positive regulation of cell cycle G1/S phase transition (GO:1902808)	5.87928	23.3112	0.220269	0.0189683	['KMT2E', 'DDRGK1', 'PAF1']	Gene Ontology Biological Process (2018 version)	1.72197	downregulated
titin binding (GO:0031432)	6.52209	20.0059	0.220757	0.0465414	['ACTN2', 'CALM2']	Gene Ontology Molecular Function (2018 version)	1.33216	downregulated
clathrin-coated endocytic vesicle membrane (GO:0030669)	3.91751	11.8385	0.224795	0.0487056	['AP2S1', 'AP2A2', 'SH3GL2']	Gene Ontology Cellular Component (2018 version)	1.31242	upregulated
methylated histone binding (GO:0035064)	3.07543	9.3103	0.224943	0.0484453	['KMT2E', 'CBX8', 'ZMYND8', 'MPHOSPH8']	Gene Ontology Molecular Function (2018 version)	1.31475	downregulated
cyclin-dependent protein serine/threonine kinase activity (GO:0004693)	3.91751	11.8385	0.224943	0.0487056	['CDK8', 'CDK11B', 'CDK15']	Gene Ontology Molecular Function (2018 version)	1.31242	downregulated
regulation of transforming growth factor beta receptor signaling pathway (GO:0017015)	3.23227	13.7577	0.227636	0.0141739	['SDCBP', 'EID2', 'SMAD4', 'UBC', 'RPS27A', 'TGFBR1']	Gene Ontology Biological Process (2018 version)	1.84851	upregulated
GTP metabolic process (GO:0046039)	6.5332	27.5349	0.227636	0.014778	['NFS1', 'RHOQ', 'RAN']	Gene Ontology Biological Process (2018 version)	1.83038	upregulated
mitochondrial fission (GO:0000266)	6.5332	27.5349	0.227636	0.014778	['FIS1', 'MIEF1', 'MFF']	Gene Ontology Biological Process (2018 version)	1.83038	upregulated
ventricular septum morphogenesis (GO:0060412)	6.5332	27.5349	0.227636	0.014778	['SMAD4', 'BMPR2', 'TGFBR1']	Gene Ontology Biological Process (2018 version)	1.83038	upregulated
cellular response to misfolded protein (GO:0071218)	6.5332	27.5349	0.227636	0.014778	['VCP', 'SDF2L1', 'DERL1']	Gene Ontology Biological Process (2018 version)	1.83038	upregulated
positive regulation of transcription from RNA polymerase II promoter involved in cellular response to chemical stimulus (GO:1901522)	6.5332	27.5349	0.227636	0.014778	['XBP1', 'SMAD4', 'MT3']	Gene Ontology Biological Process (2018 version)	1.83038	upregulated
regulation of epidermal growth factor receptor signaling pathway (GO:0042058)	3.70631	15.6167	0.227636	0.014794	['UBC', 'STAM', 'CBL', 'RPS27A', 'SH3GL2']	Gene Ontology Biological Process (2018 version)	1.82992	upregulated
microtubule cytoskeleton (GO:0015630)	1.58594	4.35035	0.227705	0.0643725	['IQCB1', 'BEX4', 'CCT2', 'DYNC1I2', 'RBM39', 'UPF3B', 'CHD3', 'MID1', 'SHTN1', 'TAF1D', 'KIFC2', 'KIF3A', 'TUBGCP3', 'SOX9', 'GAS8']	Gene Ontology Cellular Component (2018 version)	1.1913	downregulated
mitochondrial respiratory chain complex IV (GO:0005751)	5.21687	14.1609	0.227705	0.0662416	['MT-CO1', 'MT-CO2']	Gene Ontology Cellular Component (2018 version)	1.17887	downregulated
BAF-type complex (GO:0090544)	5.21687	14.1609	0.227705	0.0662416	['SMARCC2', 'ACTL6B']	Gene Ontology Cellular Component (2018 version)	1.17887	downregulated
DNA topological change (GO:0006265)	11.1836	43.7575	0.229239	0.0199875	['HMGB1', 'TOP1']	Gene Ontology Biological Process (2018 version)	1.69924	downregulated
regulation of Rac protein signal transduction (GO:0035020)	11.1836	43.7575	0.229239	0.0199875	['AUTS2', 'RASGRF1']	Gene Ontology Biological Process (2018 version)	1.69924	downregulated
positive regulation of mitochondrion organization (GO:0010822)	2.62602	10.9943	0.230197	0.0151968	['FIS1', 'FAM162A', 'STARD7', 'GLS2', 'TOMM7', 'MIEF1', 'MFF', 'BOK']	Gene Ontology Biological Process (2018 version)	1.81825	upregulated
peroxisomal transport (GO:0043574)	13.0482	54.1165	0.230197	0.0158049	['PEX19', 'ZFAND6']	Gene Ontology Biological Process (2018 version)	1.80121	upregulated
regulation of ATP biosynthetic process (GO:2001169)	13.0482	54.1165	0.230197	0.0158049	['VCP', 'TMSB4X']	Gene Ontology Biological Process (2018 version)	1.80121	upregulated
SMAD protein complex assembly (GO:0007183)	13.0482	54.1165	0.230197	0.0158049	['EID2', 'SMAD4']	Gene Ontology Biological Process (2018 version)	1.80121	upregulated
positive regulation of mitochondrial calcium ion concentration (GO:0051561)	13.0482	54.1165	0.230197	0.0158049	['BCAP31', 'FIS1']	Gene Ontology Biological Process (2018 version)	1.80121	upregulated
amyloid precursor protein catabolic process (GO:0042987)	13.0482	54.1165	0.230197	0.0158049	['APH1A', 'PSENEN']	Gene Ontology Biological Process (2018 version)	1.80121	upregulated
regulation of stress-activated protein kinase signaling cascade (GO:0070302)	13.0482	54.1165	0.230197	0.0158049	['MAP2K1', 'GSTP1']	Gene Ontology Biological Process (2018 version)	1.80121	upregulated
caveola (GO:0005901)	3.01613	8.96491	0.231778	0.0511842	['BMPR2', 'CAV2', 'RANGRF', 'CBL']	Gene Ontology Cellular Component (2018 version)	1.29086	upregulated
cytoplasmic microtubule (GO:0005881)	3.357	8.98421	0.232929	0.06882	['DYNC2LI1', 'ARL3', 'MID1']	Gene Ontology Cellular Component (2018 version)	1.16229	downregulated
cyclin-dependent protein kinase activity (GO:0097472)	3.79094	11.1744	0.236081	0.0524624	['CDK8', 'CDK11B', 'CDK15']	Gene Ontology Molecular Function (2018 version)	1.28015	downregulated
helicase activity (GO:0004386)	3.79094	11.1744	0.236081	0.0524624	['DDX5', 'RUVBL1', 'CHD3']	Gene Ontology Molecular Function (2018 version)	1.28015	downregulated
ephrin receptor signaling pathway (GO:0048013)	3.1042	12.6879	0.237436	0.0167839	['PSENEN', 'APH1A', 'SDCBP', 'AP2S1', 'AP2A2', 'CRK']	Gene Ontology Biological Process (2018 version)	1.77511	upregulated
peptidyl-S-diacylglycerol-L-cysteine biosynthetic process from peptidyl-cysteine (GO:0018231)	6.18903	25.2908	0.237436	0.0167997	['ZDHHC7', 'ZDHHC2', 'ZDHHC3']	Gene Ontology Biological Process (2018 version)	1.7747	upregulated
peptidyl-L-cysteine S-palmitoylation (GO:0018230)	6.18903	25.2908	0.237436	0.0167997	['ZDHHC7', 'ZDHHC2', 'ZDHHC3']	Gene Ontology Biological Process (2018 version)	1.7747	upregulated
nucleotide-excision repair, DNA duplex unwinding (GO:0000717)	6.18903	25.2908	0.237436	0.0167997	['UBC', 'RPS27A', 'RBX1']	Gene Ontology Biological Process (2018 version)	1.7747	upregulated
positive regulation of histone methylation (GO:0031062)	5.59902	21.555	0.23823	0.0212843	['SNW1', 'AUTS2', 'PAF1']	Gene Ontology Biological Process (2018 version)	1.67194	downregulated
histone monoubiquitination (GO:0010390)	5.59902	21.555	0.23823	0.0212843	['RNF20', 'LEO1', 'PAF1']	Gene Ontology Biological Process (2018 version)	1.67194	downregulated
response to glucocorticoid (GO:0051384)	5.59902	21.555	0.23823	0.0212843	['HNRNPU', 'ZFP36L2', 'ZFP36L1']	Gene Ontology Biological Process (2018 version)	1.67194	downregulated
regulation of cell cycle G1/S phase transition (GO:1902806)	5.59902	21.555	0.23823	0.0212843	['FBXW7', 'DDRGK1', 'PAF1']	Gene Ontology Biological Process (2018 version)	1.67194	downregulated
ionotropic glutamate receptor complex (GO:0008328)	3.26358	8.53151	0.240765	0.0732295	['CACNG3', 'SHISA7', 'SHANK1']	Gene Ontology Cellular Component (2018 version)	1.13531	downregulated
AMPA glutamate receptor complex (GO:0032281)	4.89056	12.7784	0.240765	0.073324	['CACNG3', 'SHISA7']	Gene Ontology Cellular Component (2018 version)	1.13475	downregulated
ubiquitin protein ligase binding (GO:0031625)	1.73831	5.0628	0.241436	0.0543403	['RNF20', 'CCT2', 'GABARAPL1', 'EGR2', 'UBXN1', 'SUMO1', 'FBXW7', 'RPL23', 'SPOP', 'TRIB1', 'MPHOSPH8', 'MID1']	Gene Ontology Molecular Function (2018 version)	1.26488	downregulated
mitochondrial translation (GO:0032543)	2.75456	11.0772	0.243483	0.017928	['MRPL53', 'NDUFA7', 'MRPS24', 'MRPL17', 'MRPL36', 'MRPS18C', 'DAP3']	Gene Ontology Biological Process (2018 version)	1.74647	upregulated
DNA duplex unwinding (GO:0032508)	4.24215	16.8494	0.243483	0.0188377	['PURA', 'UBC', 'RPS27A', 'RBX1']	Gene Ontology Biological Process (2018 version)	1.72497	upregulated
gluconeogenesis (GO:0006094)	4.24215	16.8494	0.243483	0.0188377	['MDH1', 'PGAM1', 'PGK1', 'SLC25A11']	Gene Ontology Biological Process (2018 version)	1.72497	upregulated
peroxisome organization (GO:0007031)	5.87928	23.3112	0.243483	0.0189683	['FIS1', 'PEX19', 'MFF']	Gene Ontology Biological Process (2018 version)	1.72197	upregulated
glycolytic process (GO:0006096)	5.87928	23.3112	0.243483	0.0189683	['LDHA', 'PGAM1', 'PGK1']	Gene Ontology Biological Process (2018 version)	1.72197	upregulated
nucleotide-excision repair, DNA damage recognition (GO:0000715)	5.87928	23.3112	0.243483	0.0189683	['UBC', 'RPS27A', 'RBX1']	Gene Ontology Biological Process (2018 version)	1.72197	upregulated
positive regulation of ERBB signaling pathway (GO:1901186)	5.87928	23.3112	0.243483	0.0189683	['UBC', 'CBL', 'RPS27A']	Gene Ontology Biological Process (2018 version)	1.72197	upregulated
negative regulation of G2/M transition of mitotic cell cycle (GO:0010972)	3.44551	13.6057	0.243483	0.0192771	['PSMB4', 'PSMB3', 'UBC', 'RPS27A', 'RBX1']	Gene Ontology Biological Process (2018 version)	1.71496	upregulated
positive regulation of cysteine-type endopeptidase activity involved in apoptotic process (GO:0043280)	2.70027	10.6119	0.243483	0.0196452	['BCAP31', 'FIS1', 'VCP', 'FAM162A', 'RPS27L', 'PPM1F', 'BOK']	Gene Ontology Biological Process (2018 version)	1.70674	upregulated
cellular response to superoxide (GO:0071451)	11.1836	43.7575	0.243483	0.0199875	['PRDX2', 'MT3']	Gene Ontology Biological Process (2018 version)	1.69924	upregulated
removal of superoxide radicals (GO:0019430)	11.1836	43.7575	0.243483	0.0199875	['PRDX2', 'MT3']	Gene Ontology Biological Process (2018 version)	1.69924	upregulated
alanine transport (GO:0032328)	11.1836	43.7575	0.243483	0.0199875	['SLC36A1', 'SLC6A17']	Gene Ontology Biological Process (2018 version)	1.69924	upregulated
sterol catabolic process (GO:0016127)	11.1836	43.7575	0.243483	0.0199875	['SNX17', 'MT3']	Gene Ontology Biological Process (2018 version)	1.69924	upregulated
regulation of ER-associated ubiquitin-dependent protein catabolic process (GO:1903069)	11.1836	43.7575	0.243483	0.0199875	['BCAP31', 'UBQLN2']	Gene Ontology Biological Process (2018 version)	1.69924	upregulated
mitochondrial respiratory chain complex III assembly (GO:0034551)	11.1836	43.7575	0.243483	0.0199875	['UQCC2', 'SLC25A33']	Gene Ontology Biological Process (2018 version)	1.69924	upregulated
mitochondrion morphogenesis (GO:0070584)	11.1836	43.7575	0.243483	0.0199875	['FIS1', 'MFF']	Gene Ontology Biological Process (2018 version)	1.69924	upregulated
respiratory chain complex III assembly (GO:0017062)	11.1836	43.7575	0.243483	0.0199875	['UQCC2', 'SLC25A33']	Gene Ontology Biological Process (2018 version)	1.69924	upregulated
mitochondrial fragmentation involved in apoptotic process (GO:0043653)	11.1836	43.7575	0.243483	0.0199875	['FIS1', 'MFF']	Gene Ontology Biological Process (2018 version)	1.69924	upregulated
proline transport (GO:0015824)	11.1836	43.7575	0.243483	0.0199875	['SLC36A1', 'SLC6A17']	Gene Ontology Biological Process (2018 version)	1.69924	upregulated
cholesterol catabolic process (GO:0006707)	11.1836	43.7575	0.243483	0.0199875	['SNX17', 'MT3']	Gene Ontology Biological Process (2018 version)	1.69924	upregulated
glycine transport (GO:0015816)	11.1836	43.7575	0.243483	0.0199875	['SLC36A1', 'SLC6A17']	Gene Ontology Biological Process (2018 version)	1.69924	upregulated
vesicle coating (GO:0006901)	3.38593	13.1585	0.243483	0.0205227	['NAPA', 'CNIH1', 'SAR1B', 'GOSR2', 'TRAPPC4']	Gene Ontology Biological Process (2018 version)	1.68777	upregulated
COPII vesicle coating (GO:0048208)	3.38593	13.1585	0.243483	0.0205227	['NAPA', 'CNIH1', 'SAR1B', 'GOSR2', 'TRAPPC4']	Gene Ontology Biological Process (2018 version)	1.68777	upregulated
iron ion homeostasis (GO:0055072)	3.38593	13.1585	0.243483	0.0205227	['ATP6V1A', 'SMAD4', 'UBC', 'RPS27A', 'ISCU']	Gene Ontology Biological Process (2018 version)	1.68777	upregulated
vesicle targeting, rough ER to cis-Golgi (GO:0048207)	3.38593	13.1585	0.243483	0.0205227	['NAPA', 'CNIH1', 'SAR1B', 'GOSR2', 'TRAPPC4']	Gene Ontology Biological Process (2018 version)	1.68777	upregulated
cellular response to insulin stimulus (GO:0032869)	2.67392	10.3885	0.243483	0.0205455	['ATP6V1A', 'XBP1', 'ATP6V0B', 'CAV2', 'ATP6V1B2', 'SLC25A33', 'RHOQ']	Gene Ontology Biological Process (2018 version)	1.68728	upregulated
lipid droplet (GO:0005811)	2.6129	6.73195	0.246029	0.0760454	['CYB5R3', 'PNPLA3', 'ARID4A', 'ACSL3']	Gene Ontology Cellular Component (2018 version)	1.11893	downregulated
ATP generation from ADP (GO:0006757)	5.59902	21.555	0.246124	0.0212843	['LDHA', 'PGAM1', 'PGK1']	Gene Ontology Biological Process (2018 version)	1.67194	upregulated
proteasomal ubiquitin-independent protein catabolic process (GO:0010499)	5.59902	21.555	0.246124	0.0212843	['PSMB4', 'KLHL25', 'PSMB3']	Gene Ontology Biological Process (2018 version)	1.67194	upregulated
negative regulation of protein localization to membrane (GO:1905476)	5.59902	21.555	0.246124	0.0212843	['TMEM59', 'ITGB1BP1', 'RHOQ']	Gene Ontology Biological Process (2018 version)	1.67194	upregulated
positive regulation of immune effector process (GO:0002699)	5.59902	21.555	0.246124	0.0212843	['XBP1', 'RPS19', 'PUM2']	Gene Ontology Biological Process (2018 version)	1.67194	upregulated
regulation of protein binding (GO:0043393)	2.64807	10.171	0.246823	0.0214741	['PRMT7', 'AMFR', 'DERL1', 'ITGB1BP1', 'SPPL3', 'CRK', 'RAN']	Gene Ontology Biological Process (2018 version)	1.66809	upregulated
condensed chromosome (GO:0000793)	3.17521	8.10983	0.247936	0.0777617	['CCDC36', 'HMGB1', 'BRD4']	Gene Ontology Cellular Component (2018 version)	1.10923	downregulated
glucose metabolic process (GO:0006006)	3.32837	12.7308	0.248013	0.0218197	['MDH1', 'PGAM1', 'AKR1A1', 'PGK1', 'SLC25A11']	Gene Ontology Biological Process (2018 version)	1.66115	upregulated
mitochondrial translational elongation (GO:0070125)	2.91183	11.1352	0.248013	0.0218376	['MRPL53', 'MRPS24', 'MRPL17', 'MRPL36', 'MRPS18C', 'DAP3']	Gene Ontology Biological Process (2018 version)	1.66079	upregulated
intrinsic apoptotic signaling pathway by p53 class mediator (GO:0072332)	4.02419	15.344	0.249175	0.0220833	['HINT1', 'RPS27L', 'CDIP1', 'BOK']	Gene Ontology Biological Process (2018 version)	1.65594	upregulated
transmembrane receptor protein tyrosine kinase signaling pathway (GO:0007169)	1.77571	6.76123	0.249175	0.0222012	['PSENEN', 'ATP6V1A', 'ATP6V0B', 'BMPR2', 'CAV2', 'BRK1', 'CBL', 'AP2A2', 'APH1A', 'SDCBP', 'UBC', 'AP2S1', 'ATP6V1B2', 'POLR2G', 'RPS27A', 'CRK', 'RHOQ']	Gene Ontology Biological Process (2018 version)	1.65362	upregulated
cation channel complex (GO:0034703)	2.56994	6.50667	0.249897	0.0795127	['CACNG3', 'CALM2', 'SHISA7', 'SHANK1']	Gene Ontology Cellular Component (2018 version)	1.09956	downregulated
Wnt signaling pathway, planar cell polarity pathway (GO:0060071)	2.87617	10.8548	0.253462	0.022959	['PSMB4', 'PSMB3', 'UBC', 'AP2S1', 'RPS27A', 'AP2A2']	Gene Ontology Biological Process (2018 version)	1.63905	upregulated
positive regulation of developmental process (GO:0051094)	2.59784	9.75296	0.253462	0.0234179	['FIS1', 'XBP1', 'BMPR2', 'MIEF1', 'VHL', 'MFF', 'TAPT1']	Gene Ontology Biological Process (2018 version)	1.63045	upregulated
misfolded or incompletely synthesized protein catabolic process (GO:0006515)	5.34425	19.9889	0.253462	0.023748	['VCP', 'SDF2L1', 'DERL1']	Gene Ontology Biological Process (2018 version)	1.62437	upregulated
protein import into nucleus, translocation (GO:0000060)	5.34425	19.9889	0.253462	0.023748	['SEC61B', 'MT3', 'RAN']	Gene Ontology Biological Process (2018 version)	1.62437	upregulated
ribosomal small subunit biogenesis (GO:0042274)	3.92339	14.6616	0.253462	0.0238261	['RPS14', 'RPS19', 'RPS5', 'RPS27L']	Gene Ontology Biological Process (2018 version)	1.62295	upregulated
hexose biosynthetic process (GO:0019319)	3.92339	14.6616	0.253462	0.0238261	['MDH1', 'PGAM1', 'PGK1', 'SLC25A11']	Gene Ontology Biological Process (2018 version)	1.62295	upregulated
mitochondrial translational termination (GO:0070126)	2.84137	10.5835	0.253462	0.0241183	['MRPL53', 'MRPS24', 'MRPL17', 'MRPL36', 'MRPS18C', 'DAP3']	Gene Ontology Biological Process (2018 version)	1.61765	upregulated
regulation of establishment of planar polarity (GO:0090175)	2.84137	10.5835	0.253462	0.0241183	['PSMB4', 'PSMB3', 'UBC', 'AP2S1', 'RPS27A', 'AP2A2']	Gene Ontology Biological Process (2018 version)	1.61765	upregulated
low-density lipoprotein particle receptor catabolic process (GO:0032802)	9.78514	36.2637	0.253462	0.0245757	['AP2S1', 'AP2A2']	Gene Ontology Biological Process (2018 version)	1.60949	upregulated
glutamine metabolic process (GO:0006541)	9.78514	36.2637	0.253462	0.0245757	['GLUD1', 'GLS2']	Gene Ontology Biological Process (2018 version)	1.60949	upregulated
mitochondrial respiratory chain complex III biogenesis (GO:0097033)	9.78514	36.2637	0.253462	0.0245757	['UQCC2', 'SLC25A33']	Gene Ontology Biological Process (2018 version)	1.60949	upregulated
cytochrome complex assembly (GO:0017004)	9.78514	36.2637	0.253462	0.0245757	['COX11', 'HCCS']	Gene Ontology Biological Process (2018 version)	1.60949	upregulated
negative regulation of transcription from RNA polymerase II promoter in response to stress (GO:0097201)	9.78514	36.2637	0.253462	0.0245757	['IMPACT', 'VHL']	Gene Ontology Biological Process (2018 version)	1.60949	upregulated
chaperone-mediated protein transport (GO:0072321)	9.78514	36.2637	0.253462	0.0245757	['TIMM8B', 'PEX19']	Gene Ontology Biological Process (2018 version)	1.60949	upregulated
dicarboxylic acid biosynthetic process (GO:0043650)	9.78514	36.2637	0.253462	0.0245757	['GLUD1', 'GLS2']	Gene Ontology Biological Process (2018 version)	1.60949	upregulated
regulation of proteasomal ubiquitin-dependent protein catabolic process (GO:0032434)	2.87617	10.8548	0.253915	0.022959	['UBXN1', 'SUMO1', 'DDRGK1', 'BBS7', 'TRIB1', 'RAD23B']	Gene Ontology Biological Process (2018 version)	1.63905	downregulated
regulation of stem cell differentiation (GO:2000736)	2.87617	10.8548	0.253915	0.022959	['PSMC6', 'LDB1', 'PSMC1', 'HNRNPU', 'EIF2AK2', 'ZFP36L2']	Gene Ontology Biological Process (2018 version)	1.63905	downregulated
regulation of mitotic cell cycle (GO:0007346)	2.27291	8.55643	0.254828	0.0231786	['CDK8', 'MAP4K2', 'BTG2', 'TAOK3', 'DYNLT3', 'HNRNPU', 'MAP2K7', 'CDK11B', 'MAP4K4']	Gene Ontology Biological Process (2018 version)	1.63491	downregulated
cytoplasmic stress granule (GO:0010494)	3.0915	7.71639	0.255366	0.0824136	['ATXN2L', 'ATXN2', 'YBX1']	Gene Ontology Cellular Component (2018 version)	1.084	downregulated
regulation of spindle assembly (GO:0090169)	5.34425	19.9889	0.256526	0.023748	['CHMP2A', 'HNRNPU', 'SMC3']	Gene Ontology Biological Process (2018 version)	1.62437	downregulated
RNA splicing, via transesterification reactions (GO:0000375)	5.34425	19.9889	0.256526	0.023748	['PRPF3', 'SLU7', 'SRRM1']	Gene Ontology Biological Process (2018 version)	1.62437	downregulated
cellular response to epidermal growth factor stimulus (GO:0071364)	5.34425	19.9889	0.256526	0.023748	['SOX9', 'ZFP36L2', 'ZFP36L1']	Gene Ontology Biological Process (2018 version)	1.62437	downregulated
IRES-dependent viral translational initiation (GO:0075522)	9.78514	36.2637	0.256526	0.0245757	['SSB', 'EIF3A']	Gene Ontology Biological Process (2018 version)	1.60949	downregulated
positive regulation of circadian rhythm (GO:0042753)	9.78514	36.2637	0.256526	0.0245757	['THRAP3', 'CRH']	Gene Ontology Biological Process (2018 version)	1.60949	downregulated
energy coupled proton transmembrane transport, against electrochemical gradient (GO:0015988)	9.78514	36.2637	0.256526	0.0245757	['MT-ND4', 'MT-CO1']	Gene Ontology Biological Process (2018 version)	1.60949	downregulated
3'-UTR-mediated mRNA destabilization (GO:0061158)	9.78514	36.2637	0.256526	0.0245757	['ZFP36L2', 'ZFP36L1']	Gene Ontology Biological Process (2018 version)	1.60949	downregulated
regulation of histone phosphorylation (GO:0033127)	9.78514	36.2637	0.256526	0.0245757	['AKAP8L', 'AKAP8']	Gene Ontology Biological Process (2018 version)	1.60949	downregulated
negative regulation of stem cell differentiation (GO:2000737)	9.78514	36.2637	0.256526	0.0245757	['HNRNPU', 'ZFP36L2']	Gene Ontology Biological Process (2018 version)	1.60949	downregulated
RNA polymerase II transcription cofactor activity (GO:0001104)	2.48319	7.01361	0.256627	0.059342	['TCERG1', 'THRAP3', 'ZMYND8', 'SOX12', 'MED4']	Gene Ontology Molecular Function (2018 version)	1.22664	downregulated
retinoic acid receptor binding (GO:0042974)	5.58979	15.782	0.256627	0.0594054	['NR4A2', 'SNW1']	Gene Ontology Molecular Function (2018 version)	1.22617	downregulated
snRNA binding (GO:0017069)	3.56082	9.99557	0.256627	0.0603799	['SNRNP70', 'HNRNPU', 'SNRPD3']	Gene Ontology Molecular Function (2018 version)	1.21911	downregulated
motor activity (GO:0003774)	2.45202	6.8253	0.256627	0.0618192	['DYNC1I2', 'KIFC2', 'MYO10', 'KIF3A', 'SMC3']	Gene Ontology Molecular Function (2018 version)	1.20888	downregulated
ATP-dependent helicase activity (GO:0008026)	2.45202	6.8253	0.256627	0.0618192	['DDX5', 'DDX46', 'RUVBL1', 'DDX42', 'CHD3']	Gene Ontology Molecular Function (2018 version)	1.20888	downregulated
sequence-specific double-stranded DNA binding (GO:1990837)	2.22221	6.1739	0.256627	0.0621461	['TSPYL2', 'EGR1', 'SFPQ', 'NONO', 'HNRNPU', 'SOX12']	Gene Ontology Molecular Function (2018 version)	1.20659	downregulated
microtubule motor activity (GO:0003777)	2.80012	7.74276	0.25699	0.0629662	['DYNC1I2', 'KIFC2', 'KIF3A', 'SMC3']	Gene Ontology Molecular Function (2018 version)	1.20089	downregulated
transcription regulatory region sequence-specific DNA binding (GO:0000976)	1.68794	4.63531	0.258915	0.0641754	['NR4A2', 'EGR1', 'NR4A1', 'SFPQ', 'THRAP3', 'ZMYND8', 'NONO', 'SARS', 'SOX9', 'SOX12', 'TOP1', 'RREB1']	Gene Ontology Molecular Function (2018 version)	1.19263	downregulated
regulation of JNK cascade (GO:0046328)	2.8074	10.3209	0.26278	0.0253162	['MAP4K2', 'TAOK3', 'GPS2', 'HMGB1', 'CTGF', 'MAP4K4']	Gene Ontology Biological Process (2018 version)	1.5966	downregulated
mitochondrial gene expression (GO:0140053)	3.8275	14.0209	0.263118	0.0256499	['NDUFA7', 'MRPS24', 'SLC25A33', 'MRPS18C']	Gene Ontology Biological Process (2018 version)	1.59091	upregulated
DNA-directed RNA polymerase complex (GO:0000428)	5.58979	15.782	0.264024	0.0594054	['ZNRD1', 'POLR2G']	Gene Ontology Cellular Component (2018 version)	1.22617	upregulated
insulin receptor signaling pathway (GO:0008286)	3.16683	11.5547	0.265548	0.026026	['ATP6V1A', 'ATP6V0B', 'CAV2', 'ATP6V1B2', 'RHOQ']	Gene Ontology Biological Process (2018 version)	1.58459	upregulated
positive regulation of synaptic transmission (GO:0050806)	3.16683	11.5547	0.268646	0.026026	['RIMS2', 'ARC', 'CACNG3', 'SHISA7', 'SHANK1']	Gene Ontology Biological Process (2018 version)	1.58459	downregulated
peptidyl-prolyl cis-trans isomerase activity (GO:0003755)	3.357	8.98421	0.271414	0.06882	['FKBP2', 'CWC27', 'PPID']	Gene Ontology Molecular Function (2018 version)	1.16229	downregulated
tRNA binding (GO:0000049)	3.357	8.98421	0.271414	0.06882	['SSB', 'NEMF', 'EIF2A']	Gene Ontology Molecular Function (2018 version)	1.16229	downregulated
P-body (GO:0000932)	2.44909	5.8871	0.276145	0.0903748	['CNOT3', 'TOP1', 'TNRC6A', 'ZFP36L1']	Gene Ontology Cellular Component (2018 version)	1.04395	downregulated
protein transmembrane transporter activity (GO:0008320)	9.04829	45.1269	0.277046	0.0068238	['TOMM7', 'SEC61B', 'TOMM22']	Gene Ontology Molecular Function (2018 version)	2.16597	upregulated
ubiquitin-specific protease binding (GO:1990381)	9.04829	45.1269	0.277046	0.0068238	['VCP', 'AMFR', 'DERL1']	Gene Ontology Molecular Function (2018 version)	2.16597	upregulated
proton-transporting ATPase activity, rotational mechanism (GO:0046961)	9.04829	45.1269	0.277046	0.0068238	['ATP6V1A', 'ATP6V0B', 'ATP6V1B2']	Gene Ontology Molecular Function (2018 version)	2.16597	upregulated
sequence-specific DNA binding (GO:0043565)	1.56035	4.12031	0.278132	0.0713159	['EGR1', 'HNRNPU', 'UBP1', 'ZC3H8', 'POU2F2', 'SAFB', 'NR4A2', 'NR4A1', 'DMTF1', 'SLTM', 'NCL', 'SNAPC4', 'SAFB2', 'RREB1', 'ZFP37']	Gene Ontology Molecular Function (2018 version)	1.14681	downregulated
protein methylation (GO:0006479)	3.73618	13.4187	0.278179	0.0275554	['PCMT1', 'VCP', 'PRMT7', 'RPS2']	Gene Ontology Biological Process (2018 version)	1.55979	upregulated
nucleocytoplasmic transport (GO:0006913)	3.73618	13.4187	0.278179	0.0275554	['EIF5A', 'SNRPD2', 'SNRPE', 'GEMIN7']	Gene Ontology Biological Process (2018 version)	1.55979	upregulated
negative regulation of cell cycle G2/M phase transition (GO:1902750)	3.06755	10.8501	0.281875	0.0290989	['PSMB4', 'PSMB3', 'UBC', 'RPS27A', 'RBX1']	Gene Ontology Biological Process (2018 version)	1.53612	upregulated
phagosome acidification (GO:0090383)	4.89839	17.3227	0.281875	0.0291179	['ATP6V1A', 'ATP6V0B', 'ATP6V1B2']	Gene Ontology Biological Process (2018 version)	1.53584	upregulated
cellular transition metal ion homeostasis (GO:0046916)	2.71018	9.58169	0.281875	0.0291457	['ATP6V1A', 'SMAD4', 'UBC', 'RPS27A', 'MT3', 'ISCU']	Gene Ontology Biological Process (2018 version)	1.53543	upregulated
proteolysis involved in cellular protein catabolic process (GO:0051603)	2.71018	9.58169	0.281875	0.0291457	['VCP', 'PSMB4', 'PSMB3', 'CLPP', 'UBC', 'RPS27A']	Gene Ontology Biological Process (2018 version)	1.53543	upregulated
polyol metabolic process (GO:0019751)	3.6491	12.8518	0.281875	0.0295432	['NUDT11', 'INPP4A', 'NUDT10', 'SLC5A3']	Gene Ontology Biological Process (2018 version)	1.52954	upregulated
positive regulation of pathway-restricted SMAD protein phosphorylation (GO:0010862)	3.6491	12.8518	0.281875	0.0295432	['SDCBP', 'SMAD4', 'BMPR2', 'TGFBR1']	Gene Ontology Biological Process (2018 version)	1.52954	upregulated
intracellular protein transmembrane transport (GO:0065002)	8.69746	30.6306	0.281875	0.0295467	['SEC61B', 'SRP9']	Gene Ontology Biological Process (2018 version)	1.52949	upregulated
cell part morphogenesis (GO:0032990)	8.69746	30.6306	0.281875	0.0295467	['FIS1', 'MFF']	Gene Ontology Biological Process (2018 version)	1.52949	upregulated
cyclooxygenase pathway (GO:0019371)	8.69746	30.6306	0.281875	0.0295467	['CBR1', 'PTGES2']	Gene Ontology Biological Process (2018 version)	1.52949	upregulated
low-density lipoprotein receptor particle metabolic process (GO:0032799)	8.69746	30.6306	0.281875	0.0295467	['AP2S1', 'AP2A2']	Gene Ontology Biological Process (2018 version)	1.52949	upregulated
alcohol catabolic process (GO:0046164)	8.69746	30.6306	0.281875	0.0295467	['SNX17', 'MT3']	Gene Ontology Biological Process (2018 version)	1.52949	upregulated
SUMO transferase activity (GO:0019789)	4.89056	12.7784	0.282821	0.073324	['SUMO1', 'TOPORS']	Gene Ontology Molecular Function (2018 version)	1.13475	downregulated
cytosolic large ribosomal subunit (GO:0022625)	2.41129	5.69767	0.283727	0.0941456	['RPL30', 'RPL23', 'RPL27', 'RPL28']	Gene Ontology Cellular Component (2018 version)	1.0262	downregulated
regulation of intracellular steroid hormone receptor signaling pathway (GO:0033143)	4.89839	17.3227	0.287423	0.0291179	['DDX5', 'DDRGK1', 'SAFB2']	Gene Ontology Biological Process (2018 version)	1.53584	downregulated
regulation of cilium assembly (GO:1902017)	4.89839	17.3227	0.287423	0.0291179	['DYNC2LI1', 'ATG3', 'IFT88']	Gene Ontology Biological Process (2018 version)	1.53584	downregulated
positive regulation of cell cycle phase transition (GO:1901989)	8.69746	30.6306	0.287423	0.0295467	['DDRGK1', 'PAF1']	Gene Ontology Biological Process (2018 version)	1.52949	downregulated
regulation of histone deacetylation (GO:0031063)	8.69746	30.6306	0.287423	0.0295467	['AKAP8L', 'AKAP8']	Gene Ontology Biological Process (2018 version)	1.52949	downregulated
positive regulation of nuclear-transcribed mRNA poly(A) tail shortening (GO:0060213)	8.69746	30.6306	0.287423	0.0295467	['BTG2', 'TOB1']	Gene Ontology Biological Process (2018 version)	1.52949	downregulated
oxidative phosphorylation (GO:0006119)	8.69746	30.6306	0.287423	0.0295467	['UQCRB', 'MT-CO2']	Gene Ontology Biological Process (2018 version)	1.52949	downregulated
regulation of nuclear-transcribed mRNA poly(A) tail shortening (GO:0060211)	8.69746	30.6306	0.287423	0.0295467	['BTG2', 'TOB1']	Gene Ontology Biological Process (2018 version)	1.52949	downregulated
stress granule assembly (GO:0034063)	8.69746	30.6306	0.287423	0.0295467	['ATXN2L', 'ATXN2']	Gene Ontology Biological Process (2018 version)	1.52949	downregulated
positive regulation of histone deacetylation (GO:0031065)	8.69746	30.6306	0.287423	0.0295467	['AKAP8L', 'AKAP8']	Gene Ontology Biological Process (2018 version)	1.52949	downregulated
positive regulation of protein deacetylation (GO:0090312)	8.69746	30.6306	0.287423	0.0295467	['AKAP8L', 'AKAP8']	Gene Ontology Biological Process (2018 version)	1.52949	downregulated
T cell differentiation in thymus (GO:0033077)	8.69746	30.6306	0.287423	0.0295467	['ZFP36L2', 'ZFP36L1']	Gene Ontology Biological Process (2018 version)	1.52949	downregulated
protein ubiquitination (GO:0016567)	1.63014	5.70006	0.287609	0.0302984	['VCP', 'CRBN', 'KLHL25', 'AMFR', 'DERL1', 'FBXO21', 'CBL', 'RBX1', 'MARCH2', 'RMND5B', 'PSMB4', 'MAEA', 'PSMB3', 'MKRN1', 'UBC', 'FBXL3', 'VHL', 'RPS27A', 'KBTBD7', 'RNF187']	Gene Ontology Biological Process (2018 version)	1.51858	upregulated
enhancer sequence-specific DNA binding (GO:0001158)	2.6129	6.73195	0.29013	0.0760454	['SFPQ', 'SMARCC2', 'NONO', 'SOX9']	Gene Ontology Molecular Function (2018 version)	1.11893	downregulated
histone deacetylase activity (GO:0004407)	3.17521	8.10983	0.293488	0.0777617	['ARID4A', 'CHD3', 'HDAC8']	Gene Ontology Molecular Function (2018 version)	1.10923	downregulated
positive regulation of proteasomal ubiquitin-dependent protein catabolic process (GO:0032436)	3.0202	10.5191	0.295717	0.0307177	['PLK3', 'SUMO1', 'DDRGK1', 'BBS7', 'TRIB1']	Gene Ontology Biological Process (2018 version)	1.51261	downregulated
stress-activated protein kinase signaling cascade (GO:0031098)	3.0202	10.5191	0.295717	0.0307177	['MAP4K2', 'TAOK3', 'TNIP2', 'MAP2K7', 'MAP4K4']	Gene Ontology Biological Process (2018 version)	1.51261	downregulated
phosphatidylethanolamine binding (GO:0008429)	19.5743	92.7514	0.296123	0.00875241	['MAP1LC3A', 'PEBP1']	Gene Ontology Molecular Function (2018 version)	2.05787	upregulated
protein carboxyl O-methyltransferase activity (GO:0051998)	19.5743	92.7514	0.296123	0.00875241	['PCMT1', 'ICMT']	Gene Ontology Molecular Function (2018 version)	2.05787	upregulated
nuclear transcription factor complex (GO:0044798)	2.33907	5.34174	0.297227	0.101906	['SFPQ', 'NONO', 'SNAPC4', 'HNRNPU']	Gene Ontology Cellular Component (2018 version)	0.9918	downregulated
telomerase holoenzyme complex (GO:0005697)	3.91165	8.86118	0.297227	0.103796	['HNRNPU', 'SNRPD3']	Gene Ontology Cellular Component (2018 version)	0.983821	downregulated
polymeric cytoskeletal fiber (GO:0099513)	1.66768	3.77624	0.297227	0.103896	['BEX4', 'PNN', 'CCT2', 'DYNC1I2', 'KIFC2', 'ACTN2', 'KIF3A', 'MID1', 'GAS8']	Gene Ontology Cellular Component (2018 version)	0.983403	downregulated
nuclear chromatin (GO:0000790)	1.61728	3.66005	0.297227	0.104029	['CBX8', 'SMARCC2', 'LDB1', 'SFR1', 'POLR3GL', 'PCGF2', 'RUVBL1', 'JUNB', 'MPHOSPH8', 'RBMX']	Gene Ontology Cellular Component (2018 version)	0.982844	downregulated
spectrin binding (GO:0030507)	4.60265	11.5886	0.297929	0.0806362	['MYO10', 'KIF3A']	Gene Ontology Molecular Function (2018 version)	1.09347	downregulated
insulin receptor binding (GO:0005158)	4.60265	11.5886	0.297929	0.0806362	['SNX4', 'IGF2']	Gene Ontology Molecular Function (2018 version)	1.09347	downregulated
protein modification by small protein removal (GO:0070646)	1.90115	6.55095	0.298048	0.0318795	['UCHL1', 'PSMB4', 'VCP', 'SMAD4', 'USPL1', 'USP31', 'PSMB3', 'UBC', 'STAM', 'EIF3F', 'RPS27A', 'TGFBR1']	Gene Ontology Biological Process (2018 version)	1.49649	upregulated
regulation of defense response to virus by virus (GO:0050690)	4.70221	16.1817	0.298048	0.0320229	['AP2S1', 'AP1S1', 'AP2A2']	Gene Ontology Biological Process (2018 version)	1.49454	upregulated
hydrogen ion transmembrane transport (GO:1902600)	4.70221	16.1817	0.298048	0.0320229	['ATP6V0B', 'ATP6V1B2', 'ATP5J2']	Gene Ontology Biological Process (2018 version)	1.49454	upregulated
ventricular septum development (GO:0003281)	4.70221	16.1817	0.298048	0.0320229	['SMAD4', 'BMPR2', 'TGFBR1']	Gene Ontology Biological Process (2018 version)	1.49454	upregulated
large ribosomal subunit (GO:0015934)	2.30455	5.17447	0.298674	0.105893	['RPL30', 'RPL23', 'RPL27', 'RPL28']	Gene Ontology Cellular Component (2018 version)	0.975131	downregulated
negative regulation of nucleic acid-templated transcription (GO:1903507)	1.67208	5.79833	0.298696	0.0311878	['TLE2', 'SMARCC2', 'LDB1', 'NONO', 'CBY1', 'UBP1', 'ZC3H8', 'ARID4A', 'KCTD1', 'SFPQ', 'SNW1', 'SUMO1', 'BHLHE40', 'ID4', 'SOX9', 'BRD7', 'MPHOSPH8', 'PFDN5']	Gene Ontology Biological Process (2018 version)	1.50601	downregulated
lytic vacuole membrane (GO:0098852)	1.76416	4.7238	0.29989	0.0687249	['ATP6V1A', 'SLC36A1', 'PSAP', 'ATP6V1B2', 'AP1S1', 'TMEM106B', 'MFSD12', 'SPPL3', 'CYB561', 'GNAI1']	Gene Ontology Cellular Component (2018 version)	1.16289	upregulated
aerobic respiration (GO:0009060)	4.70221	16.1817	0.305121	0.0320229	['MT-ND4', 'UQCRB', 'MT-CO1']	Gene Ontology Biological Process (2018 version)	1.49454	downregulated
regulation of cation channel activity (GO:2001257)	2.97429	10.2014	0.305588	0.0323919	['ACTN2', 'CRH', 'CACNG3', 'SHISA7', 'SHANK1']	Gene Ontology Biological Process (2018 version)	1.48956	downregulated
regulation of cell differentiation (GO:0045595)	2.41454	8.28084	0.305588	0.0324008	['DLX1', 'DDX5', 'IGF2', 'EIF2AK2', 'ANP32B', 'JUNB', 'CTGF']	Gene Ontology Biological Process (2018 version)	1.48944	downregulated
translational termination (GO:0006415)	2.61943	8.90889	0.306975	0.0333374	['MRPL53', 'MRPS24', 'MRPL17', 'MRPL36', 'MRPS18C', 'DAP3']	Gene Ontology Biological Process (2018 version)	1.47707	upregulated
histone arginine methylation (GO:0034969)	7.82731	26.2675	0.306975	0.0348785	['COPRS', 'PRMT7']	Gene Ontology Biological Process (2018 version)	1.45744	upregulated
positive regulation of endoplasmic reticulum unfolded protein response (GO:1900103)	7.82731	26.2675	0.306975	0.0348785	['XBP1', 'BOK']	Gene Ontology Biological Process (2018 version)	1.45744	upregulated
modification-dependent macromolecule catabolic process (GO:0043632)	7.82731	26.2675	0.306975	0.0348785	['UBC', 'RPS27A']	Gene Ontology Biological Process (2018 version)	1.45744	upregulated
negative regulation of metabolic process (GO:0009892)	7.82731	26.2675	0.306975	0.0348785	['GSTP1', 'MT3']	Gene Ontology Biological Process (2018 version)	1.45744	upregulated
fatty acid elongation (GO:0030497)	7.82731	26.2675	0.306975	0.0348785	['HACD3', 'HACD2']	Gene Ontology Biological Process (2018 version)	1.45744	upregulated
peptidyl-arginine modification (GO:0018195)	7.82731	26.2675	0.306975	0.0348785	['PRMT7', 'NDUFAF5']	Gene Ontology Biological Process (2018 version)	1.45744	upregulated
regulation of retrograde protein transport, ER to cytosol (GO:1904152)	7.82731	26.2675	0.306975	0.0348785	['BCAP31', 'UBAC2']	Gene Ontology Biological Process (2018 version)	1.45744	upregulated
positive regulation of SMAD protein import into nucleus (GO:0060391)	7.82731	26.2675	0.306975	0.0348785	['SMAD4', 'TGFBR1']	Gene Ontology Biological Process (2018 version)	1.45744	upregulated
establishment of protein localization to mitochondrial membrane (GO:0090151)	7.82731	26.2675	0.306975	0.0348785	['TOMM7', 'TOMM22']	Gene Ontology Biological Process (2018 version)	1.45744	upregulated
positive regulation of epidermal growth factor receptor signaling pathway (GO:0045742)	4.52113	15.1472	0.306975	0.0350736	['UBC', 'CBL', 'RPS27A']	Gene Ontology Biological Process (2018 version)	1.45502	upregulated
protein alkylation (GO:0008213)	4.52113	15.1472	0.306975	0.0350736	['PCMT1', 'VCP', 'RPS2']	Gene Ontology Biological Process (2018 version)	1.45502	upregulated
nucleotide-excision repair, preincision complex assembly (GO:0006294)	4.52113	15.1472	0.306975	0.0350736	['UBC', 'RPS27A', 'RBX1']	Gene Ontology Biological Process (2018 version)	1.45502	upregulated
U5 snRNP (GO:0005682)	3.72519	8.15957	0.30984	0.111874	['SNRPD1', 'SNRPD3']	Gene Ontology Cellular Component (2018 version)	0.951269	downregulated
recycling endosome membrane (GO:0055038)	2.66911	5.82746	0.30984	0.112669	['LAMP5', 'CLIP3', 'RAB8A']	Gene Ontology Cellular Component (2018 version)	0.948195	downregulated
polysome (GO:0005844)	2.65733	6.96755	0.311384	0.0726563	['IMPACT', 'RPL41', 'RPL18', 'RPL39']	Gene Ontology Cellular Component (2018 version)	1.13873	upregulated
lipid homeostasis (GO:0055088)	3.48656	11.8134	0.316868	0.0337674	['FABP3', 'FBXW7', 'PNPLA3', 'ARID4A']	Gene Ontology Biological Process (2018 version)	1.4715	downregulated
protein deacetylase activity (GO:0033558)	3.01207	7.34872	0.31876	0.0871822	['ARID4A', 'CHD3', 'HDAC8']	Gene Ontology Molecular Function (2018 version)	1.05957	downregulated
glutamate receptor binding (GO:0035254)	4.34672	10.5563	0.31902	0.0881622	['SHISA7', 'SHANK1']	Gene Ontology Molecular Function (2018 version)	1.05472	downregulated
negative regulation of ERAD pathway (GO:1904293)	7.82731	26.2675	0.32565	0.0348785	['UBXN1', 'OS9']	Gene Ontology Biological Process (2018 version)	1.45744	downregulated
negative regulation of cell differentiation (GO:0045596)	2.21665	7.42756	0.325671	0.0350561	['IQCB1', 'LEO1', 'HNRNPU', 'PAF1', 'GPS2', 'SOX9', 'ANP32B', 'ZFP36L2']	Gene Ontology Biological Process (2018 version)	1.45524	downregulated
polyubiquitin modification-dependent protein binding (GO:0031593)	2.93662	7.00461	0.329742	0.0920647	['UBXN1', 'TNIP2', 'RAD23B']	Gene Ontology Molecular Function (2018 version)	1.03591	downregulated
regulation of sodium ion transmembrane transport (GO:1902305)	4.35345	14.2058	0.330393	0.0382688	['FXYD7', 'RANGRF', 'SNTA1']	Gene Ontology Biological Process (2018 version)	1.41716	upregulated
regulation of cation transmembrane transport (GO:1904062)	4.35345	14.2058	0.330393	0.0382688	['TSPAN13', 'RANGRF', 'SNTA1']	Gene Ontology Biological Process (2018 version)	1.41716	upregulated
multivesicular body assembly (GO:0036258)	4.35345	14.2058	0.330393	0.0382688	['CHMP1A', 'STAM', 'RAB11A']	Gene Ontology Biological Process (2018 version)	1.41716	upregulated
positive regulation of proteasomal protein catabolic process (GO:1901800)	2.88651	9.60281	0.33117	0.0359083	['SUMO1', 'FBXW7', 'DDRGK1', 'BBS7', 'TRIB1']	Gene Ontology Biological Process (2018 version)	1.4448	downregulated
negative regulation of protein ubiquitination (GO:0031397)	3.41059	11.3372	0.33117	0.0360045	['UBXN1', 'RPL23', 'HDAC8', 'GTPBP4']	Gene Ontology Biological Process (2018 version)	1.44364	downregulated
very long-chain fatty acid biosynthetic process (GO:0042761)	7.11537	22.8063	0.339341	0.0405502	['HACD3', 'HACD2']	Gene Ontology Biological Process (2018 version)	1.39201	upregulated
amyloid precursor protein metabolic process (GO:0042982)	7.11537	22.8063	0.339341	0.0405502	['PSENEN', 'APH1A']	Gene Ontology Biological Process (2018 version)	1.39201	upregulated
negative regulation of blood pressure (GO:0045776)	7.11537	22.8063	0.339341	0.0405502	['BMPR2', 'APLN']	Gene Ontology Biological Process (2018 version)	1.39201	upregulated
positive regulation of ERAD pathway (GO:1904294)	7.11537	22.8063	0.339341	0.0405502	['BCAP31', 'UBQLN2']	Gene Ontology Biological Process (2018 version)	1.39201	upregulated
glutamine family amino acid biosynthetic process (GO:0009084)	7.11537	22.8063	0.339341	0.0405502	['GLUD1', 'GLS2']	Gene Ontology Biological Process (2018 version)	1.39201	upregulated
Notch receptor processing, ligand-dependent (GO:0035333)	7.11537	22.8063	0.339341	0.0405502	['PSENEN', 'APH1A']	Gene Ontology Biological Process (2018 version)	1.39201	upregulated
mitochondrial genome maintenance (GO:0000002)	7.11537	22.8063	0.339341	0.0405502	['MRPL17', 'SLC25A33']	Gene Ontology Biological Process (2018 version)	1.39201	upregulated
small nuclear ribonucleoprotein complex (GO:0030532)	4.60265	11.5886	0.339521	0.0806362	['SNRPD2', 'SNRPE']	Gene Ontology Cellular Component (2018 version)	1.09347	upregulated
multivesicular body organization (GO:0036257)	4.19776	13.3467	0.343662	0.0416069	['CHMP1A', 'STAM', 'RAB11A']	Gene Ontology Biological Process (2018 version)	1.38083	upregulated
protein destabilization (GO:0031648)	4.19776	13.3467	0.343662	0.0416069	['TMEM147', 'DERL1', 'FBXL3']	Gene Ontology Biological Process (2018 version)	1.38083	upregulated
cofactor biosynthetic process (GO:0051188)	4.19776	13.3467	0.343662	0.0416069	['NFS1', 'ISCU', 'MMADHC']	Gene Ontology Biological Process (2018 version)	1.38083	upregulated
m7G(5')pppN diphosphatase activity (GO:0050072)	15.6586	69.1885	0.34406	0.0120517	['NUDT11', 'NUDT10']	Gene Ontology Molecular Function (2018 version)	1.91895	upregulated
small ribosomal subunit rRNA binding (GO:0070181)	15.6586	69.1885	0.34406	0.0120517	['RPS14', 'RPS13']	Gene Ontology Molecular Function (2018 version)	1.91895	upregulated
hydrogen-exporting ATPase activity (GO:0036442)	6.5332	27.5349	0.34406	0.014778	['ATP6V1A', 'ATP6V0B', 'ATP6V1B2']	Gene Ontology Molecular Function (2018 version)	1.83038	upregulated
protein transporter activity (GO:0008565)	3.18842	13.3883	0.34406	0.0150101	['AP2S1', 'TOMM7', 'RANGRF', 'ITGB1BP1', 'TOMM5', 'TOMM22']	Gene Ontology Molecular Function (2018 version)	1.82362	upregulated
pyrimidine nucleotide-sugar transmembrane transporter activity (GO:0015165)	13.0482	54.1165	0.34406	0.0158049	['SLC35B4', 'SLC35B1']	Gene Ontology Molecular Function (2018 version)	1.80121	upregulated
signal recognition particle binding (GO:0005047)	13.0482	54.1165	0.34406	0.0158049	['SRPRB', 'SRP9']	Gene Ontology Molecular Function (2018 version)	1.80121	upregulated
mRNA 5'-UTR binding (GO:0048027)	6.18903	25.2908	0.34406	0.0167997	['RPS14', 'RPL41', 'RPS13']	Gene Ontology Molecular Function (2018 version)	1.7747	upregulated
ADP binding (GO:0043531)	5.87928	23.3112	0.34406	0.0189683	['GLUD1', 'ATP5D', 'MIEF1']	Gene Ontology Molecular Function (2018 version)	1.72197	upregulated
BMP binding (GO:0036122)	11.1836	43.7575	0.34406	0.0199875	['BMPR2', 'NBL1']	Gene Ontology Molecular Function (2018 version)	1.69924	upregulated
hydrolase activity, acting on acid anhydrides, in phosphorus-containing anhydrides (GO:0016818)	11.1836	43.7575	0.34406	0.0199875	['NUDT11', 'NUDT10']	Gene Ontology Molecular Function (2018 version)	1.69924	upregulated
macromolecule transmembrane transporter activity (GO:0022884)	11.1836	43.7575	0.34406	0.0199875	['TOMM7', 'TOMM22']	Gene Ontology Molecular Function (2018 version)	1.69924	upregulated
protein-cysteine S-palmitoyltransferase activity (GO:0019706)	5.59902	21.555	0.34406	0.0212843	['ZDHHC7', 'ZDHHC2', 'ZDHHC3']	Gene Ontology Molecular Function (2018 version)	1.67194	upregulated
protein-cysteine S-acyltransferase activity (GO:0019707)	5.59902	21.555	0.34406	0.0212843	['ZDHHC7', 'ZDHHC2', 'ZDHHC3']	Gene Ontology Molecular Function (2018 version)	1.67194	upregulated
rRNA binding (GO:0019843)	4.02419	15.344	0.34406	0.0220833	['RPS14', 'RPS9', 'RPS5', 'RPS13']	Gene Ontology Molecular Function (2018 version)	1.65594	upregulated
clathrin adaptor activity (GO:0035615)	9.78514	36.2637	0.34406	0.0245757	['AP2S1', 'AP2A2']	Gene Ontology Molecular Function (2018 version)	1.60949	upregulated
endocytic adaptor activity (GO:0098748)	9.78514	36.2637	0.34406	0.0245757	['AP2S1', 'AP2A2']	Gene Ontology Molecular Function (2018 version)	1.60949	upregulated
I-SMAD binding (GO:0070411)	9.78514	36.2637	0.34406	0.0245757	['SMAD4', 'TGFBR1']	Gene Ontology Molecular Function (2018 version)	1.60949	upregulated
ATP-dependent chromatin remodeling (GO:0043044)	4.35345	14.2058	0.347357	0.0382688	['SMARCC2', 'VPS72', 'ANP32B']	Gene Ontology Biological Process (2018 version)	1.41716	downregulated
positive regulation of cation channel activity (GO:2001259)	4.35345	14.2058	0.347357	0.0382688	['ARC', 'ACTN2', 'CALM2']	Gene Ontology Biological Process (2018 version)	1.41716	downregulated
regulation of telomere maintenance via telomerase (GO:0032210)	3.33785	10.8869	0.347357	0.0383252	['CCT2', 'HNRNPU', 'MAP2K7', 'HNRNPA1']	Gene Ontology Biological Process (2018 version)	1.41652	downregulated
U4/U6 x U5 tri-snRNP complex (GO:0046540)	3.40091	6.97836	0.348983	0.128489	['ZMAT2', 'PRPF3']	Gene Ontology Cellular Component (2018 version)	0.891134	downregulated
nucleolus (GO:0005730)	1.39168	3.4363	0.350294	0.0846544	['CSTB', 'RPS9', 'RPL3', 'CRBN', 'CRIPT', 'RPL13A', 'ACAT2', 'GNAI1', 'RPS25', 'RPS14', 'RPS19', 'SAP30L', 'C1D', 'SPIN1', 'UBXN8', 'RPL13', 'RPL18', 'RPS27A', 'MAF1', 'RPS11', 'EEF1E1', 'RAN', 'RPS13']	Gene Ontology Cellular Component (2018 version)	1.07235	upregulated
negative regulation of cellular response to transforming growth factor beta stimulus (GO:1903845)	3.20128	10.0568	0.35543	0.0432179	['EID2', 'UBC', 'RPS27A', 'TGFBR1']	Gene Ontology Biological Process (2018 version)	1.36434	upregulated
ribonucleoprotein granule (GO:0035770)	2.06112	4.04951	0.35642	0.140196	['SUMO1', 'NCL', 'HNRNPU', 'RPL28']	Gene Ontology Cellular Component (2018 version)	0.853263	downregulated
meiotic cohesin complex (GO:0030893)	7.81363	15.3097	0.35642	0.140948	['SMC3']	Gene Ontology Cellular Component (2018 version)	0.850942	downregulated
spindle pole body (GO:0005816)	7.81363	15.3097	0.35642	0.140948	['TUBGCP3']	Gene Ontology Cellular Component (2018 version)	0.850942	downregulated
transcription factor TFIIIC complex (GO:0000127)	7.81363	15.3097	0.35642	0.140948	['GTF3C6']	Gene Ontology Cellular Component (2018 version)	0.850942	downregulated
axonemal microtubule (GO:0005879)	7.81363	15.3097	0.35642	0.140948	['CEP162']	Gene Ontology Cellular Component (2018 version)	0.850942	downregulated
sex chromosome (GO:0000803)	7.81363	15.3097	0.35642	0.140948	['HNRNPU']	Gene Ontology Cellular Component (2018 version)	0.850942	downregulated
negative regulation of transmembrane receptor protein serine/threonine kinase signaling pathway (GO:0090101)	2.72559	8.53703	0.357219	0.0436227	['EID2', 'UBC', 'RPS27A', 'NBL1', 'TGFBR1']	Gene Ontology Biological Process (2018 version)	1.36029	upregulated
endolysosome (GO:0036019)	4.34672	10.5563	0.358626	0.0881622	['AP2S1', 'AP2A2']	Gene Ontology Cellular Component (2018 version)	1.05472	upregulated
cell cycle G2/M phase transition (GO:0044839)	2.2931	7.354	0.358653	0.0404776	['PLK3', 'DYNC1I2', 'PPP1R12A', 'ODF2', 'AKAP8L', 'AKAP8', 'RAB8A']	Gene Ontology Biological Process (2018 version)	1.39279	downregulated
chromatin assembly or disassembly (GO:0006333)	7.11537	22.8063	0.358653	0.0405502	['HIRIP3', 'HDAC8']	Gene Ontology Biological Process (2018 version)	1.39201	downregulated
mRNA modification (GO:0016556)	7.11537	22.8063	0.358653	0.0405502	['TRUB1', 'METTL14']	Gene Ontology Biological Process (2018 version)	1.39201	downregulated
motile cilium assembly (GO:0044458)	7.11537	22.8063	0.358653	0.0405502	['BBOF1', 'BBS5']	Gene Ontology Biological Process (2018 version)	1.39201	downregulated
pre-miRNA processing (GO:0031054)	7.11537	22.8063	0.358653	0.0405502	['ZCCHC11', 'DROSHA']	Gene Ontology Biological Process (2018 version)	1.39201	downregulated
regulation of DNA binding (GO:0051101)	3.26815	10.4607	0.358653	0.0407297	['SUMO1', 'ID4', 'HMGB1', 'HDAC8']	Gene Ontology Biological Process (2018 version)	1.39009	downregulated
Golgi membrane (GO:0000139)	1.48015	3.56095	0.360774	0.0901936	['SLC35B4', 'CABP7', 'GOSR2', 'SURF4', 'B3GALT6', 'COPZ1', 'SCAMP5', 'RAB21', 'TMEM115', 'SLC9A7', 'AP1S1', 'AP4S1', 'MAN1B1', 'SH3GL2', 'VAMP3', 'BOK']	Gene Ontology Cellular Component (2018 version)	1.04482	upregulated
single-stranded RNA binding (GO:0003727)	2.79649	6.37945	0.362198	0.102158	['HNRNPF', 'HNRNPU', 'HNRNPA1']	Gene Ontology Molecular Function (2018 version)	0.990726	downregulated
mitochondrial small ribosomal subunit (GO:0005763)	3.12851	6.02765	0.364076	0.145631	['MRPS9', 'MRPS5']	Gene Ontology Cellular Component (2018 version)	0.836748	downregulated
telomerase RNA binding (GO:0070034)	3.91165	8.86118	0.364322	0.103796	['HNRNPU', 'SNRPD3']	Gene Ontology Molecular Function (2018 version)	0.983821	downregulated
cellular response to glucagon stimulus (GO:0071377)	4.0528	12.5603	0.364513	0.0450865	['GNG10', 'GNG5', 'GNG13']	Gene Ontology Biological Process (2018 version)	1.34595	upregulated
phagosome maturation (GO:0090382)	4.0528	12.5603	0.364513	0.0450865	['ATP6V1A', 'ATP6V0B', 'ATP6V1B2']	Gene Ontology Biological Process (2018 version)	1.34595	upregulated
global genome nucleotide-excision repair (GO:0070911)	4.0528	12.5603	0.364513	0.0450865	['UBC', 'RPS27A', 'RBX1']	Gene Ontology Biological Process (2018 version)	1.34595	upregulated
mitochondrial envelope (GO:0005740)	2.41129	5.69767	0.365283	0.0941456	['CHCHD2', 'CMC4', 'UQCC2', 'SDHD']	Gene Ontology Cellular Component (2018 version)	1.0262	upregulated
U2 snRNP (GO:0005686)	4.11773	9.65438	0.365283	0.0958868	['SNRPD2', 'SNRPE']	Gene Ontology Cellular Component (2018 version)	1.01824	upregulated
U1 snRNP (GO:0005685)	4.11773	9.65438	0.365283	0.0958868	['SNRPD2', 'SNRPE']	Gene Ontology Cellular Component (2018 version)	1.01824	upregulated
interleukin-6-mediated signaling pathway (GO:0070102)	6.52209	20.0059	0.366946	0.0465414	['SMAD4', 'CBL']	Gene Ontology Biological Process (2018 version)	1.33216	upregulated
amyloid-beta metabolic process (GO:0050435)	6.52209	20.0059	0.366946	0.0465414	['PSENEN', 'APH1A']	Gene Ontology Biological Process (2018 version)	1.33216	upregulated
hydrogen peroxide catabolic process (GO:0042744)	6.52209	20.0059	0.366946	0.0465414	['PRDX2', 'PRDX1']	Gene Ontology Biological Process (2018 version)	1.33216	upregulated
cardiac left ventricle morphogenesis (GO:0003214)	6.52209	20.0059	0.366946	0.0465414	['SMAD4', 'CPE']	Gene Ontology Biological Process (2018 version)	1.33216	upregulated
mitochondrial electron transport, ubiquinol to cytochrome c (GO:0006122)	6.52209	20.0059	0.366946	0.0465414	['UQCRFS1', 'CYC1']	Gene Ontology Biological Process (2018 version)	1.33216	upregulated
negative regulation of receptor-mediated endocytosis (GO:0048261)	6.52209	20.0059	0.366946	0.0465414	['SDCBP', 'UBQLN2']	Gene Ontology Biological Process (2018 version)	1.33216	upregulated
negative regulation of mitotic cell cycle phase transition (GO:1901991)	2.65165	8.0616	0.367314	0.0478245	['PSMB4', 'PSMB3', 'UBC', 'RPS27A', 'RBX1']	Gene Ontology Biological Process (2018 version)	1.32035	upregulated
translational elongation (GO:0006414)	2.3802	7.21884	0.367314	0.0481769	['MRPL53', 'MRPS24', 'MRPL17', 'MRPL36', 'MRPS18C', 'DAP3']	Gene Ontology Biological Process (2018 version)	1.31716	upregulated
Notch signaling pathway (GO:0007219)	3.07543	9.3103	0.367314	0.0484453	['PSENEN', 'APH1A', 'UBC', 'RPS27A']	Gene Ontology Biological Process (2018 version)	1.31475	upregulated
negative regulation of transforming growth factor beta receptor signaling pathway (GO:0030512)	3.07543	9.3103	0.367314	0.0484453	['EID2', 'UBC', 'RPS27A', 'TGFBR1']	Gene Ontology Biological Process (2018 version)	1.31475	upregulated
positive regulation of cysteine-type endopeptidase activity (GO:2001056)	3.07543	9.3103	0.367314	0.0484453	['BCAP31', 'FIS1', 'TBC1D10A', 'PPM1F']	Gene Ontology Biological Process (2018 version)	1.31475	upregulated
protein complex assembly (GO:0006461)	1.96741	5.9529	0.367314	0.0485214	['NAPA', 'CNIH1', 'SAR1B', 'TRAPPC4', 'GOSR2', 'AMFR', 'ITGB1BP1', 'CRK', 'BOK']	Gene Ontology Biological Process (2018 version)	1.31407	upregulated
entry into host cell (GO:0030260)	3.91751	11.8385	0.367314	0.0487056	['UBC', 'CBL', 'RPS27A']	Gene Ontology Biological Process (2018 version)	1.31242	upregulated
intra-Golgi vesicle-mediated transport (GO:0006891)	3.91751	11.8385	0.367314	0.0487056	['NAPA', 'GOSR2', 'COPZ1']	Gene Ontology Biological Process (2018 version)	1.31242	upregulated
intracellular pH reduction (GO:0051452)	3.91751	11.8385	0.367314	0.0487056	['ATP6V1A', 'ATP6V0B', 'ATP6V1B2']	Gene Ontology Biological Process (2018 version)	1.31242	upregulated
positive regulation of catalytic activity (GO:0043085)	3.91751	11.8385	0.367314	0.0487056	['APH1A', 'PSENEN', 'MT3']	Gene Ontology Biological Process (2018 version)	1.31242	upregulated
positive regulation of intrinsic apoptotic signaling pathway (GO:2001244)	3.91751	11.8385	0.367314	0.0487056	['BCAP31', 'FIS1', 'BOK']	Gene Ontology Biological Process (2018 version)	1.31242	upregulated
regulation of mRNA stability (GO:0043488)	2.27403	7.21213	0.367569	0.0419401	['METTL14', 'PSMC6', 'THRAP3', 'PSMC1', 'HNRNPU', 'ZFP36L2', 'ZFP36L1']	Gene Ontology Biological Process (2018 version)	1.37737	downregulated
S-adenosylmethionine-dependent methyltransferase activity (GO:0008757)	3.6491	12.8518	0.374874	0.0295432	['GAMT', 'PCMT1', 'PRMT7', 'ICMT']	Gene Ontology Molecular Function (2018 version)	1.52954	upregulated
nucleotide diphosphatase activity (GO:0004551)	8.69746	30.6306	0.374874	0.0295467	['NUDT11', 'NUDT10']	Gene Ontology Molecular Function (2018 version)	1.52949	upregulated
protein channel activity (GO:0015266)	8.69746	30.6306	0.374874	0.0295467	['TOMM7', 'TOMM22']	Gene Ontology Molecular Function (2018 version)	1.52949	upregulated
polysomal ribosome (GO:0042788)	3.00803	5.62022	0.37886	0.15437	['RPL30', 'RPS29']	Gene Ontology Cellular Component (2018 version)	0.811438	downregulated
H3 histone acetyltransferase complex (GO:0070775)	6.51102	11.8338	0.37886	0.162431	['BRPF3']	Gene Ontology Cellular Component (2018 version)	0.789332	downregulated
extrinsic component of endosome membrane (GO:0031313)	6.51102	11.8338	0.37886	0.162431	['USP8']	Gene Ontology Cellular Component (2018 version)	0.789332	downregulated
MOZ/MORF histone acetyltransferase complex (GO:0070776)	6.51102	11.8338	0.37886	0.162431	['BRPF3']	Gene Ontology Cellular Component (2018 version)	0.789332	downregulated
micro-ribonucleoprotein complex (GO:0035068)	6.51102	11.8338	0.37886	0.162431	['TNRC6A']	Gene Ontology Cellular Component (2018 version)	0.789332	downregulated
U7 snRNP (GO:0005683)	6.51102	11.8338	0.37886	0.162431	['SNRPD3']	Gene Ontology Cellular Component (2018 version)	0.789332	downregulated
trans-Golgi network membrane (GO:0032588)	1.93339	3.5001	0.37886	0.163599	['CLIP3', 'COG1', 'AP1S3', 'RAB8A']	Gene Ontology Cellular Component (2018 version)	0.786221	downregulated
chromosome organization (GO:0051276)	3.01613	8.96491	0.384486	0.0511842	['CENPW', 'UBC', 'RPS27A', 'RBX1']	Gene Ontology Biological Process (2018 version)	1.29086	upregulated
positive regulation of binding (GO:0051099)	2.58161	7.61978	0.384751	0.0522577	['AMFR', 'DERL1', 'SPPL3', 'RAN', 'NME1']	Gene Ontology Biological Process (2018 version)	1.28185	upregulated
apoptotic mitochondrial changes (GO:0008637)	3.79094	11.1744	0.384751	0.0524624	['FIS1', 'MFF', 'BOK']	Gene Ontology Biological Process (2018 version)	1.28015	upregulated
response to glucagon (GO:0033762)	3.79094	11.1744	0.384751	0.0524624	['GNG10', 'GNG5', 'GNG13']	Gene Ontology Biological Process (2018 version)	1.28015	upregulated
anterior/posterior pattern specification (GO:0009952)	3.79094	11.1744	0.384751	0.0524624	['BMPR2', 'ATP6AP2', 'TGFBR1']	Gene Ontology Biological Process (2018 version)	1.28015	upregulated
regulation of cartilage development (GO:0061035)	6.02008	17.7028	0.384751	0.0528327	['BMPR2', 'TAPT1']	Gene Ontology Biological Process (2018 version)	1.2771	upregulated
protein targeting to peroxisome (GO:0006625)	6.02008	17.7028	0.384751	0.0528327	['PEX19', 'ZFAND6']	Gene Ontology Biological Process (2018 version)	1.2771	upregulated
substrate-dependent cell migration (GO:0006929)	6.02008	17.7028	0.384751	0.0528327	['SDCBP', 'ITGB1BP1']	Gene Ontology Biological Process (2018 version)	1.2771	upregulated
positive regulation of exosomal secretion (GO:1903543)	6.02008	17.7028	0.384751	0.0528327	['SDCBP', 'STAM']	Gene Ontology Biological Process (2018 version)	1.2771	upregulated
protein phosphatase regulator activity (GO:0019888)	2.66911	5.82746	0.389964	0.112669	['PPP1R15A', 'EIF2AK2', 'CALM2']	Gene Ontology Molecular Function (2018 version)	0.948195	downregulated
nucleoside-triphosphatase activity (GO:0017111)	1.44363	3.14352	0.389964	0.113323	['MYO10', 'DIRAS1', 'CHD3', 'GNL2', 'GSPT2', 'GTPBP4', 'ARL4D', 'PSMC6', 'KIFC2', 'KIF3A', 'PSMC1', 'RUVBL1', 'EEF1A2', 'ACIN1', 'RAB8A']	Gene Ontology Molecular Function (2018 version)	0.945683	downregulated
endodermal cell differentiation (GO:0035987)	4.0528	12.5603	0.391452	0.0450865	['LEO1', 'PAF1', 'RTF1']	Gene Ontology Biological Process (2018 version)	1.34595	downregulated
positive regulation of telomere maintenance via telomerase (GO:0032212)	4.0528	12.5603	0.391452	0.0450865	['CCT2', 'MAP2K7', 'HNRNPA1']	Gene Ontology Biological Process (2018 version)	1.34595	downregulated
IRE1-mediated unfolded protein response (GO:0036498)	2.95907	8.63651	0.391801	0.0540061	['XBP1', 'GOSR2', 'SRPRB', 'SEC61B']	Gene Ontology Biological Process (2018 version)	1.26756	upregulated
negative regulation of hemopoiesis (GO:1903707)	6.52209	20.0059	0.393063	0.0465414	['LEO1', 'PAF1']	Gene Ontology Biological Process (2018 version)	1.33216	downregulated
regulation of monocyte differentiation (GO:0045655)	6.52209	20.0059	0.393063	0.0465414	['ACIN1', 'ZFP36L1']	Gene Ontology Biological Process (2018 version)	1.33216	downregulated
cellular protein complex disassembly (GO:0043624)	6.52209	20.0059	0.393063	0.0465414	['N6AMT1', 'GSPT2']	Gene Ontology Biological Process (2018 version)	1.33216	downregulated
lipid particle organization (GO:0034389)	6.52209	20.0059	0.393063	0.0465414	['PNPLA3', 'PPID']	Gene Ontology Biological Process (2018 version)	1.33216	downregulated
mitotic cell cycle arrest (GO:0071850)	6.52209	20.0059	0.393063	0.0465414	['PNPT1', 'DUSP1']	Gene Ontology Biological Process (2018 version)	1.33216	downregulated
regulation of lymphocyte differentiation (GO:0045619)	6.52209	20.0059	0.393063	0.0465414	['ZFP36L2', 'ZFP36L1']	Gene Ontology Biological Process (2018 version)	1.33216	downregulated
palmitoyltransferase activity (GO:0016409)	4.70221	16.1817	0.393979	0.0320229	['ZDHHC7', 'ZDHHC2', 'ZDHHC3']	Gene Ontology Molecular Function (2018 version)	1.49454	upregulated
microtubule binding (GO:0008017)	1.67932	3.60416	0.398461	0.116927	['CLIP3', 'KIFC2', 'KIF3A', 'ARL3', 'NEFM', 'TUBGCP3', 'MID1', 'GAS8']	Gene Ontology Molecular Function (2018 version)	0.932084	downregulated
ATP-dependent microtubule motor activity (GO:1990939)	2.60966	5.57542	0.398495	0.118073	['DYNC2LI1', 'DYNC1I2', 'KIF3A']	Gene Ontology Molecular Function (2018 version)	0.92785	downregulated
nucleosome organization (GO:0034728)	2.65165	8.0616	0.400261	0.0478245	['SMARCC2', 'VPS72', 'PAF1', 'SOX9', 'ANP32B']	Gene Ontology Biological Process (2018 version)	1.32035	downregulated
negative regulation of mitotic cell cycle phase transition (GO:1901991)	2.65165	8.0616	0.400261	0.0478245	['PSMC6', 'PSMC1', 'BRD7', 'ZFP36L2', 'ZFP36L1']	Gene Ontology Biological Process (2018 version)	1.32035	downregulated
translational elongation (GO:0006414)	2.3802	7.21884	0.401402	0.0481769	['MRPS9', 'NEMF', 'MRPS25', 'EEF1A2', 'EEF2', 'MRPS5']	Gene Ontology Biological Process (2018 version)	1.31716	downregulated
acetyltransferase activity (GO:0016407)	3.55568	7.53572	0.40151	0.12011	['GTF2B', 'SAT2']	Gene Ontology Molecular Function (2018 version)	0.920421	downregulated
mRNA stabilization (GO:0048255)	3.91751	11.8385	0.403996	0.0487056	['THRAP3', 'HNRNPU', 'YBX1']	Gene Ontology Biological Process (2018 version)	1.31242	downregulated
maturation of SSU-rRNA from tricistronic rRNA transcript (SSU-rRNA, 5.8S rRNA, LSU-rRNA) (GO:0000462)	3.67228	10.5618	0.404228	0.0563546	['RPS14', 'RPS19', 'RPS8']	Gene Ontology Biological Process (2018 version)	1.24907	upregulated
membrane protein proteolysis (GO:0033619)	3.67228	10.5618	0.404228	0.0563546	['APH1A', 'PSENEN', 'SPPL3']	Gene Ontology Biological Process (2018 version)	1.24907	upregulated
carbohydrate catabolic process (GO:0016052)	3.67228	10.5618	0.404228	0.0563546	['LDHA', 'PGAM1', 'PGK1']	Gene Ontology Biological Process (2018 version)	1.24907	upregulated
cellular response to peptide hormone stimulus (GO:0071375)	2.26518	6.45222	0.406256	0.057935	['GNG10', 'XBP1', 'GNG5', 'SLC25A33', 'RHOQ', 'GNG13']	Gene Ontology Biological Process (2018 version)	1.23706	upregulated
regulation of vesicle-mediated transport (GO:0060627)	2.09936	5.96109	0.406256	0.0584562	['RAB21', 'MAP2K1', 'SNX17', 'AP2S1', 'TBC1D14', 'TBC1D10A', 'RAB11A']	Gene Ontology Biological Process (2018 version)	1.23317	upregulated
protein deubiquitination (GO:0016579)	1.76064	4.97983	0.406256	0.0591059	['UCHL1', 'PSMB4', 'VCP', 'SMAD4', 'USP31', 'PSMB3', 'UBC', 'STAM', 'EIF3F', 'RPS27A', 'TGFBR1']	Gene Ontology Biological Process (2018 version)	1.22837	upregulated
mesenchyme development (GO:0060485)	5.58979	15.782	0.406256	0.0594054	['BMPR2', 'TGFBR1']	Gene Ontology Biological Process (2018 version)	1.22617	upregulated
guanosine-containing compound metabolic process (GO:1901068)	5.58979	15.782	0.406256	0.0594054	['RHOQ', 'RAN']	Gene Ontology Biological Process (2018 version)	1.22617	upregulated
glutamine family amino acid catabolic process (GO:0009065)	5.58979	15.782	0.406256	0.0594054	['GLUD1', 'GLS2']	Gene Ontology Biological Process (2018 version)	1.22617	upregulated
regulation of SMAD protein import into nucleus (GO:0060390)	5.58979	15.782	0.406256	0.0594054	['SMAD4', 'TGFBR1']	Gene Ontology Biological Process (2018 version)	1.22617	upregulated
artery development (GO:0060840)	5.58979	15.782	0.406256	0.0594054	['BMPR2', 'TGFBR1']	Gene Ontology Biological Process (2018 version)	1.22617	upregulated
regulation of necroptotic process (GO:0060544)	5.58979	15.782	0.406256	0.0594054	['UBC', 'RPS27A']	Gene Ontology Biological Process (2018 version)	1.22617	upregulated
regulation of exosomal secretion (GO:1903541)	5.58979	15.782	0.406256	0.0594054	['SDCBP', 'STAM']	Gene Ontology Biological Process (2018 version)	1.22617	upregulated
negative regulation of immune effector process (GO:0002698)	5.58979	15.782	0.406256	0.0594054	['RPS19', 'RC3H1']	Gene Ontology Biological Process (2018 version)	1.22617	upregulated
positive regulation of response to endoplasmic reticulum stress (GO:1905898)	5.58979	15.782	0.406256	0.0594054	['XBP1', 'BOK']	Gene Ontology Biological Process (2018 version)	1.22617	upregulated
Notch receptor processing (GO:0007220)	5.58979	15.782	0.406256	0.0594054	['PSENEN', 'APH1A']	Gene Ontology Biological Process (2018 version)	1.22617	upregulated
trans-Golgi network (GO:0005802)	1.54129	2.6253	0.407505	0.182078	['CLIP3', 'RBFOX1', 'ATXN2', 'CBY1', 'COG1', 'AP1S3', 'RAB8A']	Gene Ontology Cellular Component (2018 version)	0.739743	downregulated
cyclin/CDK positive transcription elongation factor complex (GO:0008024)	5.58059	9.46585	0.407505	0.183377	['SNW1']	Gene Ontology Cellular Component (2018 version)	0.736655	downregulated
RNA polymerase III transcription factor complex (GO:0090576)	5.58059	9.46585	0.407505	0.183377	['GTF3C6']	Gene Ontology Cellular Component (2018 version)	0.736655	downregulated
core mediator complex (GO:0070847)	5.58059	9.46585	0.407505	0.183377	['MED4']	Gene Ontology Cellular Component (2018 version)	0.736655	downregulated
regulation of pathway-restricted SMAD protein phosphorylation (GO:0060393)	2.85117	8.02639	0.408159	0.0598976	['SDCBP', 'SMAD4', 'BMPR2', 'TGFBR1']	Gene Ontology Biological Process (2018 version)	1.22259	upregulated
ferric iron transport (GO:0015682)	3.56082	9.99557	0.408528	0.0603799	['ATP6V1A', 'ATP6V0B', 'ATP6V1B2']	Gene Ontology Biological Process (2018 version)	1.21911	upregulated
transferrin transport (GO:0033572)	3.56082	9.99557	0.408528	0.0603799	['ATP6V1A', 'ATP6V0B', 'ATP6V1B2']	Gene Ontology Biological Process (2018 version)	1.21911	upregulated
lysosome (GO:0005764)	1.45087	3.20063	0.409706	0.11014	['SLC36A1', 'ATP6V1A', 'MFSD12', 'SPPL3', 'GNAI1', 'GFAP', 'TMEM59', 'PSAP', 'ATP6V1B2', 'AP1S1', 'TMEM106B', 'IDS', 'TMEM9', 'CYB561', 'AP5S1']	Gene Ontology Cellular Component (2018 version)	0.958055	upregulated
U5 snRNP (GO:0005682)	3.72519	8.15957	0.409706	0.111874	['SNRPD2', 'SNRPE']	Gene Ontology Cellular Component (2018 version)	0.951269	upregulated
endoplasmic reticulum-Golgi intermediate compartment membrane (GO:0033116)	2.66911	5.82746	0.409706	0.112669	['CNIH1', 'GOSR2', 'SPPL3']	Gene Ontology Cellular Component (2018 version)	0.948195	upregulated
positive regulation of gene expression (GO:0010628)	1.43903	4.31409	0.411989	0.0498911	['KMT2E', 'DDX5', 'RIMS2', 'ZXDA', 'TAF1D', 'HMGN5', 'SFR1', 'DDRGK1', 'UBAP2L', 'SOX9', 'BRD7', 'RREB1', 'RNF20', 'EGR1', 'EGR2', 'SMARCC2', 'TAF15', 'RPL23', 'UPF3B', 'FOS', 'MED4', 'EEF2', 'KLF6', 'FUBP3', 'THRAP3', 'RNF207', 'FUBP1']	Gene Ontology Biological Process (2018 version)	1.30198	downregulated
epidermal growth factor receptor binding (GO:0005154)	3.40091	6.97836	0.415737	0.128489	['SNX4', 'ATXN2']	Gene Ontology Molecular Function (2018 version)	0.891134	downregulated
transcription cofactor binding (GO:0001221)	3.40091	6.97836	0.415737	0.128489	['SUMO1', 'RPL23']	Gene Ontology Molecular Function (2018 version)	0.891134	downregulated
RNA polymerase II transcription corepressor activity (GO:0001106)	3.25904	6.47823	0.415737	0.137	['TCERG1', 'ZMYND8']	Gene Ontology Molecular Function (2018 version)	0.86328	downregulated
ATPase activity (GO:0016887)	1.60976	3.19261	0.415737	0.137616	['DYNC2LI1', 'DYNC1I2', 'PSMC6', 'KIFC2', 'KIF3A', 'PSMC1', 'RUVBL1', 'ACIN1']	Gene Ontology Molecular Function (2018 version)	0.861332	downregulated
RNA polymerase II distal enhancer sequence-specific DNA binding (GO:0000980)	2.39613	4.70083	0.415737	0.140599	['SFPQ', 'SMARCC2', 'NONO']	Gene Ontology Molecular Function (2018 version)	0.852017	downregulated
ubiquinone binding (GO:0048039)	7.81363	15.3097	0.415737	0.140948	['MT-ND4']	Gene Ontology Molecular Function (2018 version)	0.850942	downregulated
RNA polymerase II intronic transcription regulatory region sequence-specific DNA binding (GO:0001162)	7.81363	15.3097	0.415737	0.140948	['ZC3H8']	Gene Ontology Molecular Function (2018 version)	0.850942	downregulated
retinol binding (GO:0019841)	7.81363	15.3097	0.415737	0.140948	['ARID4A']	Gene Ontology Molecular Function (2018 version)	0.850942	downregulated
uridylyltransferase activity (GO:0070569)	7.81363	15.3097	0.415737	0.140948	['ZCCHC11']	Gene Ontology Molecular Function (2018 version)	0.850942	downregulated
L-lysine transmembrane transporter activity (GO:0015189)	7.81363	15.3097	0.415737	0.140948	['TMEM44']	Gene Ontology Molecular Function (2018 version)	0.850942	downregulated
long-chain fatty acid binding (GO:0036041)	7.81363	15.3097	0.415737	0.140948	['FABP3']	Gene Ontology Molecular Function (2018 version)	0.850942	downregulated
arginine transmembrane transporter activity (GO:0015181)	7.81363	15.3097	0.415737	0.140948	['TMEM44']	Gene Ontology Molecular Function (2018 version)	0.850942	downregulated
ubiquitin-protein transferase inhibitor activity (GO:0055105)	7.81363	15.3097	0.415737	0.140948	['RPL23']	Gene Ontology Molecular Function (2018 version)	0.850942	downregulated
cytochrome-b5 reductase activity, acting on NAD(P)H (GO:0004128)	7.81363	15.3097	0.415737	0.140948	['CYB5R3']	Gene Ontology Molecular Function (2018 version)	0.850942	downregulated
filopodium (GO:0030175)	2.05899	3.42662	0.416541	0.189337	['SHTN1', 'MYO10', 'ACTN2']	Gene Ontology Cellular Component (2018 version)	0.722765	downregulated
positive regulation of Wnt signaling pathway (GO:0030177)	2.06758	5.74318	0.419215	0.0621792	['VCP', 'PSMB4', 'PSMB3', 'UBC', 'ATP6AP2', 'SPIN1', 'RPS27A']	Gene Ontology Biological Process (2018 version)	1.20635	upregulated
positive regulation of protein binding (GO:0032092)	2.80012	7.74276	0.421542	0.0629662	['AMFR', 'DERL1', 'SPPL3', 'RAN']	Gene Ontology Biological Process (2018 version)	1.20089	upregulated
membrane lipid biosynthetic process (GO:0046467)	2.80012	7.74276	0.421542	0.0629662	['SPTSSA', 'HACD3', 'HACD2', 'SGPP1']	Gene Ontology Biological Process (2018 version)	1.20089	upregulated
RNA polymerase II core promoter sequence-specific DNA binding (GO:0000979)	3.12851	6.02765	0.421569	0.145631	['FOS', 'RREB1']	Gene Ontology Molecular Function (2018 version)	0.836748	downregulated
beta-tubulin binding (GO:0048487)	3.12851	6.02765	0.421569	0.145631	['GABARAPL1', 'SMC3']	Gene Ontology Molecular Function (2018 version)	0.836748	downregulated
protein kinase activity (GO:0004672)	1.34854	2.58993	0.421569	0.146528	['PLK3', 'MAP4K2', 'MATK', 'EIF2AK2', 'CDC7', 'CDK11B', 'CLK2', 'CLK1', 'CDK8', 'TAOK3', 'RPS6KB2', 'TLK1', 'TOP1', 'SOX9', 'MAP2K7', 'CDK15', 'MAP4K4']	Gene Ontology Molecular Function (2018 version)	0.834079	downregulated
regulation of cartilage development (GO:0061035)	6.02008	17.7028	0.423117	0.0528327	['BMP1', 'SOX9']	Gene Ontology Biological Process (2018 version)	1.2771	downregulated
positive regulation of telomerase RNA localization to Cajal body (GO:1904874)	6.02008	17.7028	0.423117	0.0528327	['CCT2', 'RUVBL1']	Gene Ontology Biological Process (2018 version)	1.2771	downregulated
positive regulation of viral release from host cell (GO:1902188)	6.02008	17.7028	0.423117	0.0528327	['CHMP2A', 'SMC3']	Gene Ontology Biological Process (2018 version)	1.2771	downregulated
regulation of delayed rectifier potassium channel activity (GO:1902259)	6.02008	17.7028	0.423117	0.0528327	['SUMO1', 'RNF207']	Gene Ontology Biological Process (2018 version)	1.2771	downregulated
regulation of B cell differentiation (GO:0045577)	6.02008	17.7028	0.423117	0.0528327	['ZFP36L2', 'ZFP36L1']	Gene Ontology Biological Process (2018 version)	1.2771	downregulated
maintenance of protein location in nucleus (GO:0051457)	6.02008	17.7028	0.423117	0.0528327	['HNRNPU', 'TOPORS']	Gene Ontology Biological Process (2018 version)	1.2771	downregulated
negative regulation of DNA-dependent DNA replication (GO:2000104)	6.02008	17.7028	0.423117	0.0528327	['FBXW7', 'SMC3']	Gene Ontology Biological Process (2018 version)	1.2771	downregulated
COPII-coated ER to Golgi transport vesicle (GO:0030134)	2.20684	4.71114	0.42365	0.118269	['CNIH1', 'SAR1B', 'GOSR2', 'TEX261']	Gene Ontology Cellular Component (2018 version)	0.927129	upregulated
modification-dependent protein catabolic process (GO:0019941)	2.05204	5.6378	0.424602	0.0640938	['XBP1', 'KLHL25', 'AMFR', 'UBC', 'FBXO21', 'CBL', 'RPS27A']	Gene Ontology Biological Process (2018 version)	1.19318	upregulated
nucleotide-excision repair, DNA incision, 5'-to lesion (GO:0006296)	3.45591	9.47104	0.424602	0.0645359	['UBC', 'RPS27A', 'RBX1']	Gene Ontology Biological Process (2018 version)	1.1902	upregulated
positive regulation of stress fiber assembly (GO:0051496)	3.45591	9.47104	0.424602	0.0645359	['ITGB1BP1', 'PPM1F', 'TGFBR1']	Gene Ontology Biological Process (2018 version)	1.1902	upregulated
phospholipid biosynthetic process (GO:0008654)	3.45591	9.47104	0.424602	0.0645359	['FDPS', 'NDUFAB1', 'LPCAT1']	Gene Ontology Biological Process (2018 version)	1.1902	upregulated
positive regulation of mitochondrial outer membrane permeabilization involved in apoptotic signaling pathway (GO:1901030)	3.45591	9.47104	0.424602	0.0645359	['DYNLL1', 'YWHAG', 'BOK']	Gene Ontology Biological Process (2018 version)	1.1902	upregulated
U4/U6 x U5 tri-snRNP complex (GO:0046540)	3.40091	6.97836	0.425756	0.128489	['SNRPD2', 'SNRPE']	Gene Ontology Cellular Component (2018 version)	0.891134	upregulated
clathrin-coated endocytic vesicle (GO:0045334)	2.49835	5.11338	0.425756	0.12916	['AP2S1', 'AP2A2', 'SH3GL2']	Gene Ontology Cellular Component (2018 version)	0.888871	upregulated
nuclear DNA-directed RNA polymerase complex (GO:0055029)	2.39613	4.70083	0.425756	0.140599	['ZNRD1', 'POLR2G', 'RPRD1A']	Gene Ontology Cellular Component (2018 version)	0.852017	upregulated
mitochondrial large ribosomal subunit (GO:0005762)	2.39613	4.70083	0.425756	0.140599	['MRPL53', 'MRPL17', 'MRPL36']	Gene Ontology Cellular Component (2018 version)	0.852017	upregulated
signal recognition particle, endoplasmic reticulum targeting (GO:0005786)	7.81363	15.3097	0.425756	0.140948	['SRP9']	Gene Ontology Cellular Component (2018 version)	0.850942	upregulated
Cul5-RING ubiquitin ligase complex (GO:0031466)	7.81363	15.3097	0.425756	0.140948	['RBX1']	Gene Ontology Cellular Component (2018 version)	0.850942	upregulated
spanning component of plasma membrane (GO:0044214)	7.81363	15.3097	0.425756	0.140948	['BMPR2']	Gene Ontology Cellular Component (2018 version)	0.850942	upregulated
integral component of cytoplasmic side of endoplasmic reticulum membrane (GO:0071458)	7.81363	15.3097	0.425756	0.140948	['SPPL3']	Gene Ontology Cellular Component (2018 version)	0.850942	upregulated
AP-1 adaptor complex (GO:0030121)	7.81363	15.3097	0.425756	0.140948	['AP1S1']	Gene Ontology Cellular Component (2018 version)	0.850942	upregulated
MICOS complex (GO:0061617)	7.81363	15.3097	0.425756	0.140948	['CHCHD6']	Gene Ontology Cellular Component (2018 version)	0.850942	upregulated
clathrin-coated vesicle membrane (GO:0030665)	2.03425	3.93148	0.425756	0.144765	['AP2S1', 'AP2A2', 'SH3GL2', 'VAMP3']	Gene Ontology Cellular Component (2018 version)	0.839337	upregulated
U12-type spliceosomal complex (GO:0005689)	3.12851	6.02765	0.425756	0.145631	['SNRPD2', 'SNRPE']	Gene Ontology Cellular Component (2018 version)	0.836748	upregulated
Golgi subcompartment (GO:0098791)	1.35923	2.59368	0.425756	0.148347	['SLC35B4', 'TRAPPC4', 'GOSR2', 'SURF4', 'B3GALT6', 'COPZ1', 'RAB11A', 'TMEM230', 'SCAMP5', 'RAB21', 'TMBIM4', 'TMEM115', 'SLC9A7', 'AP1S1', 'MAN1B1', 'SH3GL2']	Gene Ontology Cellular Component (2018 version)	0.82872	upregulated
cytoplasmic vesicle membrane (GO:0030659)	2.30193	4.33106	0.425756	0.152363	['AP1S1', 'YWHAG', 'RAB11A']	Gene Ontology Cellular Component (2018 version)	0.817121	upregulated
Golgi cisterna membrane (GO:0032580)	3.00803	5.62022	0.425756	0.15437	['RAB21', 'TMEM115']	Gene Ontology Cellular Component (2018 version)	0.811438	upregulated
rough endoplasmic reticulum (GO:0005791)	3.00803	5.62022	0.425756	0.15437	['RANGRF', 'SPPL3']	Gene Ontology Cellular Component (2018 version)	0.811438	upregulated
Golgi stack (GO:0005795)	3.00803	5.62022	0.425756	0.15437	['TMBIM4', 'TRAPPC4']	Gene Ontology Cellular Component (2018 version)	0.811438	upregulated
flotillin complex (GO:0016600)	6.51102	11.8338	0.425756	0.162431	['CBL']	Gene Ontology Cellular Component (2018 version)	0.789332	upregulated
U7 snRNP (GO:0005683)	6.51102	11.8338	0.425756	0.162431	['SNRPE']	Gene Ontology Cellular Component (2018 version)	0.789332	upregulated
Gemini of coiled bodies (GO:0097504)	6.51102	11.8338	0.425756	0.162431	['GEMIN7']	Gene Ontology Cellular Component (2018 version)	0.789332	upregulated
kinetochore microtubule (GO:0005828)	6.51102	11.8338	0.425756	0.162431	['RAB11A']	Gene Ontology Cellular Component (2018 version)	0.789332	upregulated
Golgi trans cisterna (GO:0000138)	6.51102	11.8338	0.425756	0.162431	['TMEM59']	Gene Ontology Cellular Component (2018 version)	0.789332	upregulated
U2-type catalytic step 2 spliceosome (GO:0071007)	2.89647	5.25056	0.425756	0.163206	['SNRPD2', 'SNRPE']	Gene Ontology Cellular Component (2018 version)	0.787263	upregulated
integral component of lumenal side of endoplasmic reticulum membrane (GO:0071556)	2.89647	5.25056	0.425756	0.163206	['BCAP31', 'SPPL3']	Gene Ontology Cellular Component (2018 version)	0.787263	upregulated
multivesicular body (GO:0005771)	2.89647	5.25056	0.425756	0.163206	['RAB11A', 'TPT1']	Gene Ontology Cellular Component (2018 version)	0.787263	upregulated
virion assembly (GO:0019068)	5.21687	14.1609	0.428437	0.0662416	['UBC', 'RPS27A']	Gene Ontology Biological Process (2018 version)	1.17887	upregulated
pharyngeal system development (GO:0060037)	5.21687	14.1609	0.428437	0.0662416	['BMPR2', 'TGFBR1']	Gene Ontology Biological Process (2018 version)	1.17887	upregulated
positive regulation of G-protein coupled receptor protein signaling pathway (GO:0045745)	5.21687	14.1609	0.428437	0.0662416	['CAV2', 'UBQLN2']	Gene Ontology Biological Process (2018 version)	1.17887	upregulated
regulation of early endosome to late endosome transport (GO:2000641)	5.21687	14.1609	0.428437	0.0662416	['RAB21', 'MAP2K1']	Gene Ontology Biological Process (2018 version)	1.17887	upregulated
positive regulation of cartilage development (GO:0061036)	5.21687	14.1609	0.428437	0.0662416	['BMPR2', 'TAPT1']	Gene Ontology Biological Process (2018 version)	1.17887	upregulated
PML body (GO:0016605)	1.98898	3.18002	0.431117	0.202135	['MLIP', 'SUMO1', 'TOPORS']	Gene Ontology Cellular Component (2018 version)	0.694358	downregulated
pseudopodium (GO:0031143)	4.88277	7.76659	0.431117	0.203801	['ACTN2']	Gene Ontology Cellular Component (2018 version)	0.690794	downregulated
Swr1 complex (GO:0000812)	4.88277	7.76659	0.431117	0.203801	['RUVBL1']	Gene Ontology Cellular Component (2018 version)	0.690794	downregulated
NMDA selective glutamate receptor complex (GO:0017146)	4.88277	7.76659	0.431117	0.203801	['SHANK1']	Gene Ontology Cellular Component (2018 version)	0.690794	downregulated
mitochondrial intermembrane space (GO:0005758)	2.17371	3.84459	0.431476	0.170559	['CHCHD2', 'CMC4', 'UQCC2']	Gene Ontology Cellular Component (2018 version)	0.768126	upregulated
membrane raft (GO:0045121)	1.7177	2.96622	0.431476	0.177843	['SDCBP', 'CAV2', 'PGK1', 'CBL', 'TGFBR1']	Gene Ontology Cellular Component (2018 version)	0.749962	upregulated
ficolin-1-rich granule (GO:0101002)	1.55007	2.66904	0.431476	0.17873	['CSTB', 'VCP', 'PGAM1', 'GSTP1', 'ATP6AP2', 'DYNLL1', 'AP2A2']	Gene Ontology Cellular Component (2018 version)	0.747802	upregulated
spliceosomal tri-snRNP complex (GO:0097526)	2.69644	4.60695	0.431476	0.181132	['SNRPD2', 'SNRPE']	Gene Ontology Cellular Component (2018 version)	0.742005	upregulated
vesicle coat (GO:0030120)	2.69644	4.60695	0.431476	0.181132	['SAR1A', 'COPZ1']	Gene Ontology Cellular Component (2018 version)	0.742005	upregulated
clathrin coat of trans-Golgi network vesicle (GO:0030130)	5.58059	9.46585	0.431476	0.183377	['AP1S1']	Gene Ontology Cellular Component (2018 version)	0.736655	upregulated
perinuclear endoplasmic reticulum (GO:0097038)	5.58059	9.46585	0.431476	0.183377	['BCAP31']	Gene Ontology Cellular Component (2018 version)	0.736655	upregulated
commitment complex (GO:0000243)	5.58059	9.46585	0.431476	0.183377	['UHMK1']	Gene Ontology Cellular Component (2018 version)	0.736655	upregulated
gamma-tubulin large complex (GO:0000931)	5.58059	9.46585	0.431476	0.183377	['MZT1']	Gene Ontology Cellular Component (2018 version)	0.736655	upregulated
gamma-tubulin ring complex (GO:0008274)	5.58059	9.46585	0.431476	0.183377	['MZT1']	Gene Ontology Cellular Component (2018 version)	0.736655	upregulated
ATP-dependent DNA helicase activity (GO:0004003)	3.00803	5.62022	0.431753	0.15437	['RUVBL1', 'CHD3']	Gene Ontology Molecular Function (2018 version)	0.811438	downregulated
bubble DNA binding (GO:0000405)	6.51102	11.8338	0.431753	0.162431	['HMGB1']	Gene Ontology Molecular Function (2018 version)	0.789332	downregulated
ribosomal protein S6 kinase activity (GO:0004711)	6.51102	11.8338	0.431753	0.162431	['RPS6KB2']	Gene Ontology Molecular Function (2018 version)	0.789332	downregulated
mRNA methyltransferase activity (GO:0008174)	6.51102	11.8338	0.431753	0.162431	['METTL14']	Gene Ontology Molecular Function (2018 version)	0.789332	downregulated
chitinase activity (GO:0004568)	6.51102	11.8338	0.431753	0.162431	['OVGP1']	Gene Ontology Molecular Function (2018 version)	0.789332	downregulated
U1 snRNA binding (GO:0030619)	6.51102	11.8338	0.431753	0.162431	['SNRNP70']	Gene Ontology Molecular Function (2018 version)	0.789332	downregulated
GPI anchor binding (GO:0034235)	6.51102	11.8338	0.431753	0.162431	['PIGK']	Gene Ontology Molecular Function (2018 version)	0.789332	downregulated
interleukin-17 receptor activity (GO:0030368)	6.51102	11.8338	0.431753	0.162431	['IL17RE']	Gene Ontology Molecular Function (2018 version)	0.789332	downregulated
N6-methyladenosine-containing RNA binding (GO:1990247)	6.51102	11.8338	0.431753	0.162431	['HNRNPA2B1']	Gene Ontology Molecular Function (2018 version)	0.789332	downregulated
GTP binding (GO:0005525)	1.66759	3.02243	0.431753	0.163252	['ARL3', 'DIRAS1', 'GNL2', 'GTPBP4', 'RAB8A', 'RABL6']	Gene Ontology Molecular Function (2018 version)	0.787142	downregulated
histone deacetylase binding (GO:0042826)	1.93339	3.5001	0.431753	0.163599	['BEX4', 'SFPQ', 'AKAP8L', 'AKAP8']	Gene Ontology Molecular Function (2018 version)	0.786221	downregulated
condensed nuclear chromosome (GO:0000794)	2.44327	3.83049	0.432963	0.20851	['CCDC36', 'BRD4']	Gene Ontology Cellular Component (2018 version)	0.680874	downregulated
polysome (GO:0005844)	1.95573	3.06521	0.432963	0.208609	['RPL30', 'ATXN2', 'RPS29']	Gene Ontology Cellular Component (2018 version)	0.680666	downregulated
positive regulation of multicellular organismal process (GO:0051240)	1.83366	4.93201	0.437684	0.0679007	['SDCBP', 'XBP1', 'SMAD4', 'BMPR2', 'RPS19', 'RAB11A', 'TAPT1', 'TGFBR1', 'PPM1F']	Gene Ontology Biological Process (2018 version)	1.16813	upregulated
ATP-dependent microtubule motor activity, plus-end-directed (GO:0008574)	2.69644	4.60695	0.440859	0.181132	['DYNC1I2', 'KIF3A']	Gene Ontology Molecular Function (2018 version)	0.742005	downregulated
protein serine/threonine kinase activator activity (GO:0043539)	2.69644	4.60695	0.440859	0.181132	['IGF2', 'CALM2']	Gene Ontology Molecular Function (2018 version)	0.742005	downregulated
double-stranded RNA binding (GO:0003725)	2.09586	3.55913	0.440859	0.183018	['HNRNPU', 'DROSHA', 'EIF2AK2']	Gene Ontology Molecular Function (2018 version)	0.737506	downregulated
kinase inhibitor activity (GO:0019210)	2.09586	3.55913	0.440859	0.183018	['TAOK3', 'LRRC4', 'TRIB1']	Gene Ontology Molecular Function (2018 version)	0.737506	downregulated
intronic transcription regulatory region sequence-specific DNA binding (GO:0001161)	5.58059	9.46585	0.440859	0.183377	['ZC3H8']	Gene Ontology Molecular Function (2018 version)	0.736655	downregulated
cAMP response element binding protein binding (GO:0008140)	5.58059	9.46585	0.440859	0.183377	['CRTC2']	Gene Ontology Molecular Function (2018 version)	0.736655	downregulated
ubiquinol-cytochrome-c reductase activity (GO:0008121)	5.58059	9.46585	0.440859	0.183377	['UQCRB']	Gene Ontology Molecular Function (2018 version)	0.736655	downregulated
3-hydroxyacyl-CoA dehydrogenase activity (GO:0003857)	5.58059	9.46585	0.440859	0.183377	['HSD17B4']	Gene Ontology Molecular Function (2018 version)	0.736655	downregulated
lipoprotein lipase activity (GO:0004465)	5.58059	9.46585	0.440859	0.183377	['PNPLA3']	Gene Ontology Molecular Function (2018 version)	0.736655	downregulated
transferrin receptor binding (GO:1990459)	5.58059	9.46585	0.440859	0.183377	['SNX4']	Gene Ontology Molecular Function (2018 version)	0.736655	downregulated
phospholipase inhibitor activity (GO:0004859)	5.58059	9.46585	0.440859	0.183377	['ANXA5']	Gene Ontology Molecular Function (2018 version)	0.736655	downregulated
sequence-specific mRNA binding (GO:1990825)	5.58059	9.46585	0.440859	0.183377	['SSB']	Gene Ontology Molecular Function (2018 version)	0.736655	downregulated
oxidoreductase activity, acting on diphenols and related substances as donors, cytochrome as acceptor (GO:0016681)	5.58059	9.46585	0.440859	0.183377	['UQCRB']	Gene Ontology Molecular Function (2018 version)	0.736655	downregulated
U2-type spliceosomal complex (GO:0005684)	2.05899	3.42662	0.441173	0.189337	['SNRPD2', 'SNRPE', 'UHMK1']	Gene Ontology Cellular Component (2018 version)	0.722765	upregulated
erythrocyte differentiation (GO:0030218)	3.67228	10.5618	0.441801	0.0563546	['KMT2E', 'ACIN1', 'LYAR']	Gene Ontology Biological Process (2018 version)	1.24907	downregulated
positive regulation of telomerase activity (GO:0051973)	3.67228	10.5618	0.441801	0.0563546	['CCT2', 'HNRNPA2B1', 'MAP2K7']	Gene Ontology Biological Process (2018 version)	1.24907	downregulated
regulation of mitotic spindle organization (GO:0060236)	3.67228	10.5618	0.441801	0.0563546	['CHMP2A', 'HNRNPU', 'SMC3']	Gene Ontology Biological Process (2018 version)	1.24907	downregulated
maturation of SSU-rRNA from tricistronic rRNA transcript (SSU-rRNA, 5.8S rRNA, LSU-rRNA) (GO:0000462)	3.67228	10.5618	0.441801	0.0563546	['NOP14', 'MRPS9', 'UTP3']	Gene Ontology Biological Process (2018 version)	1.24907	downregulated
regulation of phosphoprotein phosphatase activity (GO:0043666)	3.67228	10.5618	0.441801	0.0563546	['PPP1R15A', 'PPP1R12A', 'CALM2']	Gene Ontology Biological Process (2018 version)	1.24907	downregulated
neuron projection development (GO:0031175)	1.97791	5.59637	0.443274	0.0590463	['SHTN1', 'ARC', 'BTG2', 'RASGRF1', 'STMN4', 'HMGB1', 'SHANK1', 'MAP4K4']	Gene Ontology Biological Process (2018 version)	1.22881	downregulated
miRNA metabolic process (GO:0010586)	5.58979	15.782	0.443274	0.0594054	['ZCCHC11', 'DROSHA']	Gene Ontology Biological Process (2018 version)	1.22617	downregulated
protein transport along microtubule (GO:0098840)	5.58979	15.782	0.443274	0.0594054	['IFT52', 'TRAF3IP1']	Gene Ontology Biological Process (2018 version)	1.22617	downregulated
DNA alkylation (GO:0006305)	5.58979	15.782	0.443274	0.0594054	['KMT2E', 'FOS']	Gene Ontology Biological Process (2018 version)	1.22617	downregulated
peptidyl-threonine dephosphorylation (GO:0035970)	5.58979	15.782	0.443274	0.0594054	['DUSP1', 'PPM1G']	Gene Ontology Biological Process (2018 version)	1.22617	downregulated
regulation of histone H3-K4 methylation (GO:0051569)	5.58979	15.782	0.443274	0.0594054	['SNW1', 'AUTS2']	Gene Ontology Biological Process (2018 version)	1.22617	downregulated
regulation of osteoblast proliferation (GO:0033688)	5.58979	15.782	0.443274	0.0594054	['EIF2AK2', 'CYR61']	Gene Ontology Biological Process (2018 version)	1.22617	downregulated
DNA methylation or demethylation (GO:0044728)	5.58979	15.782	0.443274	0.0594054	['KMT2E', 'FOS']	Gene Ontology Biological Process (2018 version)	1.22617	downregulated
dendritic spine morphogenesis (GO:0060997)	5.58979	15.782	0.443274	0.0594054	['ARC', 'SHANK1']	Gene Ontology Biological Process (2018 version)	1.22617	downregulated
negative regulation of DNA replication (GO:0008156)	5.58979	15.782	0.443274	0.0594054	['TSPYL2', 'GTPBP4']	Gene Ontology Biological Process (2018 version)	1.22617	downregulated
neuromuscular process (GO:0050905)	5.58979	15.782	0.443274	0.0594054	['PRRT2', 'SHANK1']	Gene Ontology Biological Process (2018 version)	1.22617	downregulated
positive regulation of G2/M transition of mitotic cell cycle (GO:0010971)	5.58979	15.782	0.443274	0.0594054	['CDC7', 'BRD4']	Gene Ontology Biological Process (2018 version)	1.22617	downregulated
small-subunit processome (GO:0032040)	2.36911	3.6117	0.443399	0.217731	['NOP14', 'UTP3']	Gene Ontology Cellular Component (2018 version)	0.662079	downregulated
transcription factor TFIID complex (GO:0005669)	2.36911	3.6117	0.443399	0.217731	['GTF2B', 'GTF2F1']	Gene Ontology Cellular Component (2018 version)	0.662079	downregulated
preribosome, small subunit precursor (GO:0030688)	4.34001	6.49866	0.443399	0.223715	['NOP14']	Gene Ontology Cellular Component (2018 version)	0.650305	downregulated
filopodium tip (GO:0032433)	4.34001	6.49866	0.443399	0.223715	['MYO10']	Gene Ontology Cellular Component (2018 version)	0.650305	downregulated
mitotic spindle midzone (GO:1990023)	4.34001	6.49866	0.443399	0.223715	['HNRNPU']	Gene Ontology Cellular Component (2018 version)	0.650305	downregulated
ficolin-1-rich granule membrane (GO:0101003)	2.02338	3.30038	0.447096	0.19571	['ATP6AP2', 'DYNLL1', 'AP2A2']	Gene Ontology Cellular Component (2018 version)	0.708387	upregulated
peroxisome (GO:0005777)	1.77896	2.87666	0.447096	0.198484	['FIS1', 'PEX19', 'MLYCD', 'MFF']	Gene Ontology Cellular Component (2018 version)	0.702275	upregulated
microbody (GO:0042579)	1.77896	2.87666	0.447096	0.198484	['FIS1', 'PEX19', 'MLYCD', 'MFF']	Gene Ontology Cellular Component (2018 version)	0.702275	upregulated
precatalytic spliceosome (GO:0071011)	2.52222	4.06781	0.447096	0.199331	['SNRPD2', 'SNRPE']	Gene Ontology Cellular Component (2018 version)	0.700426	upregulated
histone exchange (GO:0043486)	3.56082	9.99557	0.448743	0.0603799	['VPS72', 'RUVBL1', 'ANP32B']	Gene Ontology Biological Process (2018 version)	1.21911	downregulated
transmembrane receptor protein serine/threonine kinase signaling pathway (GO:0007178)	2.0068	5.33515	0.45002	0.0700503	['EID2', 'SMAD4', 'BMPR2', 'UBC', 'CBL', 'RPS27A', 'TGFBR1']	Gene Ontology Biological Process (2018 version)	1.15459	upregulated
endoplasmic reticulum quality control compartment (GO:0044322)	4.88277	7.76659	0.452891	0.203801	['MAN1B1']	Gene Ontology Cellular Component (2018 version)	0.690794	upregulated
telomeric DNA binding (GO:0042162)	2.60643	4.32581	0.454155	0.190202	['NCL', 'HNRNPA2B1']	Gene Ontology Molecular Function (2018 version)	0.720786	downregulated
regulation of macroautophagy (GO:0016241)	2.14096	5.66008	0.455213	0.0710973	['ATP6V1A', 'UCHL1', 'ATP6V0B', 'ATP6V1B2', 'TBC1D14', 'UBQLN2']	Gene Ontology Biological Process (2018 version)	1.14815	upregulated
calcium-mediated signaling using intracellular calcium source (GO:0035584)	4.89056	12.7784	0.455708	0.073324	['BCAP31', 'FIS1']	Gene Ontology Biological Process (2018 version)	1.13475	upregulated
glycogen biosynthetic process (GO:0005978)	4.89056	12.7784	0.455708	0.073324	['UBC', 'RPS27A']	Gene Ontology Biological Process (2018 version)	1.13475	upregulated
glucan biosynthetic process (GO:0009250)	4.89056	12.7784	0.455708	0.073324	['UBC', 'RPS27A']	Gene Ontology Biological Process (2018 version)	1.13475	upregulated
regulation of cellular response to transforming growth factor beta stimulus (GO:1903844)	4.89056	12.7784	0.455708	0.073324	['SMAD4', 'EID2']	Gene Ontology Biological Process (2018 version)	1.13475	upregulated
anion transmembrane transport (GO:0098656)	4.89056	12.7784	0.455708	0.073324	['SLC35B4', 'SLC35B1']	Gene Ontology Biological Process (2018 version)	1.13475	upregulated
endoplasmic reticulum calcium ion homeostasis (GO:0032469)	4.89056	12.7784	0.455708	0.073324	['BCAP31', 'FIS1']	Gene Ontology Biological Process (2018 version)	1.13475	upregulated
prostaglandin biosynthetic process (GO:0001516)	4.89056	12.7784	0.455708	0.073324	['CBR1', 'PTGES2']	Gene Ontology Biological Process (2018 version)	1.13475	upregulated
establishment of melanosome localization (GO:0032401)	4.89056	12.7784	0.455708	0.073324	['SHROOM2', 'RAB11A']	Gene Ontology Biological Process (2018 version)	1.13475	upregulated
membrane protein ectodomain proteolysis (GO:0006509)	4.89056	12.7784	0.455708	0.073324	['PSENEN', 'APH1A']	Gene Ontology Biological Process (2018 version)	1.13475	upregulated
GDP binding (GO:0019003)	3.33785	10.8869	0.457648	0.0383252	['RAB21', 'MIEF1', 'GNAI1', 'RAN']	Gene Ontology Molecular Function (2018 version)	1.41652	upregulated
nuclear inclusion body (GO:0042405)	3.90581	5.52341	0.461112	0.243132	['PABPN1']	Gene Ontology Cellular Component (2018 version)	0.614159	downregulated
npBAF complex (GO:0071564)	3.90581	5.52341	0.461112	0.243132	['SMARCC2']	Gene Ontology Cellular Component (2018 version)	0.614159	downregulated
axonal growth cone (GO:0044295)	3.90581	5.52341	0.461112	0.243132	['SHTN1']	Gene Ontology Cellular Component (2018 version)	0.614159	downregulated
proton-transporting V-type ATPase complex (GO:0033176)	3.90581	5.52341	0.461112	0.243132	['ATP6V1D']	Gene Ontology Cellular Component (2018 version)	0.614159	downregulated
cell cortex region (GO:0099738)	3.90581	5.52341	0.461112	0.243132	['EPB41L2']	Gene Ontology Cellular Component (2018 version)	0.614159	downregulated
endoplasmic reticulum-Golgi intermediate compartment (GO:0005793)	1.72005	2.65132	0.465144	0.214076	['CNIH1', 'GOSR2', 'SURF4', 'SPPL3']	Gene Ontology Cellular Component (2018 version)	0.669431	upregulated
lipid droplet (GO:0005811)	1.92357	2.95561	0.465144	0.215129	['BCAP31', 'VCP', 'LPCAT1']	Gene Ontology Cellular Component (2018 version)	0.667301	upregulated
autophagosome (GO:0005776)	1.92357	2.95561	0.465144	0.215129	['MAP1LC3A', 'NCOA4', 'TBC1D14']	Gene Ontology Cellular Component (2018 version)	0.667301	upregulated
regulatory region DNA binding (GO:0000975)	1.45167	2.33831	0.467543	0.199734	['EGR2', 'SFPQ', 'DMTF1', 'SNAPC4', 'ARID4A', 'FOS', 'BRD7', 'RREB1']	Gene Ontology Molecular Function (2018 version)	0.699549	downregulated
RAGE receptor binding (GO:0050786)	4.88277	7.76659	0.467543	0.203801	['HMGB1']	Gene Ontology Molecular Function (2018 version)	0.690794	downregulated
actin-dependent ATPase activity (GO:0030898)	4.88277	7.76659	0.467543	0.203801	['MYO10']	Gene Ontology Molecular Function (2018 version)	0.690794	downregulated
hydrolase activity, acting on acid anhydrides, in phosphorus-containing anhydrides (GO:0016818)	4.88277	7.76659	0.467543	0.203801	['ACYP1']	Gene Ontology Molecular Function (2018 version)	0.690794	downregulated
GABA receptor binding (GO:0050811)	4.88277	7.76659	0.467543	0.203801	['GABARAPL1']	Gene Ontology Molecular Function (2018 version)	0.690794	downregulated
retinoid X receptor binding (GO:0046965)	4.88277	7.76659	0.467543	0.203801	['NR4A2']	Gene Ontology Molecular Function (2018 version)	0.690794	downregulated
purine ribonucleoside binding (GO:0032550)	1.53584	2.40953	0.469891	0.208281	['ARL3', 'DIRAS1', 'GNL2', 'GTPBP4', 'RAB8A', 'RABL6']	Gene Ontology Molecular Function (2018 version)	0.68135	downregulated
protein tyrosine/serine/threonine phosphatase activity (GO:0008138)	2.44327	3.83049	0.469891	0.20851	['DUSP1', 'DUSP6']	Gene Ontology Molecular Function (2018 version)	0.680874	downregulated
integrin binding (GO:0005178)	1.73925	2.72398	0.469891	0.208841	['ACTN2', 'HMGB1', 'CYR61', 'CTGF']	Gene Ontology Molecular Function (2018 version)	0.680185	downregulated
ubiquitin-ubiquitin ligase activity (GO:0034450)	7.11537	22.8063	0.470382	0.0405502	['AMFR', 'RBX1']	Gene Ontology Molecular Function (2018 version)	1.39201	upregulated
positive regulation of developmental process (GO:0051094)	2.20133	6.04028	0.471559	0.0643178	['DLX1', 'BMP1', 'SOX9', 'JUNB', 'RREB1', 'CTGF']	Gene Ontology Biological Process (2018 version)	1.19167	downregulated
protein peptidyl-prolyl isomerization (GO:0000413)	3.45591	9.47104	0.471559	0.0645359	['FKBP2', 'CWC27', 'PPID']	Gene Ontology Biological Process (2018 version)	1.1902	downregulated
spliceosomal snRNP assembly (GO:0000387)	3.45591	9.47104	0.471559	0.0645359	['SNRPD1', 'PRPF3', 'SNRPD3']	Gene Ontology Biological Process (2018 version)	1.1902	downregulated
positive regulation by host of viral transcription (GO:0043923)	5.21687	14.1609	0.471559	0.0662416	['SNW1', 'GTF2B']	Gene Ontology Biological Process (2018 version)	1.17887	downregulated
RNA stabilization (GO:0043489)	5.21687	14.1609	0.471559	0.0662416	['THRAP3', 'HNRNPU']	Gene Ontology Biological Process (2018 version)	1.17887	downregulated
pigment granule transport (GO:0051904)	5.21687	14.1609	0.471559	0.0662416	['BBS7', 'BBS5']	Gene Ontology Biological Process (2018 version)	1.17887	downregulated
maturation of 5.8S rRNA (GO:0000460)	5.21687	14.1609	0.471559	0.0662416	['LAS1L', 'MPHOSPH6']	Gene Ontology Biological Process (2018 version)	1.17887	downregulated
positive regulation of signal transduction by p53 class mediator (GO:1901798)	5.21687	14.1609	0.471559	0.0662416	['DDX5', 'RPL23']	Gene Ontology Biological Process (2018 version)	1.17887	downregulated
melanosome transport (GO:0032402)	5.21687	14.1609	0.471559	0.0662416	['BBS7', 'BBS5']	Gene Ontology Biological Process (2018 version)	1.17887	downregulated
positive regulation of cartilage development (GO:0061036)	5.21687	14.1609	0.471559	0.0662416	['BMP1', 'SOX9']	Gene Ontology Biological Process (2018 version)	1.17887	downregulated
positive regulation of cell cycle G2/M phase transition (GO:1902751)	5.21687	14.1609	0.471559	0.0662416	['CDC7', 'BRD4']	Gene Ontology Biological Process (2018 version)	1.17887	downregulated
cytoplasmic vesicle lumen (GO:0060205)	1.57836	2.37838	0.474867	0.221604	['CSTB', 'VCP', 'PGAM1', 'GSTP1', 'APRT']	Gene Ontology Cellular Component (2018 version)	0.654422	upregulated
multimeric ribonuclease P complex (GO:0030681)	4.34001	6.49866	0.475146	0.223715	['POP5']	Gene Ontology Cellular Component (2018 version)	0.650305	upregulated
nucleotide-excision repair, DNA incision (GO:0033683)	3.17521	8.10983	0.477072	0.0777617	['UBC', 'RPS27A', 'RBX1']	Gene Ontology Biological Process (2018 version)	1.10923	upregulated
positive regulation of epithelial to mesenchymal transition (GO:0010718)	3.17521	8.10983	0.477072	0.0777617	['SDCBP', 'SMAD4', 'TGFBR1']	Gene Ontology Biological Process (2018 version)	1.10923	upregulated
cognition (GO:0050890)	3.17521	8.10983	0.477072	0.0777617	['METTL23', 'TUSC3', 'DGCR2']	Gene Ontology Biological Process (2018 version)	1.10923	upregulated
negative regulation of ERK1 and ERK2 cascade (GO:0070373)	3.17521	8.10983	0.477072	0.0777617	['SMAD4', 'GSTP1', 'ITGB1BP1']	Gene Ontology Biological Process (2018 version)	1.10923	upregulated
long-chain fatty acid-CoA ligase activity (GO:0004467)	4.34001	6.49866	0.478804	0.223715	['ACSL3']	Gene Ontology Molecular Function (2018 version)	0.650305	downregulated
lipase inhibitor activity (GO:0055102)	4.34001	6.49866	0.478804	0.223715	['ANXA5']	Gene Ontology Molecular Function (2018 version)	0.650305	downregulated
inositol trisphosphate phosphatase activity (GO:0046030)	4.34001	6.49866	0.478804	0.223715	['INPP1']	Gene Ontology Molecular Function (2018 version)	0.650305	downregulated
calcium channel inhibitor activity (GO:0019855)	4.34001	6.49866	0.478804	0.223715	['CALM2']	Gene Ontology Molecular Function (2018 version)	0.650305	downregulated
mitogen-activated protein kinase kinase kinase binding (GO:0031435)	4.34001	6.49866	0.478804	0.223715	['MAP4K2']	Gene Ontology Molecular Function (2018 version)	0.650305	downregulated
adenylate cyclase binding (GO:0008179)	4.34001	6.49866	0.478804	0.223715	['CALM2']	Gene Ontology Molecular Function (2018 version)	0.650305	downregulated
microtubule minus-end binding (GO:0051011)	4.34001	6.49866	0.478804	0.223715	['TUBGCP3']	Gene Ontology Molecular Function (2018 version)	0.650305	downregulated
Tat protein binding (GO:0030957)	4.34001	6.49866	0.478804	0.223715	['GABARAPL1']	Gene Ontology Molecular Function (2018 version)	0.650305	downregulated
DNA synthesis involved in DNA repair (GO:0000731)	2.56994	6.50667	0.483817	0.0795127	['VCP', 'BRIP1', 'UBC', 'RPS27A']	Gene Ontology Biological Process (2018 version)	1.09956	upregulated
negative regulation of protein localization to cell periphery (GO:1904376)	4.60265	11.5886	0.483817	0.0806362	['TMEM59', 'RHOQ']	Gene Ontology Biological Process (2018 version)	1.09347	upregulated
Rac protein signal transduction (GO:0016601)	4.60265	11.5886	0.483817	0.0806362	['BRK1', 'HACD3']	Gene Ontology Biological Process (2018 version)	1.09347	upregulated
negative regulation of protein localization to plasma membrane (GO:1903077)	4.60265	11.5886	0.483817	0.0806362	['TMEM59', 'RHOQ']	Gene Ontology Biological Process (2018 version)	1.09347	upregulated
protein import into mitochondrial matrix (GO:0030150)	4.60265	11.5886	0.483817	0.0806362	['TOMM7', 'TOMM22']	Gene Ontology Biological Process (2018 version)	1.09347	upregulated
positive regulation of transforming growth factor beta receptor signaling pathway (GO:0030511)	4.60265	11.5886	0.483817	0.0806362	['SDCBP', 'SMAD4']	Gene Ontology Biological Process (2018 version)	1.09347	upregulated
positive regulation of cellular response to transforming growth factor beta stimulus (GO:1903846)	4.60265	11.5886	0.483817	0.0806362	['SDCBP', 'SMAD4']	Gene Ontology Biological Process (2018 version)	1.09347	upregulated
chemical homeostasis (GO:0048878)	3.357	8.98421	0.488044	0.06882	['FBXW7', 'PNPLA3', 'ARID4A']	Gene Ontology Biological Process (2018 version)	1.16229	downregulated
nuclear exosome (RNase complex) (GO:0000176)	3.55056	4.75479	0.488593	0.262064	['MPHOSPH6']	Gene Ontology Cellular Component (2018 version)	0.581593	downregulated
neurotransmitter receptor complex (GO:0098878)	3.55056	4.75479	0.488593	0.262064	['SHANK1']	Gene Ontology Cellular Component (2018 version)	0.581593	downregulated
RNA helicase activity (GO:0003724)	1.83312	2.65521	0.49329	0.234931	['DDX5', 'DDX46', 'DDX42']	Gene Ontology Molecular Function (2018 version)	0.62906	downregulated
ATP-dependent RNA helicase activity (GO:0004004)	1.83312	2.65521	0.49329	0.234931	['DDX5', 'DDX46', 'DDX42']	Gene Ontology Molecular Function (2018 version)	0.62906	downregulated
protein kinase inhibitor activity (GO:0004860)	1.83312	2.65521	0.49329	0.234931	['TAOK3', 'LRRC4', 'TRIB1']	Gene Ontology Molecular Function (2018 version)	0.62906	downregulated
RNA-dependent ATPase activity (GO:0008186)	1.80483	2.56369	0.49329	0.241603	['DDX5', 'DDX46', 'DDX42']	Gene Ontology Molecular Function (2018 version)	0.616898	downregulated
protein phosphatase 1 binding (GO:0008157)	3.90581	5.52341	0.49329	0.243132	['PPP1R15A']	Gene Ontology Molecular Function (2018 version)	0.614159	downregulated
RNA polymerase II activity (GO:0001055)	3.90581	5.52341	0.49329	0.243132	['POLR2B']	Gene Ontology Molecular Function (2018 version)	0.614159	downregulated
neuropeptide receptor binding (GO:0071855)	3.90581	5.52341	0.49329	0.243132	['SHANK1']	Gene Ontology Molecular Function (2018 version)	0.614159	downregulated
ribosomal large subunit binding (GO:0043023)	3.90581	5.52341	0.49329	0.243132	['NEMF']	Gene Ontology Molecular Function (2018 version)	0.614159	downregulated
intramolecular transferase activity, phosphotransferases (GO:0016868)	3.90581	5.52341	0.49329	0.243132	['BPGM']	Gene Ontology Molecular Function (2018 version)	0.614159	downregulated
sphingolipid biosynthetic process (GO:0030148)	2.52836	6.29112	0.496782	0.0830573	['SPTSSA', 'HACD3', 'HACD2', 'SGPP1']	Gene Ontology Biological Process (2018 version)	1.08062	upregulated
SRP-dependent cotranslational protein targeting to membrane (GO:0006614)	2.33478	6.13319	0.497212	0.0723034	['RPL30', 'RPS29', 'RPL23', 'RPL27', 'RPL28']	Gene Ontology Biological Process (2018 version)	1.14084	downregulated
negative regulation of cellular protein metabolic process (GO:0032269)	2.33478	6.13319	0.497212	0.0723034	['BTG2', 'NCL', 'CNOT3', 'EIF2AK2', 'TOB1']	Gene Ontology Biological Process (2018 version)	1.14084	downregulated
regulation of proteasomal protein catabolic process (GO:0061136)	3.26358	8.53151	0.497212	0.0732295	['DDRGK1', 'FBXW7', 'RAD23B']	Gene Ontology Biological Process (2018 version)	1.13531	downregulated
positive regulation of morphogenesis of an epithelium (GO:1905332)	4.89056	12.7784	0.497212	0.073324	['SOX9', 'RREB1']	Gene Ontology Biological Process (2018 version)	1.13475	downregulated
DNA conformation change (GO:0071103)	4.89056	12.7784	0.497212	0.073324	['HMGB1', 'TOP1']	Gene Ontology Biological Process (2018 version)	1.13475	downregulated
tRNA metabolic process (GO:0006399)	4.89056	12.7784	0.497212	0.073324	['SSB', 'SARS']	Gene Ontology Biological Process (2018 version)	1.13475	downregulated
negative regulation of osteoclast differentiation (GO:0045671)	4.89056	12.7784	0.497212	0.073324	['FBXW7', 'LRRC17']	Gene Ontology Biological Process (2018 version)	1.13475	downregulated
receptor localization to synapse (GO:0097120)	4.89056	12.7784	0.497212	0.073324	['CACNG3', 'RAB8A']	Gene Ontology Biological Process (2018 version)	1.13475	downregulated
DNA methylation (GO:0006306)	4.89056	12.7784	0.497212	0.073324	['KMT2E', 'FOS']	Gene Ontology Biological Process (2018 version)	1.13475	downregulated
positive regulation of synaptic transmission, glutamatergic (GO:0051968)	4.89056	12.7784	0.497212	0.073324	['CACNG3', 'SHANK1']	Gene Ontology Biological Process (2018 version)	1.13475	downregulated
regulation of telomerase RNA localization to Cajal body (GO:1904872)	4.89056	12.7784	0.497212	0.073324	['CCT2', 'RUVBL1']	Gene Ontology Biological Process (2018 version)	1.13475	downregulated
establishment of melanosome localization (GO:0032401)	4.89056	12.7784	0.497212	0.073324	['BBS7', 'BBS5']	Gene Ontology Biological Process (2018 version)	1.13475	downregulated
ribonuclease P complex (GO:0030677)	3.90581	5.52341	0.498731	0.243132	['POP5']	Gene Ontology Cellular Component (2018 version)	0.614159	upregulated
spanning component of membrane (GO:0089717)	3.90581	5.52341	0.498731	0.243132	['BMPR2']	Gene Ontology Cellular Component (2018 version)	0.614159	upregulated
MLL3/4 complex (GO:0044666)	3.90581	5.52341	0.498731	0.243132	['WDR5']	Gene Ontology Cellular Component (2018 version)	0.614159	upregulated
cell cortex region (GO:0099738)	3.90581	5.52341	0.498731	0.243132	['GNAI1']	Gene Ontology Cellular Component (2018 version)	0.614159	upregulated
phagocytic vesicle membrane (GO:0030670)	2.17135	3.04893	0.499471	0.245573	['ATP6V0B', 'VAMP3']	Gene Ontology Cellular Component (2018 version)	0.609819	upregulated
regulation of cellular macromolecule biosynthetic process (GO:2000112)	1.42769	3.71557	0.500561	0.0740873	['RNF20', 'LDB1', 'ZMYND8', 'NONO', 'SRRT', 'IGF2', 'HMGB1', 'CHD3', 'SSRP1', 'YBX1', 'SMC3', 'CDK11B', 'PUM3', 'ATXN2', 'SFPQ', 'HMGN5', 'DMTF1', 'BHLHE40', 'ZFP37', 'RREB1', 'PFDN5', 'EIF2A']	Gene Ontology Biological Process (2018 version)	1.13026	downregulated
heterochromatin (GO:0000792)	2.00402	2.59786	0.500668	0.273534	['RNF20', 'MPHOSPH8']	Gene Ontology Cellular Component (2018 version)	0.562988	downregulated
nuclear ubiquitin ligase complex (GO:0000152)	2.00402	2.59786	0.500668	0.273534	['CBX8', 'PCGF2']	Gene Ontology Cellular Component (2018 version)	0.562988	downregulated
early endosome membrane (GO:0031901)	1.67548	2.16078	0.500668	0.275368	['LAMP5', 'CLIP3', 'SNX4']	Gene Ontology Cellular Component (2018 version)	0.560087	downregulated
focal adhesion (GO:0005925)	1.24896	1.5927	0.501749	0.279369	['RPL30', 'TLE2', 'PPP1R12A', 'ACTN2', 'RPS29', 'ARPC3', 'RPL23', 'EPB41L2', 'ANXA5', 'XIRP2', 'RPL27']	Gene Ontology Cellular Component (2018 version)	0.553822	downregulated
nuclear nucleosome (GO:0000788)	3.25451	4.1368	0.501749	0.280523	['MPHOSPH8']	Gene Ontology Cellular Component (2018 version)	0.552031	downregulated
positive regulation of apoptotic process (GO:0043065)	1.60086	3.93474	0.506667	0.0856152	['APH1A', 'PSENEN', 'BCAP31', 'FIS1', 'FAM162A', 'UBC', 'TRIM35', 'EEF1E1', 'RPS27A', 'TGFBR1', 'PPM1F', 'BOK']	Gene Ontology Biological Process (2018 version)	1.06745	upregulated
vesicle fusion (GO:0006906)	2.20304	5.38745	0.506667	0.0866864	['SNAP47', 'CAV2', 'GOSR2', 'SYT13', 'VAMP3']	Gene Ontology Biological Process (2018 version)	1.06205	upregulated
cellular response to fibroblast growth factor stimulus (GO:0044344)	2.20304	5.38745	0.506667	0.0866864	['UBC', 'ITGB1BP1', 'POLR2G', 'CBL', 'RPS27A']	Gene Ontology Biological Process (2018 version)	1.06205	upregulated
translesion synthesis (GO:0019985)	3.01207	7.34872	0.506667	0.0871822	['VCP', 'UBC', 'RPS27A']	Gene Ontology Biological Process (2018 version)	1.05957	upregulated
positive regulation of intracellular protein transport (GO:0090316)	1.89529	4.61727	0.506667	0.0874946	['FIS1', 'STARD7', 'GLS2', 'TOMM7', 'ITGB1BP1', 'MIEF1', 'MFF']	Gene Ontology Biological Process (2018 version)	1.05802	upregulated
regulation of vacuole organization (GO:0044088)	4.34672	10.5563	0.506667	0.0881622	['TBC1D14', 'UBQLN2']	Gene Ontology Biological Process (2018 version)	1.05472	upregulated
hydrogen peroxide metabolic process (GO:0042743)	4.34672	10.5563	0.506667	0.0881622	['PRDX2', 'PRDX1']	Gene Ontology Biological Process (2018 version)	1.05472	upregulated
error-prone translesion synthesis (GO:0042276)	4.34672	10.5563	0.506667	0.0881622	['UBC', 'RPS27A']	Gene Ontology Biological Process (2018 version)	1.05472	upregulated
intrinsic apoptotic signaling pathway in response to DNA damage by p53 class mediator (GO:0042771)	4.34672	10.5563	0.506667	0.0881622	['RPS27L', 'CDIP1']	Gene Ontology Biological Process (2018 version)	1.05472	upregulated
positive regulation of gene silencing by miRNA (GO:2000637)	4.34672	10.5563	0.506667	0.0881622	['MAP2K1', 'PUM2']	Gene Ontology Biological Process (2018 version)	1.05472	upregulated
regulation of endoplasmic reticulum stress-induced intrinsic apoptotic signaling pathway (GO:1902235)	4.34672	10.5563	0.506667	0.0881622	['XBP1', 'BOK']	Gene Ontology Biological Process (2018 version)	1.05472	upregulated
melanosome localization (GO:0032400)	4.34672	10.5563	0.506667	0.0881622	['SHROOM2', 'RAB11A']	Gene Ontology Biological Process (2018 version)	1.05472	upregulated
covalent chromatin modification (GO:0016569)	4.34672	10.5563	0.506667	0.0881622	['MBD3', 'MT3']	Gene Ontology Biological Process (2018 version)	1.05472	upregulated
tumor necrosis factor-mediated signaling pathway (GO:0033209)	2.01215	4.88011	0.50679	0.0884492	['PSMB4', 'PSMB3', 'TMSB4X', 'UBC', 'CDIP1', 'RPS27A']	Gene Ontology Biological Process (2018 version)	1.05331	upregulated
guanyl ribonucleotide binding (GO:0032561)	1.43201	1.96854	0.510208	0.252923	['ARL3', 'DIRAS1', 'GNL2', 'GTPBP4', 'RAB8A', 'RABL6']	Gene Ontology Molecular Function (2018 version)	0.597011	downregulated
peptide transmembrane transporter activity (GO:1904680)	6.52209	20.0059	0.510698	0.0465414	['TOMM7', 'TOMM22']	Gene Ontology Molecular Function (2018 version)	1.33216	upregulated
transmembrane receptor protein serine/threonine kinase activity (GO:0004675)	6.52209	20.0059	0.510698	0.0465414	['BMPR2', 'TGFBR1']	Gene Ontology Molecular Function (2018 version)	1.33216	upregulated
interleukin-1-mediated signaling pathway (GO:0070498)	2.17845	5.25213	0.51259	0.0897301	['PSMB4', 'PSMB3', 'UBC', 'RPS27A', 'RBX1']	Gene Ontology Biological Process (2018 version)	1.04706	upregulated
preribosome (GO:0030684)	1.62877	2.02177	0.512764	0.289012	['NOP14', 'LAS1L', 'UTP3']	Gene Ontology Cellular Component (2018 version)	0.539083	downregulated
transcriptional repressor activity, RNA polymerase II activating transcription factor binding (GO:0098811)	3.55056	4.75479	0.513879	0.262064	['FOS']	Gene Ontology Molecular Function (2018 version)	0.581593	downregulated
pseudouridine synthase activity (GO:0009982)	3.55056	4.75479	0.513879	0.262064	['TRUB1']	Gene Ontology Molecular Function (2018 version)	0.581593	downregulated
transcription corepressor binding (GO:0001222)	3.55056	4.75479	0.513879	0.262064	['SUMO1']	Gene Ontology Molecular Function (2018 version)	0.581593	downregulated
RNA polymerase II basal transcription factor binding (GO:0001091)	3.55056	4.75479	0.513879	0.262064	['HNRNPU']	Gene Ontology Molecular Function (2018 version)	0.581593	downregulated
basic amino acid transmembrane transporter activity (GO:0015174)	3.55056	4.75479	0.513879	0.262064	['TMEM44']	Gene Ontology Molecular Function (2018 version)	0.581593	downregulated
Cul3-RING ubiquitin ligase complex (GO:0031463)	1.75077	2.39217	0.514358	0.255036	['KLHL25', 'KBTBD7', 'RBX1']	Gene Ontology Cellular Component (2018 version)	0.593399	upregulated
cholesterol metabolic process (GO:0008203)	2.44909	5.8871	0.514732	0.0903748	['FDPS', 'SNX17', 'MT3', 'ACAT2']	Gene Ontology Biological Process (2018 version)	1.04395	upregulated
DNA helicase activity (GO:0003678)	2.05686	2.73769	0.515212	0.264211	['RUVBL1', 'CHD3']	Gene Ontology Molecular Function (2018 version)	0.578049	downregulated
regulation of viral transcription (GO:0046782)	3.17521	8.10983	0.517854	0.0777617	['POLR2B', 'GTF2B', 'GTF2F1']	Gene Ontology Biological Process (2018 version)	1.10923	downregulated
peptidyl-proline modification (GO:0018208)	3.17521	8.10983	0.517854	0.0777617	['FKBP2', 'CWC27', 'PPID']	Gene Ontology Biological Process (2018 version)	1.10923	downregulated
positive regulation of mitotic cell cycle phase transition (GO:1901992)	3.17521	8.10983	0.517854	0.0777617	['KMT2E', 'CDC7', 'BRD4']	Gene Ontology Biological Process (2018 version)	1.10923	downregulated
androgen receptor signaling pathway (GO:0030521)	3.17521	8.10983	0.517854	0.0777617	['DDX5', 'THRAP3', 'MED4']	Gene Ontology Biological Process (2018 version)	1.10923	downregulated
mitotic metaphase plate congression (GO:0007080)	2.93662	7.00461	0.518169	0.0920647	['BOD1', 'CHMP1A', 'RAB11A']	Gene Ontology Biological Process (2018 version)	1.03591	upregulated
protein transmembrane import into intracellular organelle (GO:0044743)	2.93662	7.00461	0.518169	0.0920647	['PEX19', 'TOMM7', 'TOMM22']	Gene Ontology Biological Process (2018 version)	1.03591	upregulated
regulation of ATP metabolic process (GO:1903578)	2.93662	7.00461	0.518169	0.0920647	['UQCC2', 'PGAM1', 'SLC25A33']	Gene Ontology Biological Process (2018 version)	1.03591	upregulated
substantia nigra development (GO:0021762)	2.93662	7.00461	0.518169	0.0920647	['GLUD1', 'DYNLL1', 'COX6B1']	Gene Ontology Biological Process (2018 version)	1.03591	upregulated
chromosomal region (GO:0098687)	1.60638	1.95639	0.520704	0.295854	['MBD6', 'HNRNPA2B1', 'SMC3']	Gene Ontology Cellular Component (2018 version)	0.528922	downregulated
regulation of myeloid cell differentiation (GO:0045637)	2.56994	6.50667	0.522028	0.0795127	['KMT2E', 'LEO1', 'PAF1', 'TNRC6A']	Gene Ontology Biological Process (2018 version)	1.09956	downregulated
vesicle transport along microtubule (GO:0047496)	4.60265	11.5886	0.522028	0.0806362	['FYCO1', 'KIF3A']	Gene Ontology Biological Process (2018 version)	1.09347	downregulated
positive regulation of transcription regulatory region DNA binding (GO:2000679)	4.60265	11.5886	0.522028	0.0806362	['DDRGK1', 'GTF2B']	Gene Ontology Biological Process (2018 version)	1.09347	downregulated
positive regulation of excitatory postsynaptic potential (GO:2000463)	4.60265	11.5886	0.522028	0.0806362	['RIMS2', 'SHANK1']	Gene Ontology Biological Process (2018 version)	1.09347	downregulated
intracellular estrogen receptor signaling pathway (GO:0030520)	4.60265	11.5886	0.522028	0.0806362	['DDX5', 'SAFB']	Gene Ontology Biological Process (2018 version)	1.09347	downregulated
negative regulation of response to biotic stimulus (GO:0002832)	4.60265	11.5886	0.522028	0.0806362	['TRAF3IP1', 'TRIB1']	Gene Ontology Biological Process (2018 version)	1.09347	downregulated
positive regulation of activated T cell proliferation (GO:0042104)	4.60265	11.5886	0.522028	0.0806362	['IGF2', 'HMGB1']	Gene Ontology Biological Process (2018 version)	1.09347	downregulated
regulation of long-term synaptic potentiation (GO:1900271)	4.60265	11.5886	0.522028	0.0806362	['ARC', 'SHISA7']	Gene Ontology Biological Process (2018 version)	1.09347	downregulated
positive regulation of nucleic acid-templated transcription (GO:1903508)	1.46723	3.68416	0.523793	0.0811908	['KMT2E', 'RNF20', 'EGR1', 'EGR2', 'DDX5', 'SMARCC2', 'TAF15', 'FOS', 'MED4', 'ZXDA', 'KLF6', 'HMGN5', 'FUBP3', 'SFR1', 'THRAP3', 'SOX9', 'BRD7', 'RREB1']	Gene Ontology Biological Process (2018 version)	1.09049	downregulated
nuclear exosome (RNase complex) (GO:0000176)	3.55056	4.75479	0.524127	0.262064	['C1D']	Gene Ontology Cellular Component (2018 version)	0.581593	upregulated
regulation of endocytosis (GO:0030100)	2.41129	5.69767	0.526774	0.0941456	['SCAMP5', 'RAB21', 'SNX17', 'AP2S1']	Gene Ontology Biological Process (2018 version)	1.0262	upregulated
positive regulation of plasma membrane bounded cell projection assembly (GO:0120034)	2.41129	5.69767	0.526774	0.0941456	['MIEN1', 'BRK1', 'TAPT1', 'RHOQ']	Gene Ontology Biological Process (2018 version)	1.0262	upregulated
positive regulation of cellular component movement (GO:0051272)	4.11773	9.65438	0.527596	0.0958868	['RPS19', 'TGFBR1']	Gene Ontology Biological Process (2018 version)	1.01824	upregulated
positive regulation of translational initiation (GO:0045948)	4.11773	9.65438	0.527596	0.0958868	['POLR2G', 'UHMK1']	Gene Ontology Biological Process (2018 version)	1.01824	upregulated
positive regulation of BMP signaling pathway (GO:0030513)	4.11773	9.65438	0.527596	0.0958868	['SMAD4', 'BMPR2']	Gene Ontology Biological Process (2018 version)	1.01824	upregulated
ERK1 and ERK2 cascade (GO:0070371)	4.11773	9.65438	0.527596	0.0958868	['MAP2K1', 'MT3']	Gene Ontology Biological Process (2018 version)	1.01824	upregulated
glutamate metabolic process (GO:0006536)	4.11773	9.65438	0.527596	0.0958868	['GLUD1', 'GLS2']	Gene Ontology Biological Process (2018 version)	1.01824	upregulated
positive regulation of viral process (GO:0048524)	2.86485	6.68211	0.527596	0.0970577	['CAV2', 'POLR2G', 'HACD3']	Gene Ontology Biological Process (2018 version)	1.01297	upregulated
positive regulation of actin filament bundle assembly (GO:0032233)	2.86485	6.68211	0.527596	0.0970577	['ITGB1BP1', 'PPM1F', 'TGFBR1']	Gene Ontology Biological Process (2018 version)	1.01297	upregulated
metaphase plate congression (GO:0051310)	2.86485	6.68211	0.527596	0.0970577	['BOD1', 'CHMP1A', 'RAB11A']	Gene Ontology Biological Process (2018 version)	1.01297	upregulated
carboxylic acid biosynthetic process (GO:0046394)	2.86485	6.68211	0.527596	0.0970577	['GLUD1', 'GLS2', 'AKR1A1']	Gene Ontology Biological Process (2018 version)	1.01297	upregulated
protein N-linked glycosylation via asparagine (GO:0018279)	2.86485	6.68211	0.527596	0.0970577	['VCP', 'DPM3', 'TUSC3']	Gene Ontology Biological Process (2018 version)	1.01297	upregulated
protein ubiquitination involved in ubiquitin-dependent protein catabolic process (GO:0042787)	2.37463	5.51602	0.529644	0.0979898	['RMND5B', 'MAEA', 'KLHL25', 'RBX1']	Gene Ontology Biological Process (2018 version)	1.00882	upregulated
positive regulation of proteasomal ubiquitin-dependent protein catabolic process (GO:0032436)	2.37463	5.51602	0.529644	0.0979898	['BCAP31', 'VCP', 'RBX1', 'UBQLN2']	Gene Ontology Biological Process (2018 version)	1.00882	upregulated
intracellular steroid hormone receptor signaling pathway (GO:0030518)	2.52836	6.29112	0.53214	0.0830573	['DDX5', 'THRAP3', 'MED4', 'SAFB']	Gene Ontology Biological Process (2018 version)	1.08062	downregulated
JNK cascade (GO:0007254)	2.52836	6.29112	0.53214	0.0830573	['MAP4K2', 'GPS2', 'TRIB1', 'MAP2K7']	Gene Ontology Biological Process (2018 version)	1.08062	downregulated
GTPase inhibitor activity (GO:0005095)	3.25451	4.1368	0.532236	0.280523	['GPS2']	Gene Ontology Molecular Function (2018 version)	0.552031	downregulated
carbohydrate kinase activity (GO:0019200)	3.25451	4.1368	0.532236	0.280523	['HK1']	Gene Ontology Molecular Function (2018 version)	0.552031	downregulated
oxidoreductase activity, acting on NAD(P)H, heme protein as acceptor (GO:0016653)	3.25451	4.1368	0.532236	0.280523	['CYB5R3']	Gene Ontology Molecular Function (2018 version)	0.552031	downregulated
translation elongation factor activity (GO:0003746)	3.25451	4.1368	0.532236	0.280523	['EEF1A2']	Gene Ontology Molecular Function (2018 version)	0.552031	downregulated
protein kinase A catalytic subunit binding (GO:0034236)	3.25451	4.1368	0.532236	0.280523	['SOX9']	Gene Ontology Molecular Function (2018 version)	0.552031	downregulated
androgen receptor binding (GO:0050681)	1.95382	2.46734	0.533769	0.282852	['DDX5', 'SNW1']	Gene Ontology Molecular Function (2018 version)	0.548441	downregulated
cotranslational protein targeting to membrane (GO:0006613)	2.22819	5.52712	0.534401	0.0836978	['RPL30', 'RPS29', 'RPL23', 'RPL27', 'RPL28']	Gene Ontology Biological Process (2018 version)	1.07729	downregulated
cytoplasmic stress granule (GO:0010494)	2.00402	2.59786	0.534523	0.273534	['RC3H1', 'PUM2']	Gene Ontology Cellular Component (2018 version)	0.562988	upregulated
DNA-directed RNA polymerase I complex (GO:0005736)	3.25451	4.1368	0.534523	0.280523	['ZNRD1']	Gene Ontology Cellular Component (2018 version)	0.552031	upregulated
COPII vesicle coat (GO:0030127)	3.25451	4.1368	0.534523	0.280523	['SAR1A']	Gene Ontology Cellular Component (2018 version)	0.552031	upregulated
nuclear telomere cap complex (GO:0000783)	3.25451	4.1368	0.534523	0.280523	['TEN1']	Gene Ontology Cellular Component (2018 version)	0.552031	upregulated
Set1C/COMPASS complex (GO:0048188)	3.25451	4.1368	0.534523	0.280523	['WDR5']	Gene Ontology Cellular Component (2018 version)	0.552031	upregulated
microbody lumen (GO:0031907)	1.95382	2.46734	0.534523	0.282852	['NUDT19', 'MLYCD']	Gene Ontology Cellular Component (2018 version)	0.548441	upregulated
peroxisomal matrix (GO:0005782)	1.95382	2.46734	0.534523	0.282852	['NUDT19', 'MLYCD']	Gene Ontology Cellular Component (2018 version)	0.548441	upregulated
non-canonical Wnt signaling pathway (GO:0035567)	1.94523	4.49246	0.535281	0.0993132	['PSMB4', 'PSMB3', 'UBC', 'AP2S1', 'RPS27A', 'AP2A2']	Gene Ontology Biological Process (2018 version)	1.00299	upregulated
negative regulation of ubiquitin-protein ligase activity involved in mitotic cell cycle (GO:0051436)	2.33907	5.34174	0.538448	0.101906	['PSMB4', 'PSMB3', 'UBC', 'RPS27A']	Gene Ontology Biological Process (2018 version)	0.9918	upregulated
nuclear import (GO:0051170)	2.33907	5.34174	0.538448	0.101906	['SNRPD2', 'SNRPE', 'GEMIN7', 'RAN']	Gene Ontology Biological Process (2018 version)	0.9918	upregulated
organelle membrane fusion (GO:0090174)	2.33907	5.34174	0.538448	0.101906	['SNAP47', 'CAV2', 'SYT13', 'VAMP3']	Gene Ontology Biological Process (2018 version)	0.9918	upregulated
positive regulation of growth (GO:0045927)	2.33907	5.34174	0.538448	0.101906	['SDCBP', 'SLC25A33', 'TGFBR1', 'PPM1F']	Gene Ontology Biological Process (2018 version)	0.9918	upregulated
regulation of mRNA stability (GO:0043488)	1.92918	4.40136	0.538448	0.102135	['PSMB4', 'PSMB3', 'UBC', 'RC3H1', 'RPS27A', 'PUM2']	Gene Ontology Biological Process (2018 version)	0.990826	upregulated
metal ion homeostasis (GO:0055065)	2.79649	6.37945	0.538448	0.102158	['CIB2', 'COX11', 'MT3']	Gene Ontology Biological Process (2018 version)	0.990726	upregulated
peptidyl-asparagine modification (GO:0018196)	2.79649	6.37945	0.538448	0.102158	['VCP', 'DPM3', 'TUSC3']	Gene Ontology Biological Process (2018 version)	0.990726	upregulated
nicotinamide nucleotide metabolic process (GO:0046496)	2.79649	6.37945	0.538448	0.102158	['LDHA', 'PGAM1', 'PGK1']	Gene Ontology Biological Process (2018 version)	0.990726	upregulated
phosphatidylglycerol metabolic process (GO:0046471)	3.91165	8.86118	0.539624	0.103796	['LPCAT1', 'CDS2']	Gene Ontology Biological Process (2018 version)	0.983821	upregulated
outflow tract septum morphogenesis (GO:0003148)	3.91165	8.86118	0.539624	0.103796	['SMAD4', 'BMPR2']	Gene Ontology Biological Process (2018 version)	0.983821	upregulated
glutathione derivative biosynthetic process (GO:1901687)	3.91165	8.86118	0.539624	0.103796	['GSTP1', 'AKR1A1']	Gene Ontology Biological Process (2018 version)	0.983821	upregulated
glutathione derivative metabolic process (GO:1901685)	3.91165	8.86118	0.539624	0.103796	['GSTP1', 'AKR1A1']	Gene Ontology Biological Process (2018 version)	0.983821	upregulated
protein homotrimerization (GO:0070207)	3.91165	8.86118	0.539624	0.103796	['SMAD4', 'BRK1']	Gene Ontology Biological Process (2018 version)	0.983821	upregulated
hydrolase activity, acting on carbon-nitrogen (but not peptide) bonds, in linear amides (GO:0016811)	1.62877	2.02177	0.539638	0.289012	['ARID4A', 'CHD3', 'HDAC8']	Gene Ontology Molecular Function (2018 version)	0.539083	downregulated
purine ribonucleoside triphosphate binding (GO:0035639)	1.22413	1.51939	0.539638	0.289037	['MAP4K2', 'ARL3', 'DIRAS1', 'HNRNPU', 'TLK1', 'TOP1', 'GNL2', 'CDK11B', 'GTPBP4', 'RAB8A', 'RABL6', 'MAP4K4']	Gene Ontology Molecular Function (2018 version)	0.539047	downregulated
peroxisomal part (GO:0044439)	1.62877	2.02177	0.541178	0.289012	['PEX19', 'NUDT19', 'MLYCD']	Gene Ontology Cellular Component (2018 version)	0.539083	upregulated
cytoplasmic vesicle (GO:0031410)	1.31694	1.61824	0.541178	0.292647	['MARCH2', 'SNX17', 'CAV2', 'NUDT19', 'AP2A2', 'RHOQ', 'RAB11A']	Gene Ontology Cellular Component (2018 version)	0.533656	upregulated
dystrophin-associated glycoprotein complex (GO:0016010)	3.00401	3.63158	0.541178	0.298522	['SNTA1']	Gene Ontology Cellular Component (2018 version)	0.525024	upregulated
integral component of peroxisomal membrane (GO:0005779)	3.00401	3.63158	0.541178	0.298522	['FIS1']	Gene Ontology Cellular Component (2018 version)	0.525024	upregulated
endoplasmic reticulum subcompartment (GO:0098827)	3.00401	3.63158	0.541178	0.298522	['REEP1']	Gene Ontology Cellular Component (2018 version)	0.525024	upregulated
cullin-RING ubiquitin ligase complex (GO:0031461)	1.34124	1.61525	0.541178	0.299903	['KLHL25', 'DCAF12L1', 'FBXL3', 'KBTBD7', 'DCAF12', 'RBX1']	Gene Ontology Cellular Component (2018 version)	0.523019	upregulated
non-membrane spanning protein tyrosine kinase activity (GO:0004715)	1.90606	2.34533	0.54258	0.292159	['CLK1', 'MATK']	Gene Ontology Molecular Function (2018 version)	0.534381	downregulated
trans-Golgi network transport vesicle (GO:0030140)	2.78929	3.21268	0.543247	0.316071	['RAB8A']	Gene Ontology Cellular Component (2018 version)	0.500215	downregulated
Ino80 complex (GO:0031011)	2.78929	3.21268	0.543247	0.316071	['RUVBL1']	Gene Ontology Cellular Component (2018 version)	0.500215	downregulated
cytoplasmic exosome (RNase complex) (GO:0000177)	2.78929	3.21268	0.543247	0.316071	['PNPT1']	Gene Ontology Cellular Component (2018 version)	0.500215	downregulated
cellular response to transforming growth factor beta stimulus (GO:0071560)	2.06326	4.63528	0.544594	0.105761	['SMAD4', 'UBC', 'CBL', 'RPS27A', 'TGFBR1']	Gene Ontology Biological Process (2018 version)	0.975676	upregulated
lipid biosynthetic process (GO:0008610)	2.30455	5.17447	0.544594	0.105893	['XBP1', 'NDUFAB1', 'LPCAT1', 'MLYCD']	Gene Ontology Biological Process (2018 version)	0.975131	upregulated
glycoprotein biosynthetic process (GO:0009101)	2.30455	5.17447	0.544594	0.105893	['SERP2', 'BMPR2', 'TMEM115', 'B3GALT6']	Gene Ontology Biological Process (2018 version)	0.975131	upregulated
regulation of ubiquitin-protein ligase activity involved in mitotic cell cycle (GO:0051439)	2.30455	5.17447	0.544594	0.105893	['PSMB4', 'PSMB3', 'UBC', 'RPS27A']	Gene Ontology Biological Process (2018 version)	0.975131	upregulated
LRR domain binding (GO:0030275)	3.00401	3.63158	0.545735	0.298522	['LRRFIP2']	Gene Ontology Molecular Function (2018 version)	0.525024	downregulated
transcription coactivator binding (GO:0001223)	3.00401	3.63158	0.545735	0.298522	['RPL23']	Gene Ontology Molecular Function (2018 version)	0.525024	downregulated
poly(A) binding (GO:0008143)	3.00401	3.63158	0.545735	0.298522	['HNRNPU']	Gene Ontology Molecular Function (2018 version)	0.525024	downregulated
maturation of SSU-rRNA (GO:0030490)	2.73132	6.09504	0.547724	0.107363	['RPS14', 'RPS19', 'RPS8']	Gene Ontology Biological Process (2018 version)	0.969145	upregulated
pyruvate metabolic process (GO:0006090)	2.73132	6.09504	0.547724	0.107363	['LDHA', 'PGAM1', 'PGK1']	Gene Ontology Biological Process (2018 version)	0.969145	upregulated
regulation of generation of precursor metabolites and energy (GO:0043467)	2.73132	6.09504	0.547724	0.107363	['UQCC2', 'PGAM1', 'SLC25A33']	Gene Ontology Biological Process (2018 version)	0.969145	upregulated
lytic vacuole (GO:0000323)	1.32595	1.55881	0.551474	0.308627	['TMEM59', 'PSAP', 'TMEM106B', 'TMEM9', 'AP5S1', 'GFAP']	Gene Ontology Cellular Component (2018 version)	0.510566	upregulated
intrinsic component of the cytoplasmic side of the plasma membrane (GO:0031235)	2.78929	3.21268	0.551474	0.316071	['MIEN1']	Gene Ontology Cellular Component (2018 version)	0.500215	upregulated
Cul2-RING ubiquitin ligase complex (GO:0031462)	2.78929	3.21268	0.551474	0.316071	['RBX1']	Gene Ontology Cellular Component (2018 version)	0.500215	upregulated
COPI vesicle coat (GO:0030126)	2.78929	3.21268	0.551474	0.316071	['COPZ1']	Gene Ontology Cellular Component (2018 version)	0.500215	upregulated
early endosome (GO:0005769)	1.2736	1.44921	0.551474	0.320496	['RAB21', 'MAP2K1', 'SNX17', 'CHMP1A', 'SH3GL2', 'TMEM230', 'BOK']	Gene Ontology Cellular Component (2018 version)	0.494177	upregulated
spindle (GO:0005819)	1.30364	1.47814	0.551474	0.321792	['MAEA', 'BOD1', 'JTB', 'DYNLL1', 'MZT1', 'RAB11A']	Gene Ontology Cellular Component (2018 version)	0.492424	upregulated
CHD-type complex (GO:0090545)	2.60321	2.8611	0.551474	0.333182	['MBD3']	Gene Ontology Cellular Component (2018 version)	0.477319	upregulated
COPI-coated vesicle membrane (GO:0030663)	2.60321	2.8611	0.551474	0.333182	['COPZ1']	Gene Ontology Cellular Component (2018 version)	0.477319	upregulated
vacuolar proton-transporting V-type ATPase complex (GO:0016471)	2.60321	2.8611	0.551474	0.333182	['ATP6V0B']	Gene Ontology Cellular Component (2018 version)	0.477319	upregulated
nuclear replisome (GO:0043601)	2.60321	2.8611	0.551474	0.333182	['POLE4']	Gene Ontology Cellular Component (2018 version)	0.477319	upregulated
BLOC-1 complex (GO:0031083)	2.60321	2.8611	0.551474	0.333182	['SNAP47']	Gene Ontology Cellular Component (2018 version)	0.477319	upregulated
NuRD complex (GO:0016581)	2.60321	2.8611	0.551474	0.333182	['MBD3']	Gene Ontology Cellular Component (2018 version)	0.477319	upregulated
protein stabilization (GO:0050821)	1.89529	4.61727	0.555272	0.0874946	['CCT2', 'FKBPL', 'SUMO1', 'FBXW7', 'TNIP2', 'RPL23', 'GTPBP4']	Gene Ontology Biological Process (2018 version)	1.05802	downregulated
melanosome localization (GO:0032400)	4.34672	10.5563	0.555272	0.0881622	['BBS7', 'BBS5']	Gene Ontology Biological Process (2018 version)	1.05472	downregulated
negative regulation of telomere maintenance via telomerase (GO:0032211)	4.34672	10.5563	0.555272	0.0881622	['HNRNPU', 'HNRNPA1']	Gene Ontology Biological Process (2018 version)	1.05472	downregulated
steroid hormone mediated signaling pathway (GO:0043401)	4.34672	10.5563	0.555272	0.0881622	['THRAP3', 'MED4']	Gene Ontology Biological Process (2018 version)	1.05472	downregulated
cis-Golgi network (GO:0005801)	1.73628	1.92929	0.555303	0.329175	['BCL9', 'GOLIM4']	Gene Ontology Cellular Component (2018 version)	0.482573	downregulated
CHD-type complex (GO:0090545)	2.60321	2.8611	0.555303	0.333182	['CHD3']	Gene Ontology Cellular Component (2018 version)	0.477319	downregulated
90S preribosome (GO:0030686)	2.60321	2.8611	0.555303	0.333182	['NOP14']	Gene Ontology Cellular Component (2018 version)	0.477319	downregulated
NuRD complex (GO:0016581)	2.60321	2.8611	0.555303	0.333182	['CHD3']	Gene Ontology Cellular Component (2018 version)	0.477319	downregulated
late endosome membrane (GO:0031902)	1.69845	1.84055	0.556197	0.338353	['GOSR2', 'CDIP1']	Gene Ontology Cellular Component (2018 version)	0.47063	upregulated
transcription-coupled nucleotide-excision repair (GO:0006283)	2.27104	5.01383	0.556924	0.10995	['UBC', 'POLR2G', 'RPS27A', 'RBX1']	Gene Ontology Biological Process (2018 version)	0.958803	upregulated
regulation of protein complex assembly (GO:0043254)	2.27104	5.01383	0.556924	0.10995	['NAPA', 'IMPACT', 'VCP', 'GFAP']	Gene Ontology Biological Process (2018 version)	0.958803	upregulated
cellular response to interleukin-6 (GO:0071354)	3.72519	8.15957	0.556924	0.111874	['SMAD4', 'CBL']	Gene Ontology Biological Process (2018 version)	0.951269	upregulated
positive regulation of ATP metabolic process (GO:1903580)	3.72519	8.15957	0.556924	0.111874	['VCP', 'TMSB4X']	Gene Ontology Biological Process (2018 version)	0.951269	upregulated
nucleotide-excision repair, DNA gap filling (GO:0006297)	3.72519	8.15957	0.556924	0.111874	['UBC', 'RPS27A']	Gene Ontology Biological Process (2018 version)	0.951269	upregulated
NAD metabolic process (GO:0019674)	3.72519	8.15957	0.556924	0.111874	['VCP', 'MDH1']	Gene Ontology Biological Process (2018 version)	0.951269	upregulated
divalent inorganic cation homeostasis (GO:0072507)	3.72519	8.15957	0.556924	0.111874	['CIB2', 'MT3']	Gene Ontology Biological Process (2018 version)	0.951269	upregulated
autophagosome maturation (GO:0097352)	3.72519	8.15957	0.556924	0.111874	['VCP', 'MAP1LC3A']	Gene Ontology Biological Process (2018 version)	0.951269	upregulated
regulation of organelle assembly (GO:1902115)	2.66911	5.82746	0.556924	0.112669	['TBC1D14', 'STAM', 'UBQLN2']	Gene Ontology Biological Process (2018 version)	0.948195	upregulated
regulation of intrinsic apoptotic signaling pathway (GO:2001242)	2.66911	5.82746	0.556924	0.112669	['BCAP31', 'FIS1', 'BOK']	Gene Ontology Biological Process (2018 version)	0.948195	upregulated
postreplication repair (GO:0006301)	2.66911	5.82746	0.556924	0.112669	['VCP', 'UBC', 'RPS27A']	Gene Ontology Biological Process (2018 version)	0.948195	upregulated
inositol phosphate metabolic process (GO:0043647)	2.66911	5.82746	0.556924	0.112669	['NUDT11', 'INPP4A', 'NUDT10']	Gene Ontology Biological Process (2018 version)	0.948195	upregulated
positive regulation of epithelial cell migration (GO:0010634)	2.23848	4.85949	0.559635	0.114076	['BMPR2', 'ITGB1BP1', 'PPM1F', 'RAB11A']	Gene Ontology Biological Process (2018 version)	0.942805	upregulated
mitotic spindle organization (GO:0007052)	2.23848	4.85949	0.559635	0.114076	['DCTN2', 'MZT1', 'RAB11A', 'RAN']	Gene Ontology Biological Process (2018 version)	0.942805	upregulated
post-translational protein modification (GO:0043687)	1.48649	3.22672	0.559635	0.114097	['ICMT', 'WSB2', 'KLHL25', 'FEM1A', 'FBXO21', 'RAB11A', 'RBX1', 'PSMB4', 'PSMB3', 'WDR5', 'FBXL3', 'VHL', 'KBTBD7']	Gene Ontology Biological Process (2018 version)	0.942724	upregulated
phagocytic vesicle (GO:0045335)	1.46529	1.56412	0.559785	0.343886	['ATP6V0B', 'RAB11A', 'VAMP3']	Gene Ontology Cellular Component (2018 version)	0.463585	upregulated
spindle microtubule (GO:0005876)	1.66222	1.75699	0.559785	0.347493	['BOD1', 'RAB11A']	Gene Ontology Cellular Component (2018 version)	0.459054	upregulated
DNA-directed RNA polymerase II, core complex (GO:0005665)	2.44038	2.5629	0.559785	0.349866	['POLR2G']	Gene Ontology Cellular Component (2018 version)	0.456099	upregulated
endoplasmic reticulum tubular network (GO:0071782)	2.44038	2.5629	0.559785	0.349866	['REEP1']	Gene Ontology Cellular Component (2018 version)	0.456099	upregulated
oxidoreductase activity, acting on NAD(P)H, quinone or similar compound as acceptor (GO:0016655)	6.02008	17.7028	0.564476	0.0528327	['CBR1', 'NDUFS7']	Gene Ontology Molecular Function (2018 version)	1.2771	upregulated
syntaxin-1 binding (GO:0017075)	2.78929	3.21268	0.566025	0.316071	['PRRT2']	Gene Ontology Molecular Function (2018 version)	0.500215	downregulated
FK506 binding (GO:0005528)	2.78929	3.21268	0.566025	0.316071	['FKBP2']	Gene Ontology Molecular Function (2018 version)	0.500215	downregulated
myosin V binding (GO:0031489)	2.78929	3.21268	0.566025	0.316071	['RAB8A']	Gene Ontology Molecular Function (2018 version)	0.500215	downregulated
insulin-like growth factor receptor binding (GO:0005159)	2.78929	3.21268	0.566025	0.316071	['IGF2']	Gene Ontology Molecular Function (2018 version)	0.500215	downregulated
GTPase activity (GO:0003924)	1.2736	1.44921	0.571037	0.320496	['ARL4D', 'DIRAS1', 'EEF1A2', 'GNL2', 'GSPT2', 'GTPBP4', 'RAB8A']	Gene Ontology Molecular Function (2018 version)	0.494177	downregulated
regulation of epithelial cell migration (GO:0010632)	2.60966	5.57542	0.572924	0.118073	['BMPR2', 'PPM1F', 'RAB11A']	Gene Ontology Biological Process (2018 version)	0.92785	upregulated
intrinsic apoptotic signaling pathway in response to DNA damage (GO:0008630)	2.60966	5.57542	0.572924	0.118073	['RPS27L', 'CDIP1', 'BOK']	Gene Ontology Biological Process (2018 version)	0.92785	upregulated
protein transport (GO:0015031)	1.50251	3.20457	0.572924	0.118503	['NAPA', 'ATP6V1A', 'RAB21', 'TIMM8B', 'ATP6V0B', 'PEX19', 'SNX17', 'ATP6V1B2', 'TBC1D14', 'ITGB1BP1', 'TBC1D10A', 'RAB11A']	Gene Ontology Biological Process (2018 version)	0.926272	upregulated
cytoplasmic pattern recognition receptor signaling pathway (GO:0002753)	3.55568	7.53572	0.572924	0.12011	['UBC', 'RPS27A']	Gene Ontology Biological Process (2018 version)	0.920421	upregulated
membrane protein intracellular domain proteolysis (GO:0031293)	3.55568	7.53572	0.572924	0.12011	['PSENEN', 'APH1A']	Gene Ontology Biological Process (2018 version)	0.920421	upregulated
cellular lipid catabolic process (GO:0044242)	3.55568	7.53572	0.572924	0.12011	['NUDT19', 'MT3']	Gene Ontology Biological Process (2018 version)	0.920421	upregulated
positive regulation of purine nucleotide biosynthetic process (GO:1900373)	3.55568	7.53572	0.572924	0.12011	['VCP', 'TMSB4X']	Gene Ontology Biological Process (2018 version)	0.920421	upregulated
cellular modified amino acid biosynthetic process (GO:0042398)	3.55568	7.53572	0.572924	0.12011	['GAMT', 'PTDSS1']	Gene Ontology Biological Process (2018 version)	0.920421	upregulated
receptor catabolic process (GO:0032801)	3.55568	7.53572	0.572924	0.12011	['AP2S1', 'AP2A2']	Gene Ontology Biological Process (2018 version)	0.920421	upregulated
positive regulation of dephosphorylation (GO:0035306)	3.55568	7.53572	0.572924	0.12011	['CNEP1R1', 'SPPL3']	Gene Ontology Biological Process (2018 version)	0.920421	upregulated
DNA replication initiation (GO:0006270)	3.55568	7.53572	0.572924	0.12011	['POLE4', 'PURA']	Gene Ontology Biological Process (2018 version)	0.920421	upregulated
regulation of mitotic cell cycle (GO:0007346)	1.73818	3.67683	0.573797	0.120594	['SDCBP', 'MAP2K1', 'MAEA', 'CAV2', 'TRIM35', 'GNAI1', 'THAP1']	Gene Ontology Biological Process (2018 version)	0.918675	upregulated
autophagosome membrane (GO:0000421)	2.29671	2.30764	0.574326	0.366133	['MAP1LC3A']	Gene Ontology Cellular Component (2018 version)	0.436361	upregulated
nuclear euchromatin (GO:0005719)	2.29671	2.30764	0.574326	0.366133	['H2AFZ']	Gene Ontology Cellular Component (2018 version)	0.436361	upregulated
U2-type prespliceosome (GO:0071004)	2.29671	2.30764	0.574326	0.366133	['UHMK1']	Gene Ontology Cellular Component (2018 version)	0.436361	upregulated
mRNA cleavage and polyadenylation specificity factor complex (GO:0005847)	2.44038	2.5629	0.574406	0.349866	['FIP1L1']	Gene Ontology Cellular Component (2018 version)	0.456099	downregulated
DNA-directed RNA polymerase II, core complex (GO:0005665)	2.44038	2.5629	0.574406	0.349866	['POLR2B']	Gene Ontology Cellular Component (2018 version)	0.456099	downregulated
ficolin-1-rich granule lumen (GO:1904813)	1.31343	1.30659	0.576314	0.369802	['CSTB', 'VCP', 'PGAM1', 'GSTP1']	Gene Ontology Cellular Component (2018 version)	0.432031	upregulated
regulation of hematopoietic stem cell differentiation (GO:1902036)	2.17608	4.56849	0.576414	0.122528	['PSMB4', 'PSMB3', 'UBC', 'RPS27A']	Gene Ontology Biological Process (2018 version)	0.911765	upregulated
positive regulation of ubiquitin-protein ligase activity involved in regulation of mitotic cell cycle transition (GO:0051437)	2.17608	4.56849	0.576414	0.122528	['PSMB4', 'PSMB3', 'UBC', 'RPS27A']	Gene Ontology Biological Process (2018 version)	0.911765	upregulated
regulation of hematopoietic progenitor cell differentiation (GO:1901532)	2.14616	4.43125	0.576414	0.126852	['PSMB4', 'PSMB3', 'UBC', 'RPS27A']	Gene Ontology Biological Process (2018 version)	0.896704	upregulated
negative regulation of ubiquitin protein ligase activity (GO:1904667)	2.14616	4.43125	0.576414	0.126852	['PSMB4', 'PSMB3', 'UBC', 'RPS27A']	Gene Ontology Biological Process (2018 version)	0.896704	upregulated
glycolytic process through glucose-6-phosphate (GO:0061620)	3.40091	6.97836	0.576414	0.128489	['PGAM1', 'PGK1']	Gene Ontology Biological Process (2018 version)	0.891134	upregulated
canonical glycolysis (GO:0061621)	3.40091	6.97836	0.576414	0.128489	['PGAM1', 'PGK1']	Gene Ontology Biological Process (2018 version)	0.891134	upregulated
glucose catabolic process to pyruvate (GO:0061718)	3.40091	6.97836	0.576414	0.128489	['PGAM1', 'PGK1']	Gene Ontology Biological Process (2018 version)	0.891134	upregulated
negative regulation of locomotion (GO:0040013)	3.40091	6.97836	0.576414	0.128489	['TRIM35', 'CRK']	Gene Ontology Biological Process (2018 version)	0.891134	upregulated
positive regulation of filopodium assembly (GO:0051491)	3.40091	6.97836	0.576414	0.128489	['MIEN1', 'RHOQ']	Gene Ontology Biological Process (2018 version)	0.891134	upregulated
neutral amino acid transport (GO:0015804)	3.40091	6.97836	0.576414	0.128489	['SLC36A1', 'SLC6A17']	Gene Ontology Biological Process (2018 version)	0.891134	upregulated
L-amino acid transport (GO:0015807)	3.40091	6.97836	0.576414	0.128489	['SLC36A1', 'SLC6A17']	Gene Ontology Biological Process (2018 version)	0.891134	upregulated
response to copper ion (GO:0046688)	3.40091	6.97836	0.576414	0.128489	['ATP5D', 'MT3']	Gene Ontology Biological Process (2018 version)	0.891134	upregulated
respiratory chain complex IV assembly (GO:0008535)	3.40091	6.97836	0.576414	0.128489	['COX11', 'COX14']	Gene Ontology Biological Process (2018 version)	0.891134	upregulated
nucleotide-binding domain, leucine rich repeat containing receptor signaling pathway (GO:0035872)	3.40091	6.97836	0.576414	0.128489	['UBC', 'RPS27A']	Gene Ontology Biological Process (2018 version)	0.891134	upregulated
fibroblast growth factor receptor signaling pathway (GO:0008543)	2.11704	4.29917	0.576414	0.131238	['UBC', 'POLR2G', 'CBL', 'RPS27A']	Gene Ontology Biological Process (2018 version)	0.881939	upregulated
response to organonitrogen compound (GO:0010243)	2.44618	4.90137	0.576414	0.134837	['VCP', 'AMFR', 'DERL1']	Gene Ontology Biological Process (2018 version)	0.870189	upregulated
anaphase-promoting complex-dependent catabolic process (GO:0031145)	2.08871	4.17199	0.576414	0.135687	['PSMB4', 'PSMB3', 'UBC', 'RPS27A']	Gene Ontology Biological Process (2018 version)	0.867461	upregulated
activation of cysteine-type endopeptidase activity involved in apoptotic process (GO:0006919)	2.08871	4.17199	0.576414	0.135687	['VCP', 'FAM162A', 'RPS27L', 'BOK']	Gene Ontology Biological Process (2018 version)	0.867461	upregulated
positive regulation of release of cytochrome c from mitochondria (GO:0090200)	3.25904	6.47823	0.576414	0.137	['FAM162A', 'MFF']	Gene Ontology Biological Process (2018 version)	0.86328	upregulated
cation transmembrane transport (GO:0098655)	3.25904	6.47823	0.576414	0.137	['TIMM8B', 'SLC36A1']	Gene Ontology Biological Process (2018 version)	0.86328	upregulated
NIK/NF-kappaB signaling (GO:0038061)	2.06112	4.04951	0.576414	0.140196	['PSMB4', 'PSMB3', 'UBC', 'RPS27A']	Gene Ontology Biological Process (2018 version)	0.853263	upregulated
retrograde vesicle-mediated transport, Golgi to ER (GO:0006890)	2.06112	4.04951	0.576414	0.140196	['NAPA', 'TMEM115', 'SURF4', 'COPZ1']	Gene Ontology Biological Process (2018 version)	0.853263	upregulated
negative regulation of MAPK cascade (GO:0043409)	2.06112	4.04951	0.576414	0.140196	['UCHL1', 'SMAD4', 'GSTP1', 'ITGB1BP1']	Gene Ontology Biological Process (2018 version)	0.853263	upregulated
regulation of microtubule nucleation (GO:0010968)	7.81363	15.3097	0.576414	0.140948	['RANGRF']	Gene Ontology Biological Process (2018 version)	0.850942	upregulated
regulation of NFAT protein import into nucleus (GO:0051532)	7.81363	15.3097	0.576414	0.140948	['SPPL3']	Gene Ontology Biological Process (2018 version)	0.850942	upregulated
centromeric sister chromatid cohesion (GO:0070601)	7.81363	15.3097	0.576414	0.140948	['BOD1']	Gene Ontology Biological Process (2018 version)	0.850942	upregulated
blood vessel endothelial cell proliferation involved in sprouting angiogenesis (GO:0002043)	7.81363	15.3097	0.576414	0.140948	['ITGB1BP1']	Gene Ontology Biological Process (2018 version)	0.850942	upregulated
regulation of protein localization to cell cortex (GO:1904776)	7.81363	15.3097	0.576414	0.140948	['GNAI1']	Gene Ontology Biological Process (2018 version)	0.850942	upregulated
pyrimidine-containing compound transmembrane transport (GO:0072531)	7.81363	15.3097	0.576414	0.140948	['SLC25A33']	Gene Ontology Biological Process (2018 version)	0.850942	upregulated
regulation of epithelial to mesenchymal transition involved in endocardial cushion formation (GO:1905005)	7.81363	15.3097	0.576414	0.140948	['TGFBR1']	Gene Ontology Biological Process (2018 version)	0.850942	upregulated
dendrite extension (GO:0097484)	7.81363	15.3097	0.576414	0.140948	['SH3GL2']	Gene Ontology Biological Process (2018 version)	0.850942	upregulated
peroxisomal membrane transport (GO:0015919)	7.81363	15.3097	0.576414	0.140948	['PEX19']	Gene Ontology Biological Process (2018 version)	0.850942	upregulated
positive regulation of mitochondrial membrane potential (GO:0010918)	7.81363	15.3097	0.576414	0.140948	['VCP']	Gene Ontology Biological Process (2018 version)	0.850942	upregulated
protein localization to endoplasmic reticulum exit site (GO:0070973)	7.81363	15.3097	0.576414	0.140948	['BCAP31']	Gene Ontology Biological Process (2018 version)	0.850942	upregulated
ceramide transport (GO:0035627)	7.81363	15.3097	0.576414	0.140948	['PSAP']	Gene Ontology Biological Process (2018 version)	0.850942	upregulated
negative regulation of protein targeting to membrane (GO:0090315)	7.81363	15.3097	0.576414	0.140948	['ITGB1BP1']	Gene Ontology Biological Process (2018 version)	0.850942	upregulated
astral microtubule organization (GO:0030953)	7.81363	15.3097	0.576414	0.140948	['RAB11A']	Gene Ontology Biological Process (2018 version)	0.850942	upregulated
cellular triglyceride homeostasis (GO:0035356)	7.81363	15.3097	0.576414	0.140948	['XBP1']	Gene Ontology Biological Process (2018 version)	0.850942	upregulated
negative regulation of acute inflammatory response (GO:0002674)	7.81363	15.3097	0.576414	0.140948	['GSTP1']	Gene Ontology Biological Process (2018 version)	0.850942	upregulated
negative regulation of stress-activated protein kinase signaling cascade (GO:0070303)	7.81363	15.3097	0.576414	0.140948	['GSTP1']	Gene Ontology Biological Process (2018 version)	0.850942	upregulated
aldehyde catabolic process (GO:0046185)	7.81363	15.3097	0.576414	0.140948	['AKR1A1']	Gene Ontology Biological Process (2018 version)	0.850942	upregulated
SCF complex assembly (GO:0010265)	7.81363	15.3097	0.576414	0.140948	['RBX1']	Gene Ontology Biological Process (2018 version)	0.850942	upregulated
chondrocyte development (GO:0002063)	7.81363	15.3097	0.576414	0.140948	['BMPR2']	Gene Ontology Biological Process (2018 version)	0.850942	upregulated
vitamin K metabolic process (GO:0042373)	7.81363	15.3097	0.576414	0.140948	['CBR1']	Gene Ontology Biological Process (2018 version)	0.850942	upregulated
negative regulation of mononuclear cell migration (GO:0071676)	7.81363	15.3097	0.576414	0.140948	['NBL1']	Gene Ontology Biological Process (2018 version)	0.850942	upregulated
astrocyte differentiation (GO:0048708)	7.81363	15.3097	0.576414	0.140948	['MT3']	Gene Ontology Biological Process (2018 version)	0.850942	upregulated
interphase microtubule nucleation by interphase microtubule organizing center (GO:0051415)	7.81363	15.3097	0.576414	0.140948	['MZT1']	Gene Ontology Biological Process (2018 version)	0.850942	upregulated
acetyl-CoA biosynthetic process (GO:0006085)	7.81363	15.3097	0.576414	0.140948	['MLYCD']	Gene Ontology Biological Process (2018 version)	0.850942	upregulated
positive regulation of microtubule motor activity (GO:2000576)	7.81363	15.3097	0.576414	0.140948	['DYNLL1']	Gene Ontology Biological Process (2018 version)	0.850942	upregulated
positive regulation of mitophagy in response to mitochondrial depolarization (GO:0098779)	7.81363	15.3097	0.576414	0.140948	['TOMM7']	Gene Ontology Biological Process (2018 version)	0.850942	upregulated
regulation of cellular carbohydrate catabolic process (GO:0043471)	7.81363	15.3097	0.576414	0.140948	['PGAM1']	Gene Ontology Biological Process (2018 version)	0.850942	upregulated
ribosomal small subunit export from nucleus (GO:0000056)	7.81363	15.3097	0.576414	0.140948	['RAN']	Gene Ontology Biological Process (2018 version)	0.850942	upregulated
regulation of transforming growth factor beta2 production (GO:0032909)	7.81363	15.3097	0.576414	0.140948	['SMAD4']	Gene Ontology Biological Process (2018 version)	0.850942	upregulated
vesicle fusion with Golgi apparatus (GO:0048280)	7.81363	15.3097	0.576414	0.140948	['GOSR2']	Gene Ontology Biological Process (2018 version)	0.850942	upregulated
ventricular compact myocardium morphogenesis (GO:0003223)	7.81363	15.3097	0.576414	0.140948	['TGFBR1']	Gene Ontology Biological Process (2018 version)	0.850942	upregulated
negative regulation of systemic arterial blood pressure (GO:0003085)	7.81363	15.3097	0.576414	0.140948	['BMPR2']	Gene Ontology Biological Process (2018 version)	0.850942	upregulated
coronary vasculature development (GO:0060976)	7.81363	15.3097	0.576414	0.140948	['APLN']	Gene Ontology Biological Process (2018 version)	0.850942	upregulated
maintenance of protein location in extracellular region (GO:0071694)	7.81363	15.3097	0.576414	0.140948	['NBL1']	Gene Ontology Biological Process (2018 version)	0.850942	upregulated
endosome to lysosome transport via multivesicular body sorting pathway (GO:0032510)	7.81363	15.3097	0.576414	0.140948	['VCP']	Gene Ontology Biological Process (2018 version)	0.850942	upregulated
protein localization to nucleolus (GO:1902570)	7.81363	15.3097	0.576414	0.140948	['RAN']	Gene Ontology Biological Process (2018 version)	0.850942	upregulated
negative regulation of myeloid cell apoptotic process (GO:0033033)	7.81363	15.3097	0.576414	0.140948	['MAEA']	Gene Ontology Biological Process (2018 version)	0.850942	upregulated
protein repair (GO:0030091)	7.81363	15.3097	0.576414	0.140948	['PCMT1']	Gene Ontology Biological Process (2018 version)	0.850942	upregulated
ear development (GO:0043583)	7.81363	15.3097	0.576414	0.140948	['SHROOM2']	Gene Ontology Biological Process (2018 version)	0.850942	upregulated
glutamate catabolic process (GO:0006538)	7.81363	15.3097	0.576414	0.140948	['GLUD1']	Gene Ontology Biological Process (2018 version)	0.850942	upregulated
positive regulation of establishment of protein localization to mitochondrion (GO:1903749)	1.8658	3.64647	0.576414	0.141653	['STARD7', 'GLS2', 'TOMM7', 'DYNLL1', 'YWHAG']	Gene Ontology Biological Process (2018 version)	0.848773	upregulated
negative regulation of programmed cell death (GO:0043069)	1.3969	2.69217	0.576414	0.145549	['XBP1', 'GSTP1', 'ZFAND6', 'ARAF', 'CBL', 'MT3', 'PRDX2', 'MAEA', 'MIEN1', 'TMBIM4', 'UBC', 'VHL', 'RPS27A', 'TPT1']	Gene Ontology Biological Process (2018 version)	0.836991	upregulated
protein targeting to vacuole (GO:0006623)	3.12851	6.02765	0.576414	0.145631	['GOSR2', 'NCOA4']	Gene Ontology Biological Process (2018 version)	0.836748	upregulated
retrograde transport, endosome to Golgi (GO:0042147)	2.00806	3.81772	0.576414	0.149391	['GOSR2', 'TBC1D14', 'TBC1D10A', 'VAMP3']	Gene Ontology Biological Process (2018 version)	0.825677	upregulated
positive regulation of ubiquitin protein ligase activity (GO:1904668)	2.00806	3.81772	0.576414	0.149391	['PSMB4', 'PSMB3', 'UBC', 'RPS27A']	Gene Ontology Biological Process (2018 version)	0.825677	upregulated
mitotic sister chromatid segregation (GO:0000070)	2.00806	3.81772	0.576414	0.149391	['BOD1', 'CHMP1A', 'RAB11A', 'RAN']	Gene Ontology Biological Process (2018 version)	0.825677	upregulated
positive regulation of transmembrane receptor protein serine/threonine kinase signaling pathway (GO:0090100)	2.00806	3.81772	0.576414	0.149391	['SDCBP', 'SMAD4', 'BMPR2', 'TGFBR1']	Gene Ontology Biological Process (2018 version)	0.825677	upregulated
intracellular transport of virus (GO:0075733)	2.30193	4.33106	0.576414	0.152363	['UBC', 'RPS27A', 'RAN']	Gene Ontology Biological Process (2018 version)	0.817121	upregulated
negative regulation of cellular component organization (GO:0051129)	2.30193	4.33106	0.576414	0.152363	['SCAMP5', 'IMPACT', 'RPL13A']	Gene Ontology Biological Process (2018 version)	0.817121	upregulated
cellular response to nutrient levels (GO:0031669)	2.30193	4.33106	0.576414	0.152363	['XBP1', 'BMPR2', 'MAP1LC3A']	Gene Ontology Biological Process (2018 version)	0.817121	upregulated
transport of virus (GO:0046794)	2.30193	4.33106	0.576414	0.152363	['UBC', 'RPS27A', 'RAN']	Gene Ontology Biological Process (2018 version)	0.817121	upregulated
regulation of organelle organization (GO:0033043)	1.81369	3.40087	0.576414	0.153338	['FIS1', 'SURF4', 'TBC1D14', 'MFF', 'TBC1D10A']	Gene Ontology Biological Process (2018 version)	0.81435	upregulated
positive regulation of canonical Wnt signaling pathway (GO:0090263)	1.81369	3.40087	0.576414	0.153338	['VCP', 'PSMB4', 'PSMB3', 'UBC', 'RPS27A']	Gene Ontology Biological Process (2018 version)	0.81435	upregulated
protein export from nucleus (GO:0006611)	3.00803	5.62022	0.576414	0.15437	['EIF5A', 'RAN']	Gene Ontology Biological Process (2018 version)	0.811438	upregulated
aerobic respiration (GO:0009060)	3.00803	5.62022	0.576414	0.15437	['NDUFS7', 'SIRT3']	Gene Ontology Biological Process (2018 version)	0.811438	upregulated
nucleotide-binding oligomerization domain containing signaling pathway (GO:0070423)	3.00803	5.62022	0.576414	0.15437	['UBC', 'RPS27A']	Gene Ontology Biological Process (2018 version)	0.811438	upregulated
antigen processing and presentation of peptide antigen via MHC class I (GO:0002474)	3.00803	5.62022	0.576414	0.15437	['BCAP31', 'SAR1B']	Gene Ontology Biological Process (2018 version)	0.811438	upregulated
regulation of transmembrane receptor protein serine/threonine kinase signaling pathway (GO:0090092)	3.00803	5.62022	0.576414	0.15437	['SMAD4', 'EID2']	Gene Ontology Biological Process (2018 version)	0.811438	upregulated
neuron projection extension (GO:1990138)	3.00803	5.62022	0.576414	0.15437	['IMPACT', 'SH3GL2']	Gene Ontology Biological Process (2018 version)	0.811438	upregulated
cellular amino acid biosynthetic process (GO:0008652)	3.00803	5.62022	0.576414	0.15437	['GLUD1', 'GLS2']	Gene Ontology Biological Process (2018 version)	0.811438	upregulated
transmembrane transport (GO:0055085)	1.39943	2.61244	0.576414	0.154619	['ATP6V1A', 'ATP6V0B', 'VCP', 'PEX19', 'SVOP', 'TUSC3', 'DERL1', 'PSMB4', 'PSMB3', 'UBC', 'ATP6V1B2', 'FXYD7', 'RPS27A']	Gene Ontology Biological Process (2018 version)	0.810737	upregulated
regulation of posttranscriptional gene silencing (GO:0060147)	2.25755	4.16042	0.576414	0.158358	['POLR2G', 'RAN', 'PUM2']	Gene Ontology Biological Process (2018 version)	0.80036	upregulated
regulation of gene silencing by RNA (GO:0060966)	2.25755	4.16042	0.576414	0.158358	['POLR2G', 'RAN', 'PUM2']	Gene Ontology Biological Process (2018 version)	0.80036	upregulated
regulation of neuron differentiation (GO:0045664)	1.95766	3.6022	0.576414	0.158809	['IMPACT', 'NCS1', 'NBL1', 'YWHAG']	Gene Ontology Biological Process (2018 version)	0.799125	upregulated
MAPK cascade (GO:0000165)	1.46451	2.68015	0.576414	0.160404	['PSMB4', 'MAP2K1', 'PSMB3', 'UBC', 'ARAF', 'PEBP1', 'RPS27A', 'KBTBD7', 'MT3', 'RBX1']	Gene Ontology Biological Process (2018 version)	0.794786	upregulated
peptidyl-lysine modification (GO:0018205)	1.78053	3.24808	0.576414	0.161344	['POP5', 'USPL1', 'GLRX5', 'NDUFAB1', 'SIRT3']	Gene Ontology Biological Process (2018 version)	0.792247	upregulated
intracellular protein transport (GO:0006886)	1.40678	2.55933	0.576414	0.162142	['NAPA', 'EIF5A', 'RAB21', 'SNX17', 'TBC1D14', 'RANGRF', 'AP4S1', 'SEC61B', 'MT3', 'TBC1D10A', 'RAB11A', 'RAN']	Gene Ontology Biological Process (2018 version)	0.790106	upregulated
substrate-dependent cell migration, cell extension (GO:0006930)	6.51102	11.8338	0.576414	0.162431	['SDCBP']	Gene Ontology Biological Process (2018 version)	0.789332	upregulated
protein localization to basolateral plasma membrane (GO:1903361)	6.51102	11.8338	0.576414	0.162431	['LIN7B']	Gene Ontology Biological Process (2018 version)	0.789332	upregulated
negative regulation of muscle hypertrophy (GO:0014741)	6.51102	11.8338	0.576414	0.162431	['SMAD4']	Gene Ontology Biological Process (2018 version)	0.789332	upregulated
venous blood vessel development (GO:0060841)	6.51102	11.8338	0.576414	0.162431	['BMPR2']	Gene Ontology Biological Process (2018 version)	0.789332	upregulated
protein C-linked glycosylation via tryptophan (GO:0018317)	6.51102	11.8338	0.576414	0.162431	['DPM3']	Gene Ontology Biological Process (2018 version)	0.789332	upregulated
positive regulation of protein deubiquitination (GO:1903003)	6.51102	11.8338	0.576414	0.162431	['VCP']	Gene Ontology Biological Process (2018 version)	0.789332	upregulated
negative regulation of protein kinase activity by regulation of protein phosphorylation (GO:0044387)	6.51102	11.8338	0.576414	0.162431	['PPM1F']	Gene Ontology Biological Process (2018 version)	0.789332	upregulated
protein C-linked glycosylation via 2'-alpha-mannosyl-L-tryptophan (GO:0018406)	6.51102	11.8338	0.576414	0.162431	['DPM3']	Gene Ontology Biological Process (2018 version)	0.789332	upregulated
regulation of histone H3-K9 acetylation (GO:2000615)	6.51102	11.8338	0.576414	0.162431	['SMAD4']	Gene Ontology Biological Process (2018 version)	0.789332	upregulated
peptidyl-lysine deacetylation (GO:0034983)	6.51102	11.8338	0.576414	0.162431	['SIRT3']	Gene Ontology Biological Process (2018 version)	0.789332	upregulated
regulation by virus of viral protein levels in host cell (GO:0046719)	6.51102	11.8338	0.576414	0.162431	['HACD3']	Gene Ontology Biological Process (2018 version)	0.789332	upregulated
positive regulation of RIG-I signaling pathway (GO:1900246)	6.51102	11.8338	0.576414	0.162431	['PUM2']	Gene Ontology Biological Process (2018 version)	0.789332	upregulated
pharyngeal arch artery morphogenesis (GO:0061626)	6.51102	11.8338	0.576414	0.162431	['BMPR2']	Gene Ontology Biological Process (2018 version)	0.789332	upregulated
regulation of NADP metabolic process (GO:1902031)	6.51102	11.8338	0.576414	0.162431	['PGAM1']	Gene Ontology Biological Process (2018 version)	0.789332	upregulated
activation of cysteine-type endopeptidase activity involved in apoptotic process by cytochrome c (GO:0008635)	6.51102	11.8338	0.576414	0.162431	['BOK']	Gene Ontology Biological Process (2018 version)	0.789332	upregulated
molybdopterin cofactor biosynthetic process (GO:0032324)	6.51102	11.8338	0.576414	0.162431	['NFS1']	Gene Ontology Biological Process (2018 version)	0.789332	upregulated
regulation of RNA polymerase II regulatory region sequence-specific DNA binding (GO:1903025)	6.51102	11.8338	0.576414	0.162431	['TMSB4X']	Gene Ontology Biological Process (2018 version)	0.789332	upregulated
positive regulation of B cell differentiation (GO:0045579)	6.51102	11.8338	0.576414	0.162431	['XBP1']	Gene Ontology Biological Process (2018 version)	0.789332	upregulated
malate metabolic process (GO:0006108)	6.51102	11.8338	0.576414	0.162431	['MDH1']	Gene Ontology Biological Process (2018 version)	0.789332	upregulated
negative regulation of necrotic cell death (GO:0060547)	6.51102	11.8338	0.576414	0.162431	['MT3']	Gene Ontology Biological Process (2018 version)	0.789332	upregulated
response to increased oxygen levels (GO:0036296)	6.51102	11.8338	0.576414	0.162431	['ATP6V1A']	Gene Ontology Biological Process (2018 version)	0.789332	upregulated
lymphatic endothelial cell differentiation (GO:0060836)	6.51102	11.8338	0.576414	0.162431	['BMPR2']	Gene Ontology Biological Process (2018 version)	0.789332	upregulated
molybdopterin cofactor metabolic process (GO:0043545)	6.51102	11.8338	0.576414	0.162431	['NFS1']	Gene Ontology Biological Process (2018 version)	0.789332	upregulated
L-alanine transport (GO:0015808)	6.51102	11.8338	0.576414	0.162431	['SLC36A1']	Gene Ontology Biological Process (2018 version)	0.789332	upregulated
regulation of monocyte chemotactic protein-1 production (GO:0071637)	6.51102	11.8338	0.576414	0.162431	['GSTP1']	Gene Ontology Biological Process (2018 version)	0.789332	upregulated
cellular response to leptin stimulus (GO:0044320)	6.51102	11.8338	0.576414	0.162431	['MT3']	Gene Ontology Biological Process (2018 version)	0.789332	upregulated
nuclear body organization (GO:0030575)	6.51102	11.8338	0.576414	0.162431	['USPL1']	Gene Ontology Biological Process (2018 version)	0.789332	upregulated
negative regulation of cardiac muscle cell differentiation (GO:2000726)	6.51102	11.8338	0.576414	0.162431	['SMAD4']	Gene Ontology Biological Process (2018 version)	0.789332	upregulated
pteridine-containing compound biosynthetic process (GO:0042559)	6.51102	11.8338	0.576414	0.162431	['SPR']	Gene Ontology Biological Process (2018 version)	0.789332	upregulated
sequestering of extracellular ligand from receptor (GO:0035581)	6.51102	11.8338	0.576414	0.162431	['NBL1']	Gene Ontology Biological Process (2018 version)	0.789332	upregulated
cytoplasmic sequestering of NF-kappaB (GO:0007253)	6.51102	11.8338	0.576414	0.162431	['TMSB4X']	Gene Ontology Biological Process (2018 version)	0.789332	upregulated
positive regulation of cellular senescence (GO:2000774)	6.51102	11.8338	0.576414	0.162431	['EEF1E1']	Gene Ontology Biological Process (2018 version)	0.789332	upregulated
mitral valve development (GO:0003174)	6.51102	11.8338	0.576414	0.162431	['BMPR2']	Gene Ontology Biological Process (2018 version)	0.789332	upregulated
oxaloacetate metabolic process (GO:0006107)	6.51102	11.8338	0.576414	0.162431	['MDH1']	Gene Ontology Biological Process (2018 version)	0.789332	upregulated
negative regulation of interleukin-8 secretion (GO:2000483)	6.51102	11.8338	0.576414	0.162431	['TMSB4X']	Gene Ontology Biological Process (2018 version)	0.789332	upregulated
positive regulation of calcineurin-NFAT signaling cascade (GO:0070886)	6.51102	11.8338	0.576414	0.162431	['SPPL3']	Gene Ontology Biological Process (2018 version)	0.789332	upregulated
rRNA-containing ribonucleoprotein complex export from nucleus (GO:0071428)	6.51102	11.8338	0.576414	0.162431	['RAN']	Gene Ontology Biological Process (2018 version)	0.789332	upregulated
posttranslational protein targeting to endoplasmic reticulum membrane (GO:0006620)	6.51102	11.8338	0.576414	0.162431	['SEC61B']	Gene Ontology Biological Process (2018 version)	0.789332	upregulated
MyD88-dependent toll-like receptor signaling pathway (GO:0002755)	2.89647	5.25056	0.576414	0.163206	['UBC', 'RPS27A']	Gene Ontology Biological Process (2018 version)	0.787263	upregulated
coenzyme biosynthetic process (GO:0009108)	2.89647	5.25056	0.576414	0.163206	['SPR', 'MMADHC']	Gene Ontology Biological Process (2018 version)	0.787263	upregulated
negative regulation of Notch signaling pathway (GO:0045746)	2.89647	5.25056	0.576414	0.163206	['UBC', 'RPS27A']	Gene Ontology Biological Process (2018 version)	0.787263	upregulated
vacuolar transport (GO:0007034)	2.89647	5.25056	0.576414	0.163206	['GOSR2', 'TMEM106B']	Gene Ontology Biological Process (2018 version)	0.787263	upregulated
superoxide metabolic process (GO:0006801)	2.89647	5.25056	0.576414	0.163206	['PRDX2', 'MT3']	Gene Ontology Biological Process (2018 version)	0.787263	upregulated
TRIF-dependent toll-like receptor signaling pathway (GO:0035666)	2.89647	5.25056	0.576414	0.163206	['UBC', 'RPS27A']	Gene Ontology Biological Process (2018 version)	0.787263	upregulated
very long-chain fatty acid metabolic process (GO:0000038)	2.89647	5.25056	0.576414	0.163206	['HACD3', 'HACD2']	Gene Ontology Biological Process (2018 version)	0.787263	upregulated
regulation of protein kinase activity (GO:0045859)	1.66759	3.02243	0.576414	0.163252	['GSTP1', 'JTB', 'ITGB1BP1', 'YWHAG', 'CAMKK1', 'PPM1F']	Gene Ontology Biological Process (2018 version)	0.787142	upregulated
regulation of tumor necrosis factor-mediated signaling pathway (GO:0010803)	2.21484	3.99845	0.576414	0.164424	['GSTP1', 'UBC', 'RPS27A']	Gene Ontology Biological Process (2018 version)	0.784034	upregulated
regulation of BMP signaling pathway (GO:0030510)	2.21484	3.99845	0.576414	0.164424	['SMAD4', 'BMPR2', 'NBL1']	Gene Ontology Biological Process (2018 version)	0.784034	upregulated
sphingolipid metabolic process (GO:0006665)	1.7644	3.17474	0.576414	0.165409	['PSAP', 'SPTSSA', 'HACD3', 'HACD2', 'SGPP1']	Gene Ontology Biological Process (2018 version)	0.78144	upregulated
regulation of translation (GO:0006417)	1.53044	2.74954	0.576414	0.165867	['KLHL25', 'RPS27L', 'RPL13A', 'POLR2G', 'EIF1B', 'RAN', 'PUM2', 'EIF1']	Gene Ontology Biological Process (2018 version)	0.780241	upregulated
cellular respiration (GO:0045333)	2.17371	3.84459	0.576414	0.170559	['NDUFS7', 'SDHAF4', 'SIRT3']	Gene Ontology Biological Process (2018 version)	0.768126	upregulated
regulation of apoptotic process (GO:0042981)	1.2465	2.20064	0.576414	0.171109	['VCP', 'GLS2', 'GSTP1', 'ZFAND6', 'ARAF', 'CBL', 'APH1A', 'PRDX2', 'MAEA', 'MIEN1', 'FAM162A', 'UBC', 'VHL', 'RPS27A', 'BOK', 'PSENEN', 'MAP2K1', 'XBP1', 'NME3', 'MT3', 'NME1', 'TMBIM4', 'TRIM35', 'EEF1E1', 'TPT1']	Gene Ontology Biological Process (2018 version)	0.766726	upregulated
artery morphogenesis (GO:0048844)	2.79289	4.91409	0.576414	0.17213	['BMPR2', 'TGFBR1']	Gene Ontology Biological Process (2018 version)	0.764142	upregulated
MyD88-independent toll-like receptor signaling pathway (GO:0002756)	2.79289	4.91409	0.576414	0.17213	['UBC', 'RPS27A']	Gene Ontology Biological Process (2018 version)	0.764142	upregulated
negative regulation of DNA biosynthetic process (GO:2000279)	2.79289	4.91409	0.576414	0.17213	['BMPR2', 'TEN1']	Gene Ontology Biological Process (2018 version)	0.764142	upregulated
activation of protein kinase B activity (GO:0032148)	2.79289	4.91409	0.576414	0.17213	['ITGB1BP1', 'MT3']	Gene Ontology Biological Process (2018 version)	0.764142	upregulated
cellular response to drug (GO:0035690)	2.79289	4.91409	0.576414	0.17213	['MT3', 'PPM1F']	Gene Ontology Biological Process (2018 version)	0.764142	upregulated
connective tissue development (GO:0061448)	2.79289	4.91409	0.576414	0.17213	['XBP1', 'ITGB8']	Gene Ontology Biological Process (2018 version)	0.764142	upregulated
regulation of protein insertion into mitochondrial membrane involved in apoptotic signaling pathway (GO:1900739)	2.79289	4.91409	0.576414	0.17213	['DYNLL1', 'YWHAG']	Gene Ontology Biological Process (2018 version)	0.764142	upregulated
positive regulation of protein insertion into mitochondrial membrane involved in apoptotic signaling pathway (GO:1900740)	2.79289	4.91409	0.576414	0.17213	['DYNLL1', 'YWHAG']	Gene Ontology Biological Process (2018 version)	0.764142	upregulated
protein polyubiquitination (GO:0000209)	1.43732	2.52004	0.576414	0.173203	['PSMB4', 'PSMB3', 'AMFR', 'UBC', 'MKRN1', 'FBXL3', 'RPS27A', 'FBXO21', 'RBX1', 'RNF187']	Gene Ontology Biological Process (2018 version)	0.761445	upregulated
positive regulation of protein ubiquitination involved in ubiquitin-dependent protein catabolic process (GO:2000060)	1.88661	3.30638	0.576414	0.173331	['PSMB4', 'PSMB3', 'UBC', 'RPS27A']	Gene Ontology Biological Process (2018 version)	0.761124	upregulated
cellular response to interleukin-1 (GO:0071347)	1.63259	2.85402	0.576414	0.174095	['PSMB4', 'PSMB3', 'UBC', 'RC3H1', 'RPS27A', 'RBX1']	Gene Ontology Biological Process (2018 version)	0.759214	upregulated
regulation of phosphorylation (GO:0042325)	1.7177	2.96622	0.576414	0.177843	['SDCBP', 'UQCC2', 'PGAM1', 'DYNLL1', 'SLC25A33']	Gene Ontology Biological Process (2018 version)	0.749962	upregulated
regulation of stem cell differentiation (GO:2000736)	1.86406	3.21447	0.576414	0.178271	['PSMB4', 'PSMB3', 'UBC', 'RPS27A']	Gene Ontology Biological Process (2018 version)	0.74892	upregulated
regulation of proteasomal ubiquitin-dependent protein catabolic process (GO:0032434)	1.86406	3.21447	0.576414	0.178271	['SDCBP', 'VCP', 'ARAF', 'RBX1']	Gene Ontology Biological Process (2018 version)	0.74892	upregulated
regulation of mitotic cell cycle phase transition (GO:1901990)	1.55007	2.66904	0.576414	0.17873	['PSMB4', 'DCTN2', 'PSMB3', 'UBC', 'DYNLL1', 'RPS27A', 'YWHAG']	Gene Ontology Biological Process (2018 version)	0.747802	upregulated
gene silencing by miRNA (GO:0035195)	2.69644	4.60695	0.576414	0.181132	['RAN', 'PUM2']	Gene Ontology Biological Process (2018 version)	0.742005	upregulated
positive regulation of protein dephosphorylation (GO:0035307)	2.69644	4.60695	0.576414	0.181132	['CNEP1R1', 'SPPL3']	Gene Ontology Biological Process (2018 version)	0.742005	upregulated
regulation of ubiquitin-protein transferase activity (GO:0051438)	2.69644	4.60695	0.576414	0.181132	['FEM1A', 'RPS2']	Gene Ontology Biological Process (2018 version)	0.742005	upregulated
nucleobase-containing small molecule interconversion (GO:0015949)	2.69644	4.60695	0.576414	0.181132	['NME3', 'NME1']	Gene Ontology Biological Process (2018 version)	0.742005	upregulated
protein desumoylation (GO:0016926)	5.58059	9.46585	0.576414	0.183377	['USPL1']	Gene Ontology Biological Process (2018 version)	0.736655	upregulated
genetic imprinting (GO:0071514)	5.58059	9.46585	0.576414	0.183377	['PRMT7']	Gene Ontology Biological Process (2018 version)	0.736655	upregulated
positive regulation of protein localization to cell surface (GO:2000010)	5.58059	9.46585	0.576414	0.183377	['RANGRF']	Gene Ontology Biological Process (2018 version)	0.736655	upregulated
regulation of store-operated calcium entry (GO:2001256)	5.58059	9.46585	0.576414	0.183377	['SARAF']	Gene Ontology Biological Process (2018 version)	0.736655	upregulated
negative regulation of retrograde protein transport, ER to cytosol (GO:1904153)	5.58059	9.46585	0.576414	0.183377	['UBAC2']	Gene Ontology Biological Process (2018 version)	0.736655	upregulated
insulin metabolic process (GO:1901142)	5.58059	9.46585	0.576414	0.183377	['CPE']	Gene Ontology Biological Process (2018 version)	0.736655	upregulated
regulation of transcription from RNA polymerase II promoter in response to oxidative stress (GO:0043619)	5.58059	9.46585	0.576414	0.183377	['MT3']	Gene Ontology Biological Process (2018 version)	0.736655	upregulated
protein localization to microtubule cytoskeleton (GO:0072698)	5.58059	9.46585	0.576414	0.183377	['CRIPT']	Gene Ontology Biological Process (2018 version)	0.736655	upregulated
plasma membrane to endosome transport (GO:0048227)	5.58059	9.46585	0.576414	0.183377	['RAB11A']	Gene Ontology Biological Process (2018 version)	0.736655	upregulated
regulation of cytoplasmic transport (GO:1903649)	5.58059	9.46585	0.576414	0.183377	['MAP2K1']	Gene Ontology Biological Process (2018 version)	0.736655	upregulated
kinetochore assembly (GO:0051382)	5.58059	9.46585	0.576414	0.183377	['CENPW']	Gene Ontology Biological Process (2018 version)	0.736655	upregulated
negative regulation of biosynthetic process (GO:0009890)	5.58059	9.46585	0.576414	0.183377	['GSTP1']	Gene Ontology Biological Process (2018 version)	0.736655	upregulated
alpha-amino acid biosynthetic process (GO:1901607)	5.58059	9.46585	0.576414	0.183377	['GAMT']	Gene Ontology Biological Process (2018 version)	0.736655	upregulated
regulation of cardiac muscle cell action potential involved in regulation of contraction (GO:0098909)	5.58059	9.46585	0.576414	0.183377	['RANGRF']	Gene Ontology Biological Process (2018 version)	0.736655	upregulated
regulation of dopamine receptor signaling pathway (GO:0060159)	5.58059	9.46585	0.576414	0.183377	['CAV2']	Gene Ontology Biological Process (2018 version)	0.736655	upregulated
positive regulation of production of miRNAs involved in gene silencing by miRNA (GO:1903800)	5.58059	9.46585	0.576414	0.183377	['MAP2K1']	Gene Ontology Biological Process (2018 version)	0.736655	upregulated
asymmetric protein localization (GO:0008105)	5.58059	9.46585	0.576414	0.183377	['SHROOM2']	Gene Ontology Biological Process (2018 version)	0.736655	upregulated
positive regulation of respiratory burst (GO:0060267)	5.58059	9.46585	0.576414	0.183377	['RPS19']	Gene Ontology Biological Process (2018 version)	0.736655	upregulated
granulocyte differentiation (GO:0030851)	5.58059	9.46585	0.576414	0.183377	['JAGN1']	Gene Ontology Biological Process (2018 version)	0.736655	upregulated
regulation of MHC class II biosynthetic process (GO:0045346)	5.58059	9.46585	0.576414	0.183377	['XBP1']	Gene Ontology Biological Process (2018 version)	0.736655	upregulated
leptin-mediated signaling pathway (GO:0033210)	5.58059	9.46585	0.576414	0.183377	['MT3']	Gene Ontology Biological Process (2018 version)	0.736655	upregulated
ventricular trabecula myocardium morphogenesis (GO:0003222)	5.58059	9.46585	0.576414	0.183377	['TGFBR1']	Gene Ontology Biological Process (2018 version)	0.736655	upregulated
polyol transport (GO:0015791)	5.58059	9.46585	0.576414	0.183377	['SLC5A3']	Gene Ontology Biological Process (2018 version)	0.736655	upregulated
cellular response to forskolin (GO:1904322)	5.58059	9.46585	0.576414	0.183377	['GNAI1']	Gene Ontology Biological Process (2018 version)	0.736655	upregulated
negative regulation of activated T cell proliferation (GO:0046007)	5.58059	9.46585	0.576414	0.183377	['RC3H1']	Gene Ontology Biological Process (2018 version)	0.736655	upregulated
cellular response to reactive nitrogen species (GO:1902170)	5.58059	9.46585	0.576414	0.183377	['MT3']	Gene Ontology Biological Process (2018 version)	0.736655	upregulated
positive regulation of transforming growth factor beta production (GO:0071636)	5.58059	9.46585	0.576414	0.183377	['ATP6AP2']	Gene Ontology Biological Process (2018 version)	0.736655	upregulated
peptidyl-arginine methylation, to asymmetrical-dimethyl arginine (GO:0019919)	5.58059	9.46585	0.576414	0.183377	['PRMT7']	Gene Ontology Biological Process (2018 version)	0.736655	upregulated
negative regulation of interleukin-1 production (GO:0032692)	5.58059	9.46585	0.576414	0.183377	['GSTP1']	Gene Ontology Biological Process (2018 version)	0.736655	upregulated
negative regulation of T-helper cell differentiation (GO:0045623)	5.58059	9.46585	0.576414	0.183377	['RC3H1']	Gene Ontology Biological Process (2018 version)	0.736655	upregulated
regulation of PERK-mediated unfolded protein response (GO:1903897)	5.58059	9.46585	0.576414	0.183377	['BOK']	Gene Ontology Biological Process (2018 version)	0.736655	upregulated
protein localization to microtubule (GO:0035372)	5.58059	9.46585	0.576414	0.183377	['CRIPT']	Gene Ontology Biological Process (2018 version)	0.736655	upregulated
positive regulation of early endosome to late endosome transport (GO:2000643)	5.58059	9.46585	0.576414	0.183377	['RAB21']	Gene Ontology Biological Process (2018 version)	0.736655	upregulated
response to forskolin (GO:1904321)	5.58059	9.46585	0.576414	0.183377	['GNAI1']	Gene Ontology Biological Process (2018 version)	0.736655	upregulated
positive regulation of membrane potential (GO:0045838)	5.58059	9.46585	0.576414	0.183377	['VCP']	Gene Ontology Biological Process (2018 version)	0.736655	upregulated
integrin activation (GO:0033622)	5.58059	9.46585	0.576414	0.183377	['ITGB1BP1']	Gene Ontology Biological Process (2018 version)	0.736655	upregulated
regulation of chaperone-mediated autophagy (GO:1904714)	5.58059	9.46585	0.576414	0.183377	['GFAP']	Gene Ontology Biological Process (2018 version)	0.736655	upregulated
cellular cation homeostasis (GO:0030003)	5.58059	9.46585	0.576414	0.183377	['MT3']	Gene Ontology Biological Process (2018 version)	0.736655	upregulated
ribosomal large subunit export from nucleus (GO:0000055)	5.58059	9.46585	0.576414	0.183377	['RAN']	Gene Ontology Biological Process (2018 version)	0.736655	upregulated
microtubule nucleation by microtubule organizing center (GO:0051418)	5.58059	9.46585	0.576414	0.183377	['MZT1']	Gene Ontology Biological Process (2018 version)	0.736655	upregulated
coronary vasculature morphogenesis (GO:0060977)	5.58059	9.46585	0.576414	0.183377	['TGFBR1']	Gene Ontology Biological Process (2018 version)	0.736655	upregulated
negative regulation of appetite (GO:0032099)	5.58059	9.46585	0.576414	0.183377	['NENF']	Gene Ontology Biological Process (2018 version)	0.736655	upregulated
cellular response to nitric oxide (GO:0071732)	5.58059	9.46585	0.576414	0.183377	['MT3']	Gene Ontology Biological Process (2018 version)	0.736655	upregulated
positive regulation of cell aging (GO:0090343)	5.58059	9.46585	0.576414	0.183377	['EEF1E1']	Gene Ontology Biological Process (2018 version)	0.736655	upregulated
peptidoglycan binding (GO:0042834)	2.60321	2.8611	0.578945	0.333182	['HK1']	Gene Ontology Molecular Function (2018 version)	0.477319	downregulated
DNA polymerase binding (GO:0070182)	2.60321	2.8611	0.578945	0.333182	['HMGB1']	Gene Ontology Molecular Function (2018 version)	0.477319	downregulated
nucleotidyltransferase activity (GO:0016779)	2.60321	2.8611	0.578945	0.333182	['PNPT1']	Gene Ontology Molecular Function (2018 version)	0.477319	downregulated
four-way junction DNA binding (GO:0000400)	2.60321	2.8611	0.578945	0.333182	['HMGB1']	Gene Ontology Molecular Function (2018 version)	0.477319	downregulated
peptidase activator activity (GO:0016504)	2.60321	2.8611	0.578945	0.333182	['EBAG9']	Gene Ontology Molecular Function (2018 version)	0.477319	downregulated
kinesin complex (GO:0005871)	1.62751	1.67824	0.58111	0.35659	['KIFC2', 'KIF3A']	Gene Ontology Cellular Component (2018 version)	0.447831	downregulated
vacuolar lumen (GO:0005775)	1.25253	1.22486	0.582343	0.376097	['SDCBP', 'VCP', 'PTGES2', 'PSAP', 'IDS']	Gene Ontology Cellular Component (2018 version)	0.4247	upregulated
translational termination (GO:0006415)	2.1544	5.12101	0.582688	0.0928286	['N6AMT1', 'MRPS9', 'MRPS25', 'GSPT2', 'MRPS5']	Gene Ontology Biological Process (2018 version)	1.03232	downregulated
nuclear euchromatin (GO:0005719)	2.29671	2.30764	0.58369	0.366133	['RBMX']	Gene Ontology Cellular Component (2018 version)	0.436361	downregulated
DNA-directed RNA polymerase III complex (GO:0005666)	2.29671	2.30764	0.58369	0.366133	['POLR3GL']	Gene Ontology Cellular Component (2018 version)	0.436361	downregulated
autophagosome membrane (GO:0000421)	2.29671	2.30764	0.58369	0.366133	['GABARAPL1']	Gene Ontology Cellular Component (2018 version)	0.436361	downregulated
long-term synaptic potentiation (GO:0060291)	4.11773	9.65438	0.588559	0.0958868	['ARC', 'SHANK1']	Gene Ontology Biological Process (2018 version)	1.01824	downregulated
protein-DNA complex disassembly (GO:0032986)	4.11773	9.65438	0.588559	0.0958868	['SMARCC2', 'RPL23']	Gene Ontology Biological Process (2018 version)	1.01824	downregulated
negative regulation of cell cycle arrest (GO:0071157)	4.11773	9.65438	0.588559	0.0958868	['HMGN5', 'RPL23']	Gene Ontology Biological Process (2018 version)	1.01824	downregulated
positive regulation of lamellipodium organization (GO:1902745)	4.11773	9.65438	0.588559	0.0958868	['AUTS2', 'RREB1']	Gene Ontology Biological Process (2018 version)	1.01824	downregulated
positive regulation of translational initiation (GO:0045948)	4.11773	9.65438	0.588559	0.0958868	['PPP1R15A', 'RPS6KB2']	Gene Ontology Biological Process (2018 version)	1.01824	downregulated
mitochondrial electron transport, cytochrome c to oxygen (GO:0006123)	4.11773	9.65438	0.588559	0.0958868	['MT-CO1', 'MT-CO2']	Gene Ontology Biological Process (2018 version)	1.01824	downregulated
protein targeting to ER (GO:0045047)	2.13087	4.99392	0.588559	0.0959814	['RPL30', 'RPS29', 'RPL23', 'RPL27', 'RPL28']	Gene Ontology Biological Process (2018 version)	1.01781	downregulated
posttranscriptional regulation of gene expression (GO:0010608)	2.86485	6.68211	0.591257	0.0970577	['ATXN2', 'PUM3', 'EIF2A']	Gene Ontology Biological Process (2018 version)	1.01297	downregulated
positive regulation of viral process (GO:0048524)	2.86485	6.68211	0.591257	0.0970577	['POLR2B', 'GTF2B', 'GTF2F1']	Gene Ontology Biological Process (2018 version)	1.01297	downregulated
regulation of stress fiber assembly (GO:0051492)	2.05899	3.42662	0.592096	0.189337	['ITGB1BP1', 'TGFBR1', 'PPM1F']	Gene Ontology Biological Process (2018 version)	0.722765	upregulated
protein trimerization (GO:0070206)	2.60643	4.32581	0.592096	0.190202	['SMAD4', 'BRK1']	Gene Ontology Biological Process (2018 version)	0.720786	upregulated
mitochondrial transmembrane transport (GO:1990542)	2.60643	4.32581	0.592096	0.190202	['SMDT1', 'SLC25A33']	Gene Ontology Biological Process (2018 version)	0.720786	upregulated
phosphatidylcholine biosynthetic process (GO:0006656)	2.60643	4.32581	0.592096	0.190202	['STARD7', 'LPCAT1']	Gene Ontology Biological Process (2018 version)	0.720786	upregulated
purine ribonucleoside triphosphate metabolic process (GO:0009205)	2.60643	4.32581	0.592096	0.190202	['RHOQ', 'RAN']	Gene Ontology Biological Process (2018 version)	0.720786	upregulated
positive regulation of cell migration (GO:0030335)	1.47235	2.44341	0.592096	0.190228	['SDCBP', 'XBP1', 'BMPR2', 'MIEN1', 'ELP5', 'RAB11A', 'TGFBR1', 'PPM1F']	Gene Ontology Biological Process (2018 version)	0.720726	upregulated
nuclear DNA-directed RNA polymerase complex (GO:0055029)	1.56225	1.53379	0.59296	0.374643	['POLR2B', 'POLR3GL']	Gene Ontology Cellular Component (2018 version)	0.426382	downregulated
negative regulation of kinase activity (GO:0033673)	1.7995	2.95689	0.593667	0.193365	['GSTP1', 'ITGB1BP1', 'YWHAG', 'PPM1F']	Gene Ontology Biological Process (2018 version)	0.713621	upregulated
potassium ion transport (GO:0006813)	2.02338	3.30038	0.593667	0.19571	['KCNJ4', 'KCNA6', 'KCNK1']	Gene Ontology Biological Process (2018 version)	0.708387	upregulated
negative regulation of macromolecule metabolic process (GO:0010605)	1.64511	2.65339	0.593667	0.19931	['SDCBP', 'MAP2K1', 'ITGB8', 'VHL', 'APLN']	Gene Ontology Biological Process (2018 version)	0.700472	upregulated
glycogen metabolic process (GO:0005977)	2.52222	4.06781	0.593667	0.199331	['UBC', 'RPS27A']	Gene Ontology Biological Process (2018 version)	0.700426	upregulated
regulation of autophagosome assembly (GO:2000785)	2.52222	4.06781	0.593667	0.199331	['TBC1D14', 'UBQLN2']	Gene Ontology Biological Process (2018 version)	0.700426	upregulated
activation of MAPKK activity (GO:0000186)	2.52222	4.06781	0.593667	0.199331	['CRK', 'TGFBR1']	Gene Ontology Biological Process (2018 version)	0.700426	upregulated
cellular response to glucose starvation (GO:0042149)	2.52222	4.06781	0.593667	0.199331	['XBP1', 'IMPACT']	Gene Ontology Biological Process (2018 version)	0.700426	upregulated
cellular protein catabolic process (GO:0044257)	1.98898	3.18002	0.593667	0.202135	['CLPP', 'AP2S1', 'AP2A2']	Gene Ontology Biological Process (2018 version)	0.694358	upregulated
establishment of protein localization to organelle (GO:0072594)	1.98898	3.18002	0.593667	0.202135	['PEX19', 'RAB11A', 'RAN']	Gene Ontology Biological Process (2018 version)	0.694358	upregulated
regulation of cysteine-type endopeptidase activity involved in apoptotic process (GO:0043281)	1.75888	2.79906	0.593667	0.203643	['BCAP31', 'FIS1', 'MT3', 'PPM1F']	Gene Ontology Biological Process (2018 version)	0.691131	upregulated
protein dephosphorylation (GO:0006470)	1.63131	2.59555	0.593667	0.203706	['DUSP28', 'RPRD1A', 'SBF1', 'PTPN4', 'PPM1F']	Gene Ontology Biological Process (2018 version)	0.690996	upregulated
response to interleukin-4 (GO:0070670)	4.88277	7.76659	0.593667	0.203801	['XBP1']	Gene Ontology Biological Process (2018 version)	0.690794	upregulated
mitral valve morphogenesis (GO:0003183)	4.88277	7.76659	0.593667	0.203801	['BMPR2']	Gene Ontology Biological Process (2018 version)	0.690794	upregulated
positive regulation of vascular endothelial cell proliferation (GO:1905564)	4.88277	7.76659	0.593667	0.203801	['APLN']	Gene Ontology Biological Process (2018 version)	0.690794	upregulated
cellular response to acidic pH (GO:0071468)	4.88277	7.76659	0.593667	0.203801	['IMPACT']	Gene Ontology Biological Process (2018 version)	0.690794	upregulated
fatty acid homeostasis (GO:0055089)	4.88277	7.76659	0.593667	0.203801	['XBP1']	Gene Ontology Biological Process (2018 version)	0.690794	upregulated
regulation of glycoprotein biosynthetic process (GO:0010559)	4.88277	7.76659	0.593667	0.203801	['MT3']	Gene Ontology Biological Process (2018 version)	0.690794	upregulated
positive regulation of triglyceride biosynthetic process (GO:0010867)	4.88277	7.76659	0.593667	0.203801	['CNEP1R1']	Gene Ontology Biological Process (2018 version)	0.690794	upregulated
lactation (GO:0007595)	4.88277	7.76659	0.593667	0.203801	['APLN']	Gene Ontology Biological Process (2018 version)	0.690794	upregulated
ATF6-mediated unfolded protein response (GO:0036500)	4.88277	7.76659	0.593667	0.203801	['XBP1']	Gene Ontology Biological Process (2018 version)	0.690794	upregulated
response to UV-C (GO:0010225)	4.88277	7.76659	0.593667	0.203801	['IMPACT']	Gene Ontology Biological Process (2018 version)	0.690794	upregulated
positive regulation of production of molecular mediator of immune response (GO:0002702)	4.88277	7.76659	0.593667	0.203801	['XBP1']	Gene Ontology Biological Process (2018 version)	0.690794	upregulated
negative regulation of leukocyte chemotaxis (GO:0002689)	4.88277	7.76659	0.593667	0.203801	['NBL1']	Gene Ontology Biological Process (2018 version)	0.690794	upregulated
negative regulation of NIK/NF-kappaB signaling (GO:1901223)	4.88277	7.76659	0.593667	0.203801	['TMSB4X']	Gene Ontology Biological Process (2018 version)	0.690794	upregulated
epithelial cell apoptotic process (GO:1904019)	4.88277	7.76659	0.593667	0.203801	['BMPR2']	Gene Ontology Biological Process (2018 version)	0.690794	upregulated
regulation of immunoglobulin secretion (GO:0051023)	4.88277	7.76659	0.593667	0.203801	['XBP1']	Gene Ontology Biological Process (2018 version)	0.690794	upregulated
inositol metabolic process (GO:0006020)	4.88277	7.76659	0.593667	0.203801	['SLC5A3']	Gene Ontology Biological Process (2018 version)	0.690794	upregulated
cellular response to interleukin-4 (GO:0071353)	4.88277	7.76659	0.593667	0.203801	['XBP1']	Gene Ontology Biological Process (2018 version)	0.690794	upregulated
positive regulation of mitochondrial translation (GO:0070131)	4.88277	7.76659	0.593667	0.203801	['UQCC2']	Gene Ontology Biological Process (2018 version)	0.690794	upregulated
adipose tissue development (GO:0060612)	4.88277	7.76659	0.593667	0.203801	['XBP1']	Gene Ontology Biological Process (2018 version)	0.690794	upregulated
positive regulation of immunoglobulin secretion (GO:0051024)	4.88277	7.76659	0.593667	0.203801	['XBP1']	Gene Ontology Biological Process (2018 version)	0.690794	upregulated
peptidyl-arginine methylation (GO:0018216)	4.88277	7.76659	0.593667	0.203801	['PRMT7']	Gene Ontology Biological Process (2018 version)	0.690794	upregulated
Cdc42 protein signal transduction (GO:0032488)	4.88277	7.76659	0.593667	0.203801	['RHOQ']	Gene Ontology Biological Process (2018 version)	0.690794	upregulated
cellular response to oxygen levels (GO:0071453)	4.88277	7.76659	0.593667	0.203801	['ATP6V1A']	Gene Ontology Biological Process (2018 version)	0.690794	upregulated
regulation of skeletal muscle cell differentiation (GO:2001014)	4.88277	7.76659	0.593667	0.203801	['UQCC2']	Gene Ontology Biological Process (2018 version)	0.690794	upregulated
L-ascorbic acid metabolic process (GO:0019852)	4.88277	7.76659	0.593667	0.203801	['AKR1A1']	Gene Ontology Biological Process (2018 version)	0.690794	upregulated
negative regulation of protein exit from endoplasmic reticulum (GO:0070862)	4.88277	7.76659	0.593667	0.203801	['UBAC2']	Gene Ontology Biological Process (2018 version)	0.690794	upregulated
regulation of endoplasmic reticulum unfolded protein response (GO:1900101)	4.88277	7.76659	0.593667	0.203801	['XBP1']	Gene Ontology Biological Process (2018 version)	0.690794	upregulated
ATP synthesis coupled electron transport (GO:0042773)	4.88277	7.76659	0.593667	0.203801	['NDUFB6']	Gene Ontology Biological Process (2018 version)	0.690794	upregulated
maintenance of protein localization in endoplasmic reticulum (GO:0035437)	4.88277	7.76659	0.593667	0.203801	['TAPT1']	Gene Ontology Biological Process (2018 version)	0.690794	upregulated
peptidyl-arginine omega-N-methylation (GO:0035247)	4.88277	7.76659	0.593667	0.203801	['PRMT7']	Gene Ontology Biological Process (2018 version)	0.690794	upregulated
mitochondrial calcium uptake (GO:0036444)	4.88277	7.76659	0.593667	0.203801	['SMDT1']	Gene Ontology Biological Process (2018 version)	0.690794	upregulated
ATP-dependent microtubule motor activity, minus-end-directed (GO:0008569)	2.44038	2.5629	0.59613	0.349866	['DYNC2LI1']	Gene Ontology Molecular Function (2018 version)	0.456099	downregulated
Notch binding (GO:0005112)	2.44038	2.5629	0.59613	0.349866	['SNW1']	Gene Ontology Molecular Function (2018 version)	0.456099	downregulated
DNA binding, bending (GO:0008301)	2.44038	2.5629	0.59613	0.349866	['HMGB1']	Gene Ontology Molecular Function (2018 version)	0.456099	downregulated
chemokine binding (GO:0019956)	2.44038	2.5629	0.59613	0.349866	['HMGB1']	Gene Ontology Molecular Function (2018 version)	0.456099	downregulated
azurophil granule lumen (GO:0035578)	1.34691	1.26263	0.599978	0.391633	['SDCBP', 'VCP', 'PTGES2']	Gene Ontology Cellular Component (2018 version)	0.40712	upregulated
SCF ubiquitin ligase complex (GO:0019005)	1.50201	1.40476	0.599978	0.392485	['FBXL3', 'RBX1']	Gene Ontology Cellular Component (2018 version)	0.406176	upregulated
G2/M transition of mitotic cell cycle (GO:0000086)	1.61775	2.53917	0.600348	0.208135	['DCTN2', 'UBC', 'DYNLL1', 'RPS27A', 'YWHAG']	Gene Ontology Biological Process (2018 version)	0.681656	upregulated
positive regulation of exocytosis (GO:0045921)	2.44327	3.83049	0.600348	0.20851	['SDCBP', 'STAM']	Gene Ontology Biological Process (2018 version)	0.680874	upregulated
negative regulation of cellular metabolic process (GO:0031324)	2.44327	3.83049	0.600348	0.20851	['SDCBP', 'MT3']	Gene Ontology Biological Process (2018 version)	0.680874	upregulated
regulation of alcohol biosynthetic process (GO:1902930)	2.44327	3.83049	0.600348	0.20851	['FDPS', 'RAN']	Gene Ontology Biological Process (2018 version)	0.680874	upregulated
endoplasmic reticulum organization (GO:0007029)	2.44327	3.83049	0.600348	0.20851	['REEP1', 'CAV2']	Gene Ontology Biological Process (2018 version)	0.680874	upregulated
ventricular cardiac muscle tissue morphogenesis (GO:0055010)	2.44327	3.83049	0.600348	0.20851	['SMAD4', 'TGFBR1']	Gene Ontology Biological Process (2018 version)	0.680874	upregulated
adenylate cyclase-inhibiting G-protein coupled receptor signaling pathway (GO:0007193)	1.95573	3.06521	0.600348	0.208609	['PSAP', 'OPRL1', 'GNAI1']	Gene Ontology Biological Process (2018 version)	0.680666	upregulated
protein lipidation (GO:0006497)	1.6044	2.48421	0.600348	0.212595	['DPM3', 'ABHD17B', 'ZDHHC7', 'ZDHHC2', 'ZDHHC3']	Gene Ontology Biological Process (2018 version)	0.672448	upregulated
cell cycle G2/M phase transition (GO:0044839)	1.6044	2.48421	0.600348	0.212595	['DCTN2', 'UBC', 'DYNLL1', 'RPS27A', 'YWHAG']	Gene Ontology Biological Process (2018 version)	0.672448	upregulated
cellular response to tumor necrosis factor (GO:0071356)	1.46642	2.2655	0.600348	0.213329	['PSMB4', 'PSMB3', 'TMSB4X', 'ZFAND6', 'UBC', 'CDIP1', 'RPS27A']	Gene Ontology Biological Process (2018 version)	0.670949	upregulated
cellular response to decreased oxygen levels (GO:0036294)	1.92357	2.95561	0.600348	0.215129	['FAM162A', 'PGK1', 'MT3']	Gene Ontology Biological Process (2018 version)	0.667301	upregulated
endosomal transport (GO:0016197)	1.41846	2.17381	0.600348	0.215992	['SNX17', 'GOSR2', 'UBC', 'STAM', 'RPS27A', 'AP5S1', 'TBC1D10A', 'VAMP3']	Gene Ontology Biological Process (2018 version)	0.665563	upregulated
positive regulation of ATPase activity (GO:0032781)	2.36911	3.6117	0.600348	0.217731	['TMSB4X', 'DYNLL1']	Gene Ontology Biological Process (2018 version)	0.662079	upregulated
regulation of mitochondrial membrane potential (GO:0051881)	2.36911	3.6117	0.600348	0.217731	['VCP', 'SLC25A33']	Gene Ontology Biological Process (2018 version)	0.662079	upregulated
regulation of sodium ion transport (GO:0002028)	2.36911	3.6117	0.600348	0.217731	['RANGRF', 'SNTA1']	Gene Ontology Biological Process (2018 version)	0.662079	upregulated
sulfur compound catabolic process (GO:0044273)	2.36911	3.6117	0.600348	0.217731	['IDS', 'MLYCD']	Gene Ontology Biological Process (2018 version)	0.662079	upregulated
cholesterol biosynthetic process (GO:0006695)	2.36911	3.6117	0.600348	0.217731	['FDPS', 'ACAT2']	Gene Ontology Biological Process (2018 version)	0.662079	upregulated
erythrocyte differentiation (GO:0030218)	2.36911	3.6117	0.600348	0.217731	['RPS14', 'RPS19']	Gene Ontology Biological Process (2018 version)	0.662079	upregulated
regulation of mitotic spindle organization (GO:0060236)	2.36911	3.6117	0.600348	0.217731	['CHMP1A', 'GNAI1']	Gene Ontology Biological Process (2018 version)	0.662079	upregulated
protein kinase B signaling (GO:0043491)	2.36911	3.6117	0.600348	0.217731	['MKRN1', 'MT3']	Gene Ontology Biological Process (2018 version)	0.662079	upregulated
ciliary basal body-plasma membrane docking (GO:0097711)	1.70126	2.58098	0.600348	0.219348	['DCTN2', 'DYNLL1', 'YWHAG', 'RAB11A']	Gene Ontology Biological Process (2018 version)	0.658866	upregulated
neutrophil degranulation (GO:0043312)	1.26884	1.91472	0.600348	0.221124	['CSTB', 'VCP', 'BRI3', 'PTGES2', 'PGAM1', 'GSTP1', 'SURF4', 'ATP6AP2', 'LPCAT1', 'NDUFC2', 'DYNLL1', 'AP2A2', 'APRT', 'SDCBP', 'PSAP']	Gene Ontology Biological Process (2018 version)	0.655365	upregulated
fatty acid catabolic process (GO:0009062)	1.89245	2.85092	0.600348	0.221691	['NDUFAB1', 'NUDT19', 'ACAT2']	Gene Ontology Biological Process (2018 version)	0.654252	upregulated
3'-UTR-mediated mRNA destabilization (GO:0061158)	4.34001	6.49866	0.600348	0.223715	['RC3H1']	Gene Ontology Biological Process (2018 version)	0.650305	upregulated
regulation of gene expression by genetic imprinting (GO:0006349)	4.34001	6.49866	0.600348	0.223715	['PRMT7']	Gene Ontology Biological Process (2018 version)	0.650305	upregulated
regulation of immunoglobulin production (GO:0002637)	4.34001	6.49866	0.600348	0.223715	['XBP1']	Gene Ontology Biological Process (2018 version)	0.650305	upregulated
cellular response to leucine starvation (GO:1990253)	4.34001	6.49866	0.600348	0.223715	['IMPACT']	Gene Ontology Biological Process (2018 version)	0.650305	upregulated
mitotic G1/S transition checkpoint (GO:0044819)	4.34001	6.49866	0.600348	0.223715	['RPS27L']	Gene Ontology Biological Process (2018 version)	0.650305	upregulated
negative regulation of protein autophosphorylation (GO:0031953)	4.34001	6.49866	0.600348	0.223715	['IMPACT']	Gene Ontology Biological Process (2018 version)	0.650305	upregulated
ESCRT complex disassembly (GO:1904896)	4.34001	6.49866	0.600348	0.223715	['CHMP1A']	Gene Ontology Biological Process (2018 version)	0.650305	upregulated
astrocyte development (GO:0014002)	4.34001	6.49866	0.600348	0.223715	['MT3']	Gene Ontology Biological Process (2018 version)	0.650305	upregulated
positive regulation of execution phase of apoptosis (GO:1900119)	4.34001	6.49866	0.600348	0.223715	['BOK']	Gene Ontology Biological Process (2018 version)	0.650305	upregulated
maintenance of apical/basal cell polarity (GO:0035090)	4.34001	6.49866	0.600348	0.223715	['LIN7B']	Gene Ontology Biological Process (2018 version)	0.650305	upregulated
positive regulation of protein exit from endoplasmic reticulum (GO:0070863)	4.34001	6.49866	0.600348	0.223715	['BCAP31']	Gene Ontology Biological Process (2018 version)	0.650305	upregulated
IRES-dependent viral translational initiation (GO:0075522)	4.34001	6.49866	0.600348	0.223715	['EIF3F']	Gene Ontology Biological Process (2018 version)	0.650305	upregulated
cellular response to ATP (GO:0071318)	4.34001	6.49866	0.600348	0.223715	['CIB2']	Gene Ontology Biological Process (2018 version)	0.650305	upregulated
G1 DNA damage checkpoint (GO:0044783)	4.34001	6.49866	0.600348	0.223715	['RPS27L']	Gene Ontology Biological Process (2018 version)	0.650305	upregulated
negative regulation of B cell proliferation (GO:0030889)	4.34001	6.49866	0.600348	0.223715	['RC3H1']	Gene Ontology Biological Process (2018 version)	0.650305	upregulated
regulation of pH (GO:0006885)	4.34001	6.49866	0.600348	0.223715	['SLC9A7']	Gene Ontology Biological Process (2018 version)	0.650305	upregulated
negative regulation of protein maturation (GO:1903318)	4.34001	6.49866	0.600348	0.223715	['TMEM59']	Gene Ontology Biological Process (2018 version)	0.650305	upregulated
mitotic G1 DNA damage checkpoint (GO:0031571)	4.34001	6.49866	0.600348	0.223715	['RPS27L']	Gene Ontology Biological Process (2018 version)	0.650305	upregulated
sequestering of actin monomers (GO:0042989)	4.34001	6.49866	0.600348	0.223715	['TMSB4X']	Gene Ontology Biological Process (2018 version)	0.650305	upregulated
regulation of Arp2/3 complex-mediated actin nucleation (GO:0034315)	4.34001	6.49866	0.600348	0.223715	['BRK1']	Gene Ontology Biological Process (2018 version)	0.650305	upregulated
regulation of cellular respiration (GO:0043457)	4.34001	6.49866	0.600348	0.223715	['VCP']	Gene Ontology Biological Process (2018 version)	0.650305	upregulated
positive regulation of cytoplasmic transport (GO:1903651)	4.34001	6.49866	0.600348	0.223715	['RAB21']	Gene Ontology Biological Process (2018 version)	0.650305	upregulated
regulation of actin filament length (GO:0030832)	4.34001	6.49866	0.600348	0.223715	['BRK1']	Gene Ontology Biological Process (2018 version)	0.650305	upregulated
energy coupled proton transmembrane transport, against electrochemical gradient (GO:0015988)	4.34001	6.49866	0.600348	0.223715	['NDUFS7']	Gene Ontology Biological Process (2018 version)	0.650305	upregulated
maintenance of epithelial cell apical/basal polarity (GO:0045199)	4.34001	6.49866	0.600348	0.223715	['LIN7B']	Gene Ontology Biological Process (2018 version)	0.650305	upregulated
phosphatidylglycerol biosynthetic process (GO:0006655)	4.34001	6.49866	0.600348	0.223715	['CDS2']	Gene Ontology Biological Process (2018 version)	0.650305	upregulated
creatine metabolic process (GO:0006600)	4.34001	6.49866	0.600348	0.223715	['GAMT']	Gene Ontology Biological Process (2018 version)	0.650305	upregulated
response to acidic pH (GO:0010447)	4.34001	6.49866	0.600348	0.223715	['IMPACT']	Gene Ontology Biological Process (2018 version)	0.650305	upregulated
mesoderm morphogenesis (GO:0048332)	4.34001	6.49866	0.600348	0.223715	['BMPR2']	Gene Ontology Biological Process (2018 version)	0.650305	upregulated
muscle cell migration (GO:0014812)	4.34001	6.49866	0.600348	0.223715	['ITGB1BP1']	Gene Ontology Biological Process (2018 version)	0.650305	upregulated
ESCRT III complex disassembly (GO:1904903)	4.34001	6.49866	0.600348	0.223715	['CHMP1A']	Gene Ontology Biological Process (2018 version)	0.650305	upregulated
regulation of transforming growth factor beta production (GO:0071634)	4.34001	6.49866	0.600348	0.223715	['SMAD4']	Gene Ontology Biological Process (2018 version)	0.650305	upregulated
positive regulation of receptor recycling (GO:0001921)	4.34001	6.49866	0.600348	0.223715	['VAMP3']	Gene Ontology Biological Process (2018 version)	0.650305	upregulated
nuclear heterochromatin (GO:0005720)	2.05474	1.89584	0.603735	0.397459	['H2AFZ']	Gene Ontology Cellular Component (2018 version)	0.400708	upregulated
protein glycosylation (GO:0006486)	1.56566	2.32742	0.604033	0.226152	['SERP2', 'DPM3', 'TMEM115', 'TUSC3', 'B3GALT6']	Gene Ontology Biological Process (2018 version)	0.645599	upregulated
regulation of receptor-mediated endocytosis (GO:0048259)	2.29931	3.40957	0.604033	0.226987	['RAB21', 'CBL']	Gene Ontology Biological Process (2018 version)	0.643998	upregulated
regulation of filopodium assembly (GO:0051489)	2.29931	3.40957	0.604033	0.226987	['MIEN1', 'RHOQ']	Gene Ontology Biological Process (2018 version)	0.643998	upregulated
organophosphate biosynthetic process (GO:0090407)	2.29931	3.40957	0.604033	0.226987	['NFS1', 'LPCAT1']	Gene Ontology Biological Process (2018 version)	0.643998	upregulated
zymogen activation (GO:0031638)	2.29931	3.40957	0.604033	0.226987	['PGK1', 'TBC1D10A']	Gene Ontology Biological Process (2018 version)	0.643998	upregulated
secondary alcohol biosynthetic process (GO:1902653)	2.29931	3.40957	0.604033	0.226987	['FDPS', 'ACAT2']	Gene Ontology Biological Process (2018 version)	0.643998	upregulated
transcriptional activator activity, RNA polymerase II transcription factor binding (GO:0001190)	1.62751	1.67824	0.604653	0.35659	['SOX12', 'FOS']	Gene Ontology Molecular Function (2018 version)	0.447831	downregulated
glycerophospholipid biosynthetic process (GO:0046474)	1.48685	2.1967	0.604975	0.228227	['INPP4A', 'PTDSS1', 'STARD7', 'LPCAT1', 'SBF1', 'CDS2']	Gene Ontology Biological Process (2018 version)	0.641632	upregulated
purine ribonucleotide metabolic process (GO:0009150)	1.86232	2.75088	0.604975	0.228293	['HINT1', 'RHOQ', 'RAN']	Gene Ontology Biological Process (2018 version)	0.641508	upregulated
JNK cascade (GO:0007254)	1.86232	2.75088	0.604975	0.228293	['UBC', 'HACD3', 'RPS27A']	Gene Ontology Biological Process (2018 version)	0.641508	upregulated
nuclear chromosome part (GO:0044454)	1.12882	1.05903	0.607228	0.391342	['CBX8', 'SSB', 'SMARCC2', 'LDB1', 'SFR1', 'POLR3GL', 'POLR2B', 'PCGF2', 'RUVBL1', 'JUNB', 'MPHOSPH8']	Gene Ontology Cellular Component (2018 version)	0.407444	downregulated
cytoplasmic vesicle membrane (GO:0030659)	1.50201	1.40476	0.607228	0.392485	['LAMP5', 'AP1S3']	Gene Ontology Cellular Component (2018 version)	0.406176	downregulated
SCF ubiquitin ligase complex (GO:0019005)	1.50201	1.40476	0.607228	0.392485	['FBXW7', 'SPOP']	Gene Ontology Cellular Component (2018 version)	0.406176	downregulated
dendrite membrane (GO:0032590)	2.05474	1.89584	0.607228	0.397459	['LAMP5']	Gene Ontology Cellular Component (2018 version)	0.400708	downregulated
nuclear heterochromatin (GO:0005720)	2.05474	1.89584	0.607228	0.397459	['MPHOSPH8']	Gene Ontology Cellular Component (2018 version)	0.400708	downregulated
regulation of programmed cell death (GO:0043067)	1.36172	2.00404	0.607427	0.229536	['PRDX2', 'MAP2K1', 'VCP', 'GLS2', 'UBC', 'NME3', 'RPS27A', 'TPT1', 'NME1']	Gene Ontology Biological Process (2018 version)	0.639149	upregulated
neutrophil activation involved in immune response (GO:0002283)	1.25773	1.84659	0.608715	0.230342	['CSTB', 'VCP', 'BRI3', 'PTGES2', 'PGAM1', 'GSTP1', 'SURF4', 'ATP6AP2', 'LPCAT1', 'NDUFC2', 'DYNLL1', 'AP2A2', 'APRT', 'SDCBP', 'PSAP']	Gene Ontology Biological Process (2018 version)	0.637627	upregulated
GDP binding (GO:0019003)	1.59421	1.60394	0.609065	0.365641	['ARL3', 'RAB8A']	Gene Ontology Molecular Function (2018 version)	0.436945	downregulated
fatty acid ligase activity (GO:0015645)	2.29671	2.30764	0.609065	0.366133	['ACSL3']	Gene Ontology Molecular Function (2018 version)	0.436361	downregulated
peptidase activator activity involved in apoptotic process (GO:0016505)	2.29671	2.30764	0.609065	0.366133	['EBAG9']	Gene Ontology Molecular Function (2018 version)	0.436361	downregulated
microfilament motor activity (GO:0000146)	2.29671	2.30764	0.609065	0.366133	['MYO10']	Gene Ontology Molecular Function (2018 version)	0.436361	downregulated
regulation of protein localization to plasma membrane (GO:1903076)	1.83312	2.65521	0.611999	0.234931	['TMEM59', 'RANGRF', 'RHOQ']	Gene Ontology Biological Process (2018 version)	0.62906	upregulated
regulation of gene silencing by miRNA (GO:0060964)	1.83312	2.65521	0.611999	0.234931	['POLR2G', 'RAN', 'PUM2']	Gene Ontology Biological Process (2018 version)	0.62906	upregulated
positive regulation of endothelial cell proliferation (GO:0001938)	1.83312	2.65521	0.611999	0.234931	['BMPR2', 'TGFBR1', 'APLN']	Gene Ontology Biological Process (2018 version)	0.62906	upregulated
negative regulation of apoptotic process (GO:0043066)	1.25225	1.81341	0.611999	0.23501	['XBP1', 'GSTP1', 'ZFAND6', 'ARAF', 'VSTM2L', 'CBL', 'MT3', 'PRDX2', 'MAEA', 'MIEN1', 'TMBIM4', 'UBC', 'VHL', 'RPS27A', 'TPT1']	Gene Ontology Biological Process (2018 version)	0.628913	upregulated
regulation of sodium ion transmembrane transporter activity (GO:2000649)	2.23351	3.22246	0.611999	0.23627	['FXYD7', 'RANGRF']	Gene Ontology Biological Process (2018 version)	0.626591	upregulated
neutrophil mediated immunity (GO:0002446)	1.24681	1.78081	0.611999	0.239718	['CSTB', 'VCP', 'BRI3', 'PTGES2', 'PGAM1', 'GSTP1', 'SURF4', 'ATP6AP2', 'LPCAT1', 'NDUFC2', 'DYNLL1', 'AP2A2', 'APRT', 'SDCBP', 'PSAP']	Gene Ontology Biological Process (2018 version)	0.6203	upregulated
positive regulation of cytosolic calcium ion concentration (GO:0007204)	1.52872	2.18194	0.611999	0.239958	['BCAP31', 'FIS1', 'OPRL1', 'CIB2', 'SPPL3']	Gene Ontology Biological Process (2018 version)	0.619865	upregulated
regulation of epithelial to mesenchymal transition (GO:0010717)	1.80483	2.56369	0.611999	0.241603	['SDCBP', 'SMAD4', 'TGFBR1']	Gene Ontology Biological Process (2018 version)	0.616898	upregulated
monocarboxylic acid biosynthetic process (GO:0072330)	1.80483	2.56369	0.611999	0.241603	['XBP1', 'NDUFAB1', 'MLYCD']	Gene Ontology Biological Process (2018 version)	0.616898	upregulated
peptidyl-threonine phosphorylation (GO:0018107)	1.80483	2.56369	0.611999	0.241603	['MAP2K1', 'TGFBR1', 'CAMKK1']	Gene Ontology Biological Process (2018 version)	0.616898	upregulated
positive regulation of posttranscriptional gene silencing (GO:0060148)	3.90581	5.52341	0.611999	0.243132	['PUM2']	Gene Ontology Biological Process (2018 version)	0.614159	upregulated
atrial septum morphogenesis (GO:0060413)	3.90581	5.52341	0.611999	0.243132	['BMPR2']	Gene Ontology Biological Process (2018 version)	0.614159	upregulated
nitric oxide biosynthetic process (GO:0006809)	3.90581	5.52341	0.611999	0.243132	['SPR']	Gene Ontology Biological Process (2018 version)	0.614159	upregulated
positive regulation by host of viral process (GO:0044794)	3.90581	5.52341	0.611999	0.243132	['CAV2']	Gene Ontology Biological Process (2018 version)	0.614159	upregulated
positive regulation of superoxide anion generation (GO:0032930)	3.90581	5.52341	0.611999	0.243132	['GSTP1']	Gene Ontology Biological Process (2018 version)	0.614159	upregulated
regulation of nuclear-transcribed mRNA poly(A) tail shortening (GO:0060211)	3.90581	5.52341	0.611999	0.243132	['POLR2G']	Gene Ontology Biological Process (2018 version)	0.614159	upregulated
negative regulation of JUN kinase activity (GO:0043508)	3.90581	5.52341	0.611999	0.243132	['GSTP1']	Gene Ontology Biological Process (2018 version)	0.614159	upregulated
positive regulation of nuclear-transcribed mRNA poly(A) tail shortening (GO:0060213)	3.90581	5.52341	0.611999	0.243132	['POLR2G']	Gene Ontology Biological Process (2018 version)	0.614159	upregulated
pyrimidine nucleoside catabolic process (GO:0046135)	3.90581	5.52341	0.611999	0.243132	['NT5M']	Gene Ontology Biological Process (2018 version)	0.614159	upregulated
modulation by host of viral process (GO:0044788)	3.90581	5.52341	0.611999	0.243132	['CAV2']	Gene Ontology Biological Process (2018 version)	0.614159	upregulated
attachment of mitotic spindle microtubules to kinetochore (GO:0051315)	3.90581	5.52341	0.611999	0.243132	['BOD1']	Gene Ontology Biological Process (2018 version)	0.614159	upregulated
regulation of integrin-mediated signaling pathway (GO:2001044)	3.90581	5.52341	0.611999	0.243132	['ITGB1BP1']	Gene Ontology Biological Process (2018 version)	0.614159	upregulated
protein O-linked mannosylation (GO:0035269)	3.90581	5.52341	0.611999	0.243132	['DPM3']	Gene Ontology Biological Process (2018 version)	0.614159	upregulated
oxidative phosphorylation (GO:0006119)	3.90581	5.52341	0.611999	0.243132	['ATP5D']	Gene Ontology Biological Process (2018 version)	0.614159	upregulated
magnesium ion transport (GO:0015693)	3.90581	5.52341	0.611999	0.243132	['TUSC3']	Gene Ontology Biological Process (2018 version)	0.614159	upregulated
methylation-dependent chromatin silencing (GO:0006346)	3.90581	5.52341	0.611999	0.243132	['MBD3']	Gene Ontology Biological Process (2018 version)	0.614159	upregulated
positive regulation of fatty acid oxidation (GO:0046321)	3.90581	5.52341	0.611999	0.243132	['MLYCD']	Gene Ontology Biological Process (2018 version)	0.614159	upregulated
cellular response to increased oxygen levels (GO:0036295)	3.90581	5.52341	0.611999	0.243132	['ATP6V1A']	Gene Ontology Biological Process (2018 version)	0.614159	upregulated
establishment of synaptic vesicle localization (GO:0097480)	3.90581	5.52341	0.611999	0.243132	['TMEM230']	Gene Ontology Biological Process (2018 version)	0.614159	upregulated
angiotensin maturation (GO:0002003)	3.90581	5.52341	0.611999	0.243132	['ATP6AP2']	Gene Ontology Biological Process (2018 version)	0.614159	upregulated
negative regulation of cardiac muscle hypertrophy (GO:0010614)	3.90581	5.52341	0.611999	0.243132	['SMAD4']	Gene Ontology Biological Process (2018 version)	0.614159	upregulated
response to nitric oxide (GO:0071731)	3.90581	5.52341	0.611999	0.243132	['MT3']	Gene Ontology Biological Process (2018 version)	0.614159	upregulated
camera-type eye morphogenesis (GO:0048593)	3.90581	5.52341	0.611999	0.243132	['SHROOM2']	Gene Ontology Biological Process (2018 version)	0.614159	upregulated
cytoplasmic mRNA processing body assembly (GO:0033962)	3.90581	5.52341	0.611999	0.243132	['RC3H1']	Gene Ontology Biological Process (2018 version)	0.614159	upregulated
response to sterol (GO:0036314)	3.90581	5.52341	0.611999	0.243132	['TGFBR1']	Gene Ontology Biological Process (2018 version)	0.614159	upregulated
negative regulation of myotube differentiation (GO:0010832)	3.90581	5.52341	0.611999	0.243132	['XBP1']	Gene Ontology Biological Process (2018 version)	0.614159	upregulated
cellular protein metabolic process (GO:0044267)	1.43447	3.28358	0.615463	0.101363	['ATG3', 'RPL30', 'RPL23', 'IGF2', 'SARS', 'RRBP1', 'GSPT2', 'CYR61', 'MRPS5', 'MRPS9', 'RPS29', 'EEF1A2', 'RPS6KB2', 'SPARCL1', 'RPL27', 'RPL28', 'ABCF1']	Gene Ontology Biological Process (2018 version)	0.994122	downregulated
mitochondrion disassembly (GO:0061726)	2.17135	3.04893	0.615707	0.245573	['FIS1', 'MAP1LC3A']	Gene Ontology Biological Process (2018 version)	0.609819	upregulated
regulation of cellular amide metabolic process (GO:0034248)	2.17135	3.04893	0.615707	0.245573	['PGAM1', 'GFAP']	Gene Ontology Biological Process (2018 version)	0.609819	upregulated
positive regulation of innate immune response (GO:0045089)	2.17135	3.04893	0.615707	0.245573	['RPS19', 'PUM2']	Gene Ontology Biological Process (2018 version)	0.609819	upregulated
protein processing (GO:0016485)	1.61315	2.26107	0.616449	0.246192	['APH1A', 'PSENEN', 'CPE', 'SPPL3']	Gene Ontology Biological Process (2018 version)	0.608726	upregulated
small GTPase mediated signal transduction (GO:0007264)	2.08532	4.7512	0.618116	0.102448	['USP8', 'SHTN1', 'SETDB1', 'ARL3', 'RREB1']	Gene Ontology Biological Process (2018 version)	0.989497	downregulated
positive regulation of phosphatase activity (GO:0010922)	3.91165	8.86118	0.618116	0.103796	['PPP1R15A', 'CALM2']	Gene Ontology Biological Process (2018 version)	0.983821	downregulated
protein complex localization (GO:0031503)	3.91165	8.86118	0.618116	0.103796	['IFT52', 'TRAF3IP1']	Gene Ontology Biological Process (2018 version)	0.983821	downregulated
triglyceride catabolic process (GO:0019433)	3.91165	8.86118	0.618116	0.103796	['FABP3', 'PNPLA3']	Gene Ontology Biological Process (2018 version)	0.983821	downregulated
nuclear transport (GO:0051169)	3.91165	8.86118	0.618116	0.103796	['PSIP1', 'NSRP1']	Gene Ontology Biological Process (2018 version)	0.983821	downregulated
positive regulation of proteolysis involved in cellular protein catabolic process (GO:1903052)	3.91165	8.86118	0.618116	0.103796	['FBXW7', 'DDRGK1']	Gene Ontology Biological Process (2018 version)	0.983821	downregulated
cytoplasmic dynein complex (GO:0005868)	1.9519	1.72827	0.618806	0.412537	['DYNLL1']	Gene Ontology Cellular Component (2018 version)	0.384537	upregulated
euchromatin (GO:0000791)	1.9519	1.72827	0.618806	0.412537	['H2AFZ']	Gene Ontology Cellular Component (2018 version)	0.384537	upregulated
signal transduction by p53 class mediator (GO:0072331)	2.11256	2.88771	0.619306	0.254889	['HINT1', 'BOK']	Gene Ontology Biological Process (2018 version)	0.593649	upregulated
clathrin-dependent endocytosis (GO:0072583)	2.11256	2.88771	0.619306	0.254889	['AP2S1', 'AP2A2']	Gene Ontology Biological Process (2018 version)	0.593649	upregulated
ERBB2 signaling pathway (GO:0038128)	2.11256	2.88771	0.619306	0.254889	['UBC', 'RPS27A']	Gene Ontology Biological Process (2018 version)	0.593649	upregulated
positive regulation of endothelial cell migration (GO:0010595)	1.75077	2.39217	0.619306	0.255036	['BMPR2', 'TMSB4X', 'ITGB1BP1']	Gene Ontology Biological Process (2018 version)	0.593399	upregulated
regulation of Notch signaling pathway (GO:0008593)	1.75077	2.39217	0.619306	0.255036	['UBC', 'ITGB1BP1', 'RPS27A']	Gene Ontology Biological Process (2018 version)	0.593399	upregulated
stress-activated protein kinase signaling cascade (GO:0031098)	1.75077	2.39217	0.619306	0.255036	['MAP2K1', 'UBC', 'RPS27A']	Gene Ontology Biological Process (2018 version)	0.593399	upregulated
vascular endothelial growth factor receptor signaling pathway (GO:0048010)	1.75077	2.39217	0.619306	0.255036	['BMPR2', 'BRK1', 'CRK']	Gene Ontology Biological Process (2018 version)	0.593399	upregulated
regulation of cytosolic calcium ion concentration (GO:0051480)	1.48209	2.00389	0.619306	0.258705	['BCAP31', 'FIS1', 'OPRL1', 'CIB2', 'SPPL3']	Gene Ontology Biological Process (2018 version)	0.587195	upregulated
regulation of cell communication (GO:0010646)	1.72494	2.31177	0.619306	0.261791	['RANGRF', 'CRK', 'YWHAG']	Gene Ontology Biological Process (2018 version)	0.582045	upregulated
response to insulin (GO:0032868)	1.72494	2.31177	0.619306	0.261791	['XBP1', 'SLC25A33', 'RHOQ']	Gene Ontology Biological Process (2018 version)	0.582045	upregulated
DNA metabolic process (GO:0006259)	1.28867	1.726	0.619306	0.262012	['MBD3', 'POLE4', 'PURA', 'BRIP1', 'VCP', 'RNASEH2A', 'UBC', 'NT5M', 'RPS27A', 'RAN']	Gene Ontology Biological Process (2018 version)	0.581678	upregulated
positive regulation of vascular endothelial growth factor receptor signaling pathway (GO:0030949)	3.55056	4.75479	0.619306	0.262064	['MT3']	Gene Ontology Biological Process (2018 version)	0.581593	upregulated
negative regulation of fibroblast growth factor receptor signaling pathway (GO:0040037)	3.55056	4.75479	0.619306	0.262064	['APLN']	Gene Ontology Biological Process (2018 version)	0.581593	upregulated
endosome transport via multivesicular body sorting pathway (GO:0032509)	3.55056	4.75479	0.619306	0.262064	['VCP']	Gene Ontology Biological Process (2018 version)	0.581593	upregulated
positive regulation of mRNA metabolic process (GO:1903313)	3.55056	4.75479	0.619306	0.262064	['RC3H1']	Gene Ontology Biological Process (2018 version)	0.581593	upregulated
negative regulation of vascular smooth muscle cell proliferation (GO:1904706)	3.55056	4.75479	0.619306	0.262064	['APLN']	Gene Ontology Biological Process (2018 version)	0.581593	upregulated
plasminogen activation (GO:0031639)	3.55056	4.75479	0.619306	0.262064	['PGK1']	Gene Ontology Biological Process (2018 version)	0.581593	upregulated
nitric oxide metabolic process (GO:0046209)	3.55056	4.75479	0.619306	0.262064	['SPR']	Gene Ontology Biological Process (2018 version)	0.581593	upregulated
tRNA 5'-leader removal (GO:0001682)	3.55056	4.75479	0.619306	0.262064	['POP5']	Gene Ontology Biological Process (2018 version)	0.581593	upregulated
cargo loading into COPII-coated vesicle (GO:0090110)	3.55056	4.75479	0.619306	0.262064	['SAR1A']	Gene Ontology Biological Process (2018 version)	0.581593	upregulated
cytoplasmic translational initiation (GO:0002183)	3.55056	4.75479	0.619306	0.262064	['EIF3M']	Gene Ontology Biological Process (2018 version)	0.581593	upregulated
regulation of skeletal muscle tissue development (GO:0048641)	3.55056	4.75479	0.619306	0.262064	['UQCC2']	Gene Ontology Biological Process (2018 version)	0.581593	upregulated
activation of cysteine-type endopeptidase activity (GO:0097202)	3.55056	4.75479	0.619306	0.262064	['TBC1D10A']	Gene Ontology Biological Process (2018 version)	0.581593	upregulated
kinetochore organization (GO:0051383)	3.55056	4.75479	0.619306	0.262064	['CENPW']	Gene Ontology Biological Process (2018 version)	0.581593	upregulated
ribosomal subunit export from nucleus (GO:0000054)	3.55056	4.75479	0.619306	0.262064	['RAN']	Gene Ontology Biological Process (2018 version)	0.581593	upregulated
regulation of angiotensin levels in blood (GO:0002002)	3.55056	4.75479	0.619306	0.262064	['ATP6AP2']	Gene Ontology Biological Process (2018 version)	0.581593	upregulated
regulation of blood vessel size (GO:0050880)	3.55056	4.75479	0.619306	0.262064	['ITGB1BP1']	Gene Ontology Biological Process (2018 version)	0.581593	upregulated
transcription from mitochondrial promoter (GO:0006390)	3.55056	4.75479	0.619306	0.262064	['SLC25A33']	Gene Ontology Biological Process (2018 version)	0.581593	upregulated
regulation of vascular endothelial cell proliferation (GO:1905562)	3.55056	4.75479	0.619306	0.262064	['APLN']	Gene Ontology Biological Process (2018 version)	0.581593	upregulated
pyrimidine deoxyribonucleotide catabolic process (GO:0009223)	3.55056	4.75479	0.619306	0.262064	['NT5M']	Gene Ontology Biological Process (2018 version)	0.581593	upregulated
regulation of antigen receptor-mediated signaling pathway (GO:0050854)	3.55056	4.75479	0.619306	0.262064	['RC3H1']	Gene Ontology Biological Process (2018 version)	0.581593	upregulated
negative regulation of substrate adhesion-dependent cell spreading (GO:1900025)	3.55056	4.75479	0.619306	0.262064	['ITGB1BP1']	Gene Ontology Biological Process (2018 version)	0.581593	upregulated
nucleoside catabolic process (GO:0009164)	3.55056	4.75479	0.619306	0.262064	['NT5M']	Gene Ontology Biological Process (2018 version)	0.581593	upregulated
endochondral bone morphogenesis (GO:0060350)	3.55056	4.75479	0.619306	0.262064	['BMPR2']	Gene Ontology Biological Process (2018 version)	0.581593	upregulated
skeletal muscle fiber development (GO:0048741)	3.55056	4.75479	0.619306	0.262064	['CAV2']	Gene Ontology Biological Process (2018 version)	0.581593	upregulated
regulation of systemic arterial blood pressure (GO:0003073)	3.55056	4.75479	0.619306	0.262064	['BMPR2']	Gene Ontology Biological Process (2018 version)	0.581593	upregulated
regulation of double-strand break repair via nonhomologous end joining (GO:2001032)	3.55056	4.75479	0.619306	0.262064	['NUDT16L1']	Gene Ontology Biological Process (2018 version)	0.581593	upregulated
negative regulation of chondrocyte differentiation (GO:0032331)	3.55056	4.75479	0.619306	0.262064	['TGFBR1']	Gene Ontology Biological Process (2018 version)	0.581593	upregulated
regulation of nitric-oxide synthase biosynthetic process (GO:0051769)	3.55056	4.75479	0.619306	0.262064	['GSTP1']	Gene Ontology Biological Process (2018 version)	0.581593	upregulated
negative regulation of ERAD pathway (GO:1904293)	3.55056	4.75479	0.619306	0.262064	['UBAC2']	Gene Ontology Biological Process (2018 version)	0.581593	upregulated
negative regulation of oxidoreductase activity (GO:0051354)	3.55056	4.75479	0.619306	0.262064	['MT3']	Gene Ontology Biological Process (2018 version)	0.581593	upregulated
protein insertion into membrane (GO:0051205)	3.55056	4.75479	0.619306	0.262064	['REEP1']	Gene Ontology Biological Process (2018 version)	0.581593	upregulated
regulation of protein glycosylation (GO:0060049)	3.55056	4.75479	0.619306	0.262064	['MT3']	Gene Ontology Biological Process (2018 version)	0.581593	upregulated
peptide metabolic process (GO:0006518)	1.56452	2.09177	0.619306	0.262631	['GSTP1', 'CPE', 'EEF1E1', 'SPPL3']	Gene Ontology Biological Process (2018 version)	0.580654	upregulated
monovalent inorganic cation transport (GO:0015672)	1.56452	2.09177	0.619306	0.262631	['SLC36A1', 'KCNJ4', 'KCNA6', 'KCNK1']	Gene Ontology Biological Process (2018 version)	0.580654	upregulated
regulation of cholesterol biosynthetic process (GO:0045540)	2.05686	2.73769	0.619306	0.264211	['FDPS', 'RAN']	Gene Ontology Biological Process (2018 version)	0.578049	upregulated
regulation of protein dephosphorylation (GO:0035304)	2.05686	2.73769	0.619306	0.264211	['CNEP1R1', 'SPPL3']	Gene Ontology Biological Process (2018 version)	0.578049	upregulated
response to peptide hormone (GO:0043434)	2.05686	2.73769	0.619306	0.264211	['XBP1', 'GNAI1']	Gene Ontology Biological Process (2018 version)	0.578049	upregulated
autophagy of mitochondrion (GO:0000422)	2.05686	2.73769	0.619306	0.264211	['FIS1', 'MAP1LC3A']	Gene Ontology Biological Process (2018 version)	0.578049	upregulated
sterol biosynthetic process (GO:0016126)	2.05686	2.73769	0.619306	0.264211	['FDPS', 'ACAT2']	Gene Ontology Biological Process (2018 version)	0.578049	upregulated
androgen receptor signaling pathway (GO:0030521)	2.05686	2.73769	0.619306	0.264211	['NCOA4', 'RAN']	Gene Ontology Biological Process (2018 version)	0.578049	upregulated
regulation of release of cytochrome c from mitochondria (GO:0090199)	2.05686	2.73769	0.619306	0.264211	['FAM162A', 'MFF']	Gene Ontology Biological Process (2018 version)	0.578049	upregulated
cellular response to transforming growth factor beta stimulus (GO:0071560)	2.06326	4.63528	0.621435	0.105761	['DLX1', 'SOX9', 'FOS', 'ZFP36L2', 'ZFP36L1']	Gene Ontology Biological Process (2018 version)	0.975676	downregulated
negative regulation of cell cycle (GO:0045786)	2.30455	5.17447	0.621435	0.105893	['TSPYL2', 'NR4A1', 'BTG2', 'DUSP1']	Gene Ontology Biological Process (2018 version)	0.975131	downregulated
phosphorylation (GO:0016310)	1.48122	3.3176	0.621435	0.106482	['MAP4K2', 'UQCRB', 'MATK', 'EIF2AK2', 'CDK11B', 'CLK2', 'HK1', 'CDK8', 'TAOK3', 'RPS6KB2', 'TLK1', 'TOP1', 'CDK15', 'MAP4K4']	Gene Ontology Biological Process (2018 version)	0.972725	downregulated
RNA secondary structure unwinding (GO:0010501)	2.73132	6.09504	0.621435	0.107363	['DDX5', 'DDX46', 'DDX42']	Gene Ontology Biological Process (2018 version)	0.969145	downregulated
negative regulation of protein modification by small protein conjugation or removal (GO:1903321)	2.73132	6.09504	0.621435	0.107363	['UBXN1', 'HDAC8', 'GTPBP4']	Gene Ontology Biological Process (2018 version)	0.969145	downregulated
interleukin-12-mediated signaling pathway (GO:0035722)	2.73132	6.09504	0.621435	0.107363	['HNRNPDL', 'HNRNPF', 'HNRNPA2B1']	Gene Ontology Biological Process (2018 version)	0.969145	downregulated
regulation of DNA metabolic process (GO:0051052)	2.73132	6.09504	0.621435	0.107363	['HDAC8', 'SMC3', 'MPHOSPH8']	Gene Ontology Biological Process (2018 version)	0.969145	downregulated
maturation of SSU-rRNA (GO:0030490)	2.73132	6.09504	0.621435	0.107363	['NOP14', 'MRPS9', 'UTP3']	Gene Ontology Biological Process (2018 version)	0.969145	downregulated
cellular response to interleukin-12 (GO:0071349)	2.73132	6.09504	0.621435	0.107363	['HNRNPDL', 'HNRNPF', 'HNRNPA2B1']	Gene Ontology Biological Process (2018 version)	0.969145	downregulated
regulation of cholesterol metabolic process (GO:0090181)	2.00402	2.59786	0.621647	0.273534	['FDPS', 'RAN']	Gene Ontology Biological Process (2018 version)	0.562988	upregulated
spliceosomal complex assembly (GO:0000245)	2.00402	2.59786	0.621647	0.273534	['SNRPD2', 'SNRPE']	Gene Ontology Biological Process (2018 version)	0.562988	upregulated
negative regulation of proteolysis (GO:0045861)	2.00402	2.59786	0.621647	0.273534	['CSTB', 'TMEM59']	Gene Ontology Biological Process (2018 version)	0.562988	upregulated
regulation of stress-activated MAPK cascade (GO:0032872)	2.00402	2.59786	0.621647	0.273534	['MAP2K1', 'GSTP1']	Gene Ontology Biological Process (2018 version)	0.562988	upregulated
positive regulation of receptor-mediated endocytosis (GO:0048260)	2.00402	2.59786	0.621647	0.273534	['RAB21', 'CBL']	Gene Ontology Biological Process (2018 version)	0.562988	upregulated
regulation of substrate adhesion-dependent cell spreading (GO:1900024)	2.00402	2.59786	0.621647	0.273534	['ITGB1BP1', 'CRK']	Gene Ontology Biological Process (2018 version)	0.562988	upregulated
response to endoplasmic reticulum stress (GO:0034976)	1.53368	1.9872	0.621647	0.273704	['SCAMP5', 'VCP', 'AMFR', 'DERL1']	Gene Ontology Biological Process (2018 version)	0.562718	upregulated
fatty acid metabolic process (GO:0006631)	1.53368	1.9872	0.621647	0.273704	['XBP1', 'NDUFAB1', 'NUDT19', 'MLYCD']	Gene Ontology Biological Process (2018 version)	0.562718	upregulated
protein N-linked glycosylation (GO:0006487)	1.67548	2.16078	0.621647	0.275368	['DPM3', 'VCP', 'TUSC3']	Gene Ontology Biological Process (2018 version)	0.560087	upregulated
nucleic acid phosphodiester bond hydrolysis (GO:0090305)	1.67548	2.16078	0.621647	0.275368	['UBC', 'RPS27A', 'RBX1']	Gene Ontology Biological Process (2018 version)	0.560087	upregulated
viral life cycle (GO:0019058)	1.51871	1.93723	0.621647	0.27927	['VCP', 'UBC', 'RPS27A', 'RAN']	Gene Ontology Biological Process (2018 version)	0.553975	upregulated
cellular response to starvation (GO:0009267)	1.51871	1.93723	0.621647	0.27927	['XBP1', 'IMPACT', 'BMPR2', 'MAP1LC3A']	Gene Ontology Biological Process (2018 version)	0.553975	upregulated
positive regulation of epithelial cell proliferation (GO:0050679)	1.51871	1.93723	0.621647	0.27927	['XBP1', 'BMPR2', 'TGFBR1', 'NME1']	Gene Ontology Biological Process (2018 version)	0.553975	upregulated
neuron fate commitment (GO:0048663)	3.25451	4.1368	0.621647	0.280523	['TGFBR1']	Gene Ontology Biological Process (2018 version)	0.552031	upregulated
regulation of execution phase of apoptosis (GO:1900117)	3.25451	4.1368	0.621647	0.280523	['BOK']	Gene Ontology Biological Process (2018 version)	0.552031	upregulated
negative regulation of viral release from host cell (GO:1902187)	3.25451	4.1368	0.621647	0.280523	['TRIM35']	Gene Ontology Biological Process (2018 version)	0.552031	upregulated
synaptic vesicle localization (GO:0097479)	3.25451	4.1368	0.621647	0.280523	['TMEM230']	Gene Ontology Biological Process (2018 version)	0.552031	upregulated
pathway-restricted SMAD protein phosphorylation (GO:0060389)	3.25451	4.1368	0.621647	0.280523	['TGFBR1']	Gene Ontology Biological Process (2018 version)	0.552031	upregulated
positive regulation of endothelial cell chemotaxis (GO:2001028)	3.25451	4.1368	0.621647	0.280523	['TMSB4X']	Gene Ontology Biological Process (2018 version)	0.552031	upregulated
protein neddylation (GO:0045116)	3.25451	4.1368	0.621647	0.280523	['RBX1']	Gene Ontology Biological Process (2018 version)	0.552031	upregulated
positive regulation of actin nucleation (GO:0051127)	3.25451	4.1368	0.621647	0.280523	['BRK1']	Gene Ontology Biological Process (2018 version)	0.552031	upregulated
atrial septum development (GO:0003283)	3.25451	4.1368	0.621647	0.280523	['BMPR2']	Gene Ontology Biological Process (2018 version)	0.552031	upregulated
DNA damage response, signal transduction by p53 class mediator resulting in transcription of p21 class mediator (GO:0006978)	3.25451	4.1368	0.621647	0.280523	['RPS27L']	Gene Ontology Biological Process (2018 version)	0.552031	upregulated
tricarboxylic acid metabolic process (GO:0072350)	3.25451	4.1368	0.621647	0.280523	['GLUD1']	Gene Ontology Biological Process (2018 version)	0.552031	upregulated
regulation of triglyceride biosynthetic process (GO:0010866)	3.25451	4.1368	0.621647	0.280523	['CNEP1R1']	Gene Ontology Biological Process (2018 version)	0.552031	upregulated
endoplasmic reticulum tubular network organization (GO:0071786)	3.25451	4.1368	0.621647	0.280523	['REEP1']	Gene Ontology Biological Process (2018 version)	0.552031	upregulated
negative regulation of epidermal growth factor-activated receptor activity (GO:0007175)	3.25451	4.1368	0.621647	0.280523	['CBL']	Gene Ontology Biological Process (2018 version)	0.552031	upregulated
regulation of production of miRNAs involved in gene silencing by miRNA (GO:1903798)	3.25451	4.1368	0.621647	0.280523	['MAP2K1']	Gene Ontology Biological Process (2018 version)	0.552031	upregulated
regulation of endothelial cell chemotaxis (GO:2001026)	3.25451	4.1368	0.621647	0.280523	['TMSB4X']	Gene Ontology Biological Process (2018 version)	0.552031	upregulated
positive regulation of lamellipodium assembly (GO:0010592)	3.25451	4.1368	0.621647	0.280523	['BRK1']	Gene Ontology Biological Process (2018 version)	0.552031	upregulated
regulation of cellular carbohydrate metabolic process (GO:0010675)	3.25451	4.1368	0.621647	0.280523	['MLYCD']	Gene Ontology Biological Process (2018 version)	0.552031	upregulated
cellular response to nitrogen levels (GO:0043562)	3.25451	4.1368	0.621647	0.280523	['MAP1LC3A']	Gene Ontology Biological Process (2018 version)	0.552031	upregulated
dicarboxylic acid catabolic process (GO:0043649)	3.25451	4.1368	0.621647	0.280523	['GLUD1']	Gene Ontology Biological Process (2018 version)	0.552031	upregulated
endothelial cell differentiation (GO:0045446)	3.25451	4.1368	0.621647	0.280523	['BMPR2']	Gene Ontology Biological Process (2018 version)	0.552031	upregulated
negative regulation of cartilage development (GO:0061037)	3.25451	4.1368	0.621647	0.280523	['TGFBR1']	Gene Ontology Biological Process (2018 version)	0.552031	upregulated
regulation of fatty acid oxidation (GO:0046320)	3.25451	4.1368	0.621647	0.280523	['MLYCD']	Gene Ontology Biological Process (2018 version)	0.552031	upregulated
chondroitin sulfate catabolic process (GO:0030207)	3.25451	4.1368	0.621647	0.280523	['IDS']	Gene Ontology Biological Process (2018 version)	0.552031	upregulated
secretion (GO:0046903)	3.25451	4.1368	0.621647	0.280523	['TPD52']	Gene Ontology Biological Process (2018 version)	0.552031	upregulated
regulation of oxidoreductase activity (GO:0051341)	3.25451	4.1368	0.621647	0.280523	['MT3']	Gene Ontology Biological Process (2018 version)	0.552031	upregulated
negative regulation of chemokine production (GO:0032682)	3.25451	4.1368	0.621647	0.280523	['GSTP1']	Gene Ontology Biological Process (2018 version)	0.552031	upregulated
regulation of superoxide anion generation (GO:0032928)	3.25451	4.1368	0.621647	0.280523	['GSTP1']	Gene Ontology Biological Process (2018 version)	0.552031	upregulated
cellular response to nitrogen starvation (GO:0006995)	3.25451	4.1368	0.621647	0.280523	['MAP1LC3A']	Gene Ontology Biological Process (2018 version)	0.552031	upregulated
viral translation (GO:0019081)	3.25451	4.1368	0.621647	0.280523	['EIF3F']	Gene Ontology Biological Process (2018 version)	0.552031	upregulated
regulation of plasma membrane bounded cell projection organization (GO:0120035)	3.25451	4.1368	0.621647	0.280523	['NCS1']	Gene Ontology Biological Process (2018 version)	0.552031	upregulated
positive regulation of histone H3-K4 methylation (GO:0051571)	3.25451	4.1368	0.621647	0.280523	['SMAD4']	Gene Ontology Biological Process (2018 version)	0.552031	upregulated
regulation of interleukin-1 beta production (GO:0032651)	3.25451	4.1368	0.621647	0.280523	['GSTP1']	Gene Ontology Biological Process (2018 version)	0.552031	upregulated
glycerolipid catabolic process (GO:0046503)	3.25451	4.1368	0.621647	0.280523	['GDE1']	Gene Ontology Biological Process (2018 version)	0.552031	upregulated
FAD binding (GO:0071949)	2.169	2.08734	0.624445	0.381994	['CYB5R3']	Gene Ontology Molecular Function (2018 version)	0.417944	downregulated
gamma-tubulin binding (GO:0043015)	2.169	2.08734	0.624445	0.381994	['TUBGCP3']	Gene Ontology Molecular Function (2018 version)	0.417944	downregulated
dynein complex binding (GO:0070840)	2.169	2.08734	0.624445	0.381994	['SMC3']	Gene Ontology Molecular Function (2018 version)	0.417944	downregulated
cadherin binding (GO:0045296)	1.15744	1.11235	0.624445	0.382495	['ATXN2L', 'SHTN1', 'USP8', 'RUVBL1', 'FXYD5', 'EPS15L1', 'EEF2', 'ARGLU1', 'EIF2A']	Gene Ontology Molecular Function (2018 version)	0.417374	downregulated
mitotic nuclear division (GO:0140014)	1.6518	2.08986	0.624599	0.282183	['RAB11A', 'MZT1', 'RAN']	Gene Ontology Biological Process (2018 version)	0.54947	upregulated
glycolipid biosynthetic process (GO:0009247)	1.95382	2.46734	0.624631	0.282852	['DPM3', 'NDUFAB1']	Gene Ontology Biological Process (2018 version)	0.548441	upregulated
regulation of ion transmembrane transporter activity (GO:0032412)	1.95382	2.46734	0.624631	0.282852	['FXYD7', 'RANGRF']	Gene Ontology Biological Process (2018 version)	0.548441	upregulated
euchromatin (GO:0000791)	1.9519	1.72827	0.625919	0.412537	['RBMX']	Gene Ontology Cellular Component (2018 version)	0.384537	downregulated
nucleotide-excision repair (GO:0006289)	1.50403	1.88873	0.628326	0.284854	['UBC', 'POLR2G', 'RPS27A', 'RBX1']	Gene Ontology Biological Process (2018 version)	0.545377	upregulated
translation initiation factor activity (GO:0003743)	3.56082	9.99557	0.62857	0.0603799	['EIF3M', 'EIF3F', 'EIF1']	Gene Ontology Molecular Function (2018 version)	1.21911	upregulated
antigen processing and presentation of exogenous peptide antigen via MHC class I, TAP-dependent (GO:0002479)	1.62877	2.02177	0.628675	0.289012	['PSMB4', 'PSMB3', 'VAMP3']	Gene Ontology Biological Process (2018 version)	0.539083	upregulated
negative regulation of protein kinase activity (GO:0006469)	1.48963	1.84164	0.628675	0.290455	['GSTP1', 'ITGB1BP1', 'YWHAG', 'PPM1F']	Gene Ontology Biological Process (2018 version)	0.536922	upregulated
Wnt signaling pathway (GO:0016055)	1.48963	1.84164	0.628675	0.290455	['UBC', 'CPE', 'RPS27A', 'RBX1']	Gene Ontology Biological Process (2018 version)	0.536922	upregulated
histone H3 acetylation (GO:0043966)	1.90606	2.34533	0.628675	0.292159	['POLE4', 'WDR5']	Gene Ontology Biological Process (2018 version)	0.534381	upregulated
cellular protein complex assembly (GO:0043623)	1.40695	1.73062	0.628675	0.292277	['EID2', 'SMAD4', 'CENPW', 'AP2S1', 'RBX1']	Gene Ontology Biological Process (2018 version)	0.534206	upregulated
protein modification by small protein conjugation (GO:0032446)	1.21766	1.48738	0.628675	0.294786	['MARCH2', 'VCP', 'CRBN', 'KLHL25', 'UBC', 'DERL1', 'FBXL3', 'VHL', 'RPS27A', 'KBTBD7', 'CBL', 'RBX1']	Gene Ontology Biological Process (2018 version)	0.530493	upregulated
negative regulation of focal adhesion assembly (GO:0051895)	3.00401	3.63158	0.628675	0.298522	['ITGB1BP1']	Gene Ontology Biological Process (2018 version)	0.525024	upregulated
pyrimidine-containing compound catabolic process (GO:0072529)	3.00401	3.63158	0.628675	0.298522	['NT5M']	Gene Ontology Biological Process (2018 version)	0.525024	upregulated
thymus development (GO:0048538)	3.00401	3.63158	0.628675	0.298522	['TGFBR1']	Gene Ontology Biological Process (2018 version)	0.525024	upregulated
negative regulation of secretion (GO:0051048)	3.00401	3.63158	0.628675	0.298522	['VAMP3']	Gene Ontology Biological Process (2018 version)	0.525024	upregulated
regulation of calcineurin-NFAT signaling cascade (GO:0070884)	3.00401	3.63158	0.628675	0.298522	['SPPL3']	Gene Ontology Biological Process (2018 version)	0.525024	upregulated
negative regulation of interleukin-1 beta production (GO:0032691)	3.00401	3.63158	0.628675	0.298522	['GSTP1']	Gene Ontology Biological Process (2018 version)	0.525024	upregulated
retrograde transport, endosome to plasma membrane (GO:1990126)	3.00401	3.63158	0.628675	0.298522	['SNX17']	Gene Ontology Biological Process (2018 version)	0.525024	upregulated
myotube cell development (GO:0014904)	3.00401	3.63158	0.628675	0.298522	['CAV2']	Gene Ontology Biological Process (2018 version)	0.525024	upregulated
regulation of nucleocytoplasmic transport (GO:0046822)	3.00401	3.63158	0.628675	0.298522	['UHMK1']	Gene Ontology Biological Process (2018 version)	0.525024	upregulated
acyl-CoA biosynthetic process (GO:0071616)	3.00401	3.63158	0.628675	0.298522	['MLYCD']	Gene Ontology Biological Process (2018 version)	0.525024	upregulated
cellular protein complex disassembly (GO:0043624)	3.00401	3.63158	0.628675	0.298522	['NAPA']	Gene Ontology Biological Process (2018 version)	0.525024	upregulated
positive regulation of DNA damage response, signal transduction by p53 class mediator (GO:0043517)	3.00401	3.63158	0.628675	0.298522	['EEF1E1']	Gene Ontology Biological Process (2018 version)	0.525024	upregulated
regulation of ventricular cardiac muscle cell membrane repolarization (GO:0060307)	3.00401	3.63158	0.628675	0.298522	['SNTA1']	Gene Ontology Biological Process (2018 version)	0.525024	upregulated
response to ATP (GO:0033198)	3.00401	3.63158	0.628675	0.298522	['CIB2']	Gene Ontology Biological Process (2018 version)	0.525024	upregulated
positive regulation of blood vessel diameter (GO:0097755)	3.00401	3.63158	0.628675	0.298522	['BMPR2']	Gene Ontology Biological Process (2018 version)	0.525024	upregulated
positive regulation of calcium ion-dependent exocytosis (GO:0045956)	3.00401	3.63158	0.628675	0.298522	['SCAMP5']	Gene Ontology Biological Process (2018 version)	0.525024	upregulated
regulation of protein modification by small protein conjugation or removal (GO:1903320)	3.00401	3.63158	0.628675	0.298522	['TGFBR1']	Gene Ontology Biological Process (2018 version)	0.525024	upregulated
histone H4-K16 acetylation (GO:0043984)	3.00401	3.63158	0.628675	0.298522	['WDR5']	Gene Ontology Biological Process (2018 version)	0.525024	upregulated
purine nucleotide catabolic process (GO:0006195)	3.00401	3.63158	0.628675	0.298522	['HINT1']	Gene Ontology Biological Process (2018 version)	0.525024	upregulated
regulation of transferase activity (GO:0051338)	3.00401	3.63158	0.628675	0.298522	['FEM1A']	Gene Ontology Biological Process (2018 version)	0.525024	upregulated
necroptotic process (GO:0070266)	3.00401	3.63158	0.628675	0.298522	['PGAM5']	Gene Ontology Biological Process (2018 version)	0.525024	upregulated
negative regulation of cell migration involved in sprouting angiogenesis (GO:0090051)	3.00401	3.63158	0.628675	0.298522	['ITGB1BP1']	Gene Ontology Biological Process (2018 version)	0.525024	upregulated
negative regulation of endoplasmic reticulum stress-induced intrinsic apoptotic signaling pathway (GO:1902236)	3.00401	3.63158	0.628675	0.298522	['XBP1']	Gene Ontology Biological Process (2018 version)	0.525024	upregulated
DNA damage response, signal transduction resulting in transcription (GO:0042772)	3.00401	3.63158	0.628675	0.298522	['RPS27L']	Gene Ontology Biological Process (2018 version)	0.525024	upregulated
metallo-sulfur cluster assembly (GO:0031163)	3.00401	3.63158	0.628675	0.298522	['ISCU']	Gene Ontology Biological Process (2018 version)	0.525024	upregulated
Golgi to vacuole transport (GO:0006896)	3.00401	3.63158	0.628675	0.298522	['GOSR2']	Gene Ontology Biological Process (2018 version)	0.525024	upregulated
stem cell development (GO:0048864)	3.00401	3.63158	0.628675	0.298522	['TAPT1']	Gene Ontology Biological Process (2018 version)	0.525024	upregulated
regulation of mRNA catabolic process (GO:0061013)	3.00401	3.63158	0.628675	0.298522	['RC3H1']	Gene Ontology Biological Process (2018 version)	0.525024	upregulated
acetyl-CoA metabolic process (GO:0006084)	3.00401	3.63158	0.628675	0.298522	['MLYCD']	Gene Ontology Biological Process (2018 version)	0.525024	upregulated
purine-containing compound salvage (GO:0043101)	3.00401	3.63158	0.628675	0.298522	['APRT']	Gene Ontology Biological Process (2018 version)	0.525024	upregulated
intermediate filament organization (GO:0045109)	3.00401	3.63158	0.628675	0.298522	['GFAP']	Gene Ontology Biological Process (2018 version)	0.525024	upregulated
regulation of Golgi organization (GO:1903358)	3.00401	3.63158	0.628675	0.298522	['MAP2K1']	Gene Ontology Biological Process (2018 version)	0.525024	upregulated
ncRNA transcription (GO:0098781)	3.00401	3.63158	0.628675	0.298522	['SPIN1']	Gene Ontology Biological Process (2018 version)	0.525024	upregulated
regulation of fibroblast migration (GO:0010762)	3.00401	3.63158	0.628675	0.298522	['ITGB1BP1']	Gene Ontology Biological Process (2018 version)	0.525024	upregulated
clathrin coat assembly (GO:0048268)	3.00401	3.63158	0.628675	0.298522	['AP2S1']	Gene Ontology Biological Process (2018 version)	0.525024	upregulated
regulation of protein ubiquitination (GO:0031396)	2.04167	4.52281	0.629675	0.109126	['UBXN1', 'FBXW7', 'HDAC8', 'GTPBP4', 'MALT1']	Gene Ontology Biological Process (2018 version)	0.962074	downregulated
myeloid cell differentiation (GO:0030099)	1.86059	2.23113	0.630663	0.301449	['RPS14', 'RPS19']	Gene Ontology Biological Process (2018 version)	0.520786	upregulated
regulation of steroid biosynthetic process (GO:0050810)	1.86059	2.23113	0.630663	0.301449	['FDPS', 'RAN']	Gene Ontology Biological Process (2018 version)	0.520786	upregulated
microtubule cytoskeleton organization involved in mitosis (GO:1902850)	1.86059	2.23113	0.630663	0.301449	['DCTN2', 'RAN']	Gene Ontology Biological Process (2018 version)	0.520786	upregulated
regulation of focal adhesion assembly (GO:0051893)	1.86059	2.23113	0.630663	0.301449	['ITGB1BP1', 'PPM1F']	Gene Ontology Biological Process (2018 version)	0.520786	upregulated
posttranscriptional regulation of gene expression (GO:0010608)	1.86059	2.23113	0.630663	0.301449	['RC3H1', 'PUM2']	Gene Ontology Biological Process (2018 version)	0.520786	upregulated
negative regulation of type I interferon production (GO:0032480)	1.86059	2.23113	0.630663	0.301449	['UBC', 'RPS27A']	Gene Ontology Biological Process (2018 version)	0.520786	upregulated
glycolytic process (GO:0006096)	3.72519	8.15957	0.632157	0.111874	['BPGM', 'HK1']	Gene Ontology Biological Process (2018 version)	0.951269	downregulated
chromosome condensation (GO:0030261)	3.72519	8.15957	0.632157	0.111874	['AKAP8L', 'ACIN1']	Gene Ontology Biological Process (2018 version)	0.951269	downregulated
regulation of androgen receptor signaling pathway (GO:0060765)	3.72519	8.15957	0.632157	0.111874	['DDX5', 'SAFB2']	Gene Ontology Biological Process (2018 version)	0.951269	downregulated
apoptotic nuclear changes (GO:0030262)	3.72519	8.15957	0.632157	0.111874	['ACIN1', 'HMGB1']	Gene Ontology Biological Process (2018 version)	0.951269	downregulated
regulation of neuronal synaptic plasticity (GO:0048168)	3.55568	7.53572	0.632157	0.12011	['ARC', 'SHISA7']	Gene Ontology Biological Process (2018 version)	0.920421	downregulated
ATP generation from ADP (GO:0006757)	3.55568	7.53572	0.632157	0.12011	['BPGM', 'HK1']	Gene Ontology Biological Process (2018 version)	0.920421	downregulated
DNA geometric change (GO:0032392)	3.55568	7.53572	0.632157	0.12011	['HNRNPA2B1', 'HMGB1']	Gene Ontology Biological Process (2018 version)	0.920421	downregulated
histone mRNA metabolic process (GO:0008334)	3.55568	7.53572	0.632157	0.12011	['SSB', 'SNRPD3']	Gene Ontology Biological Process (2018 version)	0.920421	downregulated
regulation of chromosome organization (GO:0033044)	3.55568	7.53572	0.632157	0.12011	['HNRNPU', 'HDAC8']	Gene Ontology Biological Process (2018 version)	0.920421	downregulated
dendritic spine organization (GO:0097061)	3.55568	7.53572	0.632157	0.12011	['ARC', 'SHANK1']	Gene Ontology Biological Process (2018 version)	0.920421	downregulated
negative regulation of G1/S transition of mitotic cell cycle (GO:2000134)	3.55568	7.53572	0.632157	0.12011	['PLK3', 'BRD7']	Gene Ontology Biological Process (2018 version)	0.920421	downregulated
regulation of hematopoietic stem cell differentiation (GO:1902036)	2.17608	4.56849	0.632157	0.122528	['PSMC6', 'LDB1', 'PSMC1', 'EIF2AK2']	Gene Ontology Biological Process (2018 version)	0.911765	downregulated
positive regulation of JNK cascade (GO:0046330)	2.17608	4.56849	0.632157	0.122528	['MAP4K2', 'TAOK3', 'HMGB1', 'CTGF']	Gene Ontology Biological Process (2018 version)	0.911765	downregulated
regulation of hematopoietic progenitor cell differentiation (GO:1901532)	2.14616	4.43125	0.632157	0.126852	['PSMC6', 'LDB1', 'PSMC1', 'EIF2AK2']	Gene Ontology Biological Process (2018 version)	0.896704	downregulated
glycolytic process through glucose-6-phosphate (GO:0061620)	3.40091	6.97836	0.632157	0.128489	['BPGM', 'HK1']	Gene Ontology Biological Process (2018 version)	0.891134	downregulated
canonical glycolysis (GO:0061621)	3.40091	6.97836	0.632157	0.128489	['BPGM', 'HK1']	Gene Ontology Biological Process (2018 version)	0.891134	downregulated
peptidyl-tyrosine dephosphorylation (GO:0035335)	3.40091	6.97836	0.632157	0.128489	['DUSP1', 'DUSP6']	Gene Ontology Biological Process (2018 version)	0.891134	downregulated
modulation of excitatory postsynaptic potential (GO:0098815)	3.40091	6.97836	0.632157	0.128489	['RIMS2', 'SHANK1']	Gene Ontology Biological Process (2018 version)	0.891134	downregulated
long-chain fatty acid transport (GO:0015909)	3.40091	6.97836	0.632157	0.128489	['FABP3', 'ACSL3']	Gene Ontology Biological Process (2018 version)	0.891134	downregulated
glucose catabolic process to pyruvate (GO:0061718)	3.40091	6.97836	0.632157	0.128489	['BPGM', 'HK1']	Gene Ontology Biological Process (2018 version)	0.891134	downregulated
regulation of protein ubiquitination involved in ubiquitin-dependent protein catabolic process (GO:2000058)	3.40091	6.97836	0.632157	0.128489	['FBXW7', 'RPL23']	Gene Ontology Biological Process (2018 version)	0.891134	downregulated
positive regulation of JUN kinase activity (GO:0043507)	2.49835	5.11338	0.632157	0.12916	['MAP4K2', 'TAOK3', 'MAP2K7']	Gene Ontology Biological Process (2018 version)	0.888871	downregulated
regulation of cellular protein metabolic process (GO:0032268)	2.49835	5.11338	0.632157	0.12916	['ATXN2', 'PUM3', 'EIF2A']	Gene Ontology Biological Process (2018 version)	0.888871	downregulated
positive regulation of transferase activity (GO:0051347)	1.79581	3.67262	0.632157	0.129367	['CCT2', 'PABPN1', 'FBXW7', 'IGF2', 'MAP2K7', 'TOPORS']	Gene Ontology Biological Process (2018 version)	0.888178	downregulated
positive regulation of translation (GO:0045727)	2.11704	4.29917	0.632157	0.131238	['RMND1', 'RPS6KB2', 'UPF3B', 'EEF2']	Gene Ontology Biological Process (2018 version)	0.881939	downregulated
regulation of signal transduction by p53 class mediator (GO:1901796)	1.78211	3.60075	0.632157	0.13259	['PLK3', 'TAF15', 'RPL23', 'CHD3', 'SSRP1', 'BRD7']	Gene Ontology Biological Process (2018 version)	0.87749	downregulated
nucleotide-excision repair (GO:0006289)	1.90223	3.82206	0.632157	0.134089	['ISY1', 'SUMO1', 'POLR2B', 'UVSSA', 'RAD23B']	Gene Ontology Biological Process (2018 version)	0.872608	downregulated
cytoskeleton-dependent intracellular transport (GO:0030705)	3.25904	6.47823	0.632157	0.137	['DYNC1I2', 'MYO10']	Gene Ontology Biological Process (2018 version)	0.86328	downregulated
regulation of pri-miRNA transcription from RNA polymerase II promoter (GO:1902893)	3.25904	6.47823	0.632157	0.137	['SOX9', 'FOS']	Gene Ontology Biological Process (2018 version)	0.86328	downregulated
negative regulation of telomere maintenance via telomere lengthening (GO:1904357)	3.25904	6.47823	0.632157	0.137	['HNRNPU', 'HNRNPA1']	Gene Ontology Biological Process (2018 version)	0.86328	downregulated
regulation of protein serine/threonine kinase activity (GO:0071900)	2.06112	4.04951	0.632157	0.140196	['BCCIP', 'TRIB1', 'CALM2', 'GTPBP4']	Gene Ontology Biological Process (2018 version)	0.853263	downregulated
positive regulation of protein kinase activity (GO:0045860)	1.66384	3.26251	0.632157	0.140741	['EGR1', 'MAP4K2', 'TAOK3', 'MAP2K7', 'CALM2', 'CYR61', 'MAP4K4']	Gene Ontology Biological Process (2018 version)	0.851579	downregulated
negative regulation of delayed rectifier potassium channel activity (GO:1902260)	7.81363	15.3097	0.632157	0.140948	['SUMO1']	Gene Ontology Biological Process (2018 version)	0.850942	downregulated
negative regulation of membrane potential (GO:0045837)	7.81363	15.3097	0.632157	0.140948	['ARL6IP5']	Gene Ontology Biological Process (2018 version)	0.850942	downregulated
cellular response to granulocyte macrophage colony-stimulating factor stimulus (GO:0097011)	7.81363	15.3097	0.632157	0.140948	['ZFP36L2']	Gene Ontology Biological Process (2018 version)	0.850942	downregulated
chondrocyte development (GO:0002063)	7.81363	15.3097	0.632157	0.140948	['SOX9']	Gene Ontology Biological Process (2018 version)	0.850942	downregulated
mitochondrial RNA processing (GO:0000963)	7.81363	15.3097	0.632157	0.140948	['PNPT1']	Gene Ontology Biological Process (2018 version)	0.850942	downregulated
positive regulation of oxidative stress-induced cell death (GO:1903209)	7.81363	15.3097	0.632157	0.140948	['SFPQ']	Gene Ontology Biological Process (2018 version)	0.850942	downregulated
epithelial tube formation (GO:0072175)	7.81363	15.3097	0.632157	0.140948	['SOX9']	Gene Ontology Biological Process (2018 version)	0.850942	downregulated
positive regulation of kidney development (GO:0090184)	7.81363	15.3097	0.632157	0.140948	['SOX9']	Gene Ontology Biological Process (2018 version)	0.850942	downregulated
positive regulation of autophagosome maturation (GO:1901098)	7.81363	15.3097	0.632157	0.140948	['FYCO1']	Gene Ontology Biological Process (2018 version)	0.850942	downregulated
regulation of cardiac muscle hypertrophy in response to stress (GO:1903242)	7.81363	15.3097	0.632157	0.140948	['MLIP']	Gene Ontology Biological Process (2018 version)	0.850942	downregulated
regulation of male gonad development (GO:2000018)	7.81363	15.3097	0.632157	0.140948	['SOX9']	Gene Ontology Biological Process (2018 version)	0.850942	downregulated
negative regulation of T cell differentiation in thymus (GO:0033085)	7.81363	15.3097	0.632157	0.140948	['ZC3H8']	Gene Ontology Biological Process (2018 version)	0.850942	downregulated
dosage compensation by inactivation of X chromosome (GO:0009048)	7.81363	15.3097	0.632157	0.140948	['HNRNPU']	Gene Ontology Biological Process (2018 version)	0.850942	downregulated
rRNA transport (GO:0051029)	7.81363	15.3097	0.632157	0.140948	['PNPT1']	Gene Ontology Biological Process (2018 version)	0.850942	downregulated
5S class rRNA transcription from RNA polymerase III type 1 promoter (GO:0042791)	7.81363	15.3097	0.632157	0.140948	['GTF3C6']	Gene Ontology Biological Process (2018 version)	0.850942	downregulated
negative regulation of lymphocyte migration (GO:2000402)	7.81363	15.3097	0.632157	0.140948	['LRCH1']	Gene Ontology Biological Process (2018 version)	0.850942	downregulated
regulation of thymocyte apoptotic process (GO:0070243)	7.81363	15.3097	0.632157	0.140948	['ZC3H8']	Gene Ontology Biological Process (2018 version)	0.850942	downregulated
negative regulation of meiotic cell cycle (GO:0051447)	7.81363	15.3097	0.632157	0.140948	['DUSP1']	Gene Ontology Biological Process (2018 version)	0.850942	downregulated
regulation of nuclear cell cycle DNA replication (GO:0033262)	7.81363	15.3097	0.632157	0.140948	['CDC7']	Gene Ontology Biological Process (2018 version)	0.850942	downregulated
negative regulation of catecholamine secretion (GO:0033604)	7.81363	15.3097	0.632157	0.140948	['CRH']	Gene Ontology Biological Process (2018 version)	0.850942	downregulated
viral release from host cell (GO:0019076)	7.81363	15.3097	0.632157	0.140948	['PPID']	Gene Ontology Biological Process (2018 version)	0.850942	downregulated
protein retention in ER lumen (GO:0006621)	7.81363	15.3097	0.632157	0.140948	['OS9']	Gene Ontology Biological Process (2018 version)	0.850942	downregulated
regulation of translational initiation in response to stress (GO:0043558)	7.81363	15.3097	0.632157	0.140948	['PPP1R15A']	Gene Ontology Biological Process (2018 version)	0.850942	downregulated
positive regulation of hormone metabolic process (GO:0032352)	7.81363	15.3097	0.632157	0.140948	['EGR1']	Gene Ontology Biological Process (2018 version)	0.850942	downregulated
tRNA transcription from RNA polymerase III promoter (GO:0042797)	7.81363	15.3097	0.632157	0.140948	['GTF3C6']	Gene Ontology Biological Process (2018 version)	0.850942	downregulated
response to granulocyte macrophage colony-stimulating factor (GO:0097012)	7.81363	15.3097	0.632157	0.140948	['ZFP36L2']	Gene Ontology Biological Process (2018 version)	0.850942	downregulated
cellular response to chemokine (GO:1990869)	7.81363	15.3097	0.632157	0.140948	['LRCH1']	Gene Ontology Biological Process (2018 version)	0.850942	downregulated
response to chemokine (GO:1990868)	7.81363	15.3097	0.632157	0.140948	['LRCH1']	Gene Ontology Biological Process (2018 version)	0.850942	downregulated
regulation of mesenchymal stem cell differentiation (GO:2000739)	7.81363	15.3097	0.632157	0.140948	['SOX9']	Gene Ontology Biological Process (2018 version)	0.850942	downregulated
dendrite extension (GO:0097484)	7.81363	15.3097	0.632157	0.140948	['AUTS2']	Gene Ontology Biological Process (2018 version)	0.850942	downregulated
exit from host cell (GO:0035891)	7.81363	15.3097	0.632157	0.140948	['PPID']	Gene Ontology Biological Process (2018 version)	0.850942	downregulated
regulation of wound healing, spreading of epidermal cells (GO:1903689)	7.81363	15.3097	0.632157	0.140948	['RREB1']	Gene Ontology Biological Process (2018 version)	0.850942	downregulated
regulation of keratinocyte apoptotic process (GO:1902172)	7.81363	15.3097	0.632157	0.140948	['ZFP36L1']	Gene Ontology Biological Process (2018 version)	0.850942	downregulated
regulation of mitotic spindle checkpoint (GO:1903504)	7.81363	15.3097	0.632157	0.140948	['DUSP1']	Gene Ontology Biological Process (2018 version)	0.850942	downregulated
regulation of cellular carbohydrate catabolic process (GO:0043471)	7.81363	15.3097	0.632157	0.140948	['BPGM']	Gene Ontology Biological Process (2018 version)	0.850942	downregulated
positive regulation of microtubule motor activity (GO:2000576)	7.81363	15.3097	0.632157	0.140948	['DYNC1I2']	Gene Ontology Biological Process (2018 version)	0.850942	downregulated
definitive hemopoiesis (GO:0060216)	7.81363	15.3097	0.632157	0.140948	['ZFP36L2']	Gene Ontology Biological Process (2018 version)	0.850942	downregulated
negative regulation of amino acid transport (GO:0051956)	7.81363	15.3097	0.632157	0.140948	['ARL6IP5']	Gene Ontology Biological Process (2018 version)	0.850942	downregulated
response to UV-A (GO:0070141)	7.81363	15.3097	0.632157	0.140948	['PPID']	Gene Ontology Biological Process (2018 version)	0.850942	downregulated
vitamin A metabolic process (GO:0006776)	7.81363	15.3097	0.632157	0.140948	['ARID4A']	Gene Ontology Biological Process (2018 version)	0.850942	downregulated
Golgi disassembly (GO:0090166)	7.81363	15.3097	0.632157	0.140948	['PLK3']	Gene Ontology Biological Process (2018 version)	0.850942	downregulated
regulation of protein localization to cell cortex (GO:1904776)	7.81363	15.3097	0.632157	0.140948	['EPB41L2']	Gene Ontology Biological Process (2018 version)	0.850942	downregulated
photoreceptor cell differentiation (GO:0046530)	7.81363	15.3097	0.632157	0.140948	['ARL3']	Gene Ontology Biological Process (2018 version)	0.850942	downregulated
intermediate filament bundle assembly (GO:0045110)	7.81363	15.3097	0.632157	0.140948	['NEFM']	Gene Ontology Biological Process (2018 version)	0.850942	downregulated
rescue of stalled ribosome (GO:0072344)	7.81363	15.3097	0.632157	0.140948	['NEMF']	Gene Ontology Biological Process (2018 version)	0.850942	downregulated
positive regulation of osteoblast proliferation (GO:0033690)	7.81363	15.3097	0.632157	0.140948	['CYR61']	Gene Ontology Biological Process (2018 version)	0.850942	downregulated
regulation of ribonucleoprotein complex localization (GO:2000197)	7.81363	15.3097	0.632157	0.140948	['AKAP8L']	Gene Ontology Biological Process (2018 version)	0.850942	downregulated
spermine metabolic process (GO:0008215)	7.81363	15.3097	0.632157	0.140948	['SAT2']	Gene Ontology Biological Process (2018 version)	0.850942	downregulated
interphase microtubule nucleation by interphase microtubule organizing center (GO:0051415)	7.81363	15.3097	0.632157	0.140948	['TUBGCP3']	Gene Ontology Biological Process (2018 version)	0.850942	downregulated
regulation of mRNA export from nucleus (GO:0010793)	7.81363	15.3097	0.632157	0.140948	['AKAP8L']	Gene Ontology Biological Process (2018 version)	0.850942	downregulated
regulation of osteoclast development (GO:2001204)	7.81363	15.3097	0.632157	0.140948	['FBXW7']	Gene Ontology Biological Process (2018 version)	0.850942	downregulated
viral gene expression (GO:0019080)	1.8658	3.64647	0.632157	0.141653	['RPL30', 'RPS29', 'RPL23', 'RPL27', 'RPL28']	Gene Ontology Biological Process (2018 version)	0.848773	downregulated
modulation by host of viral transcription (GO:0043921)	3.12851	6.02765	0.632157	0.145631	['SNW1', 'GTF2B']	Gene Ontology Biological Process (2018 version)	0.836748	downregulated
regulation of autophagy of mitochondrion (GO:1903146)	3.12851	6.02765	0.632157	0.145631	['FBXW7', 'RUVBL1']	Gene Ontology Biological Process (2018 version)	0.836748	downregulated
positive regulation of cell cycle arrest (GO:0071158)	2.00806	3.81772	0.632157	0.149391	['PLK3', 'BTG2', 'RPL23', 'CNOT3']	Gene Ontology Biological Process (2018 version)	0.825677	downregulated
cytoplasmic translation (GO:0002181)	2.30193	4.33106	0.632157	0.152363	['RPL30', 'RPS29', 'GSPT2']	Gene Ontology Biological Process (2018 version)	0.817121	downregulated
viral transcription (GO:0019083)	1.81369	3.40087	0.632157	0.153338	['RPL30', 'RPS29', 'RPL23', 'RPL27', 'RPL28']	Gene Ontology Biological Process (2018 version)	0.81435	downregulated
negative regulation of homeostatic process (GO:0032845)	3.00803	5.62022	0.632157	0.15437	['LDB1', 'ZFP36L1']	Gene Ontology Biological Process (2018 version)	0.811438	downregulated
negative regulation of JNK cascade (GO:0046329)	3.00803	5.62022	0.632157	0.15437	['TAOK3', 'GPS2']	Gene Ontology Biological Process (2018 version)	0.811438	downregulated
regulation of defense response to virus by virus (GO:0050690)	3.00803	5.62022	0.632157	0.15437	['EIF2AK2', 'AP1S3']	Gene Ontology Biological Process (2018 version)	0.811438	downregulated
positive regulation of DNA biosynthetic process (GO:2000573)	2.25755	4.16042	0.632157	0.158358	['CCT2', 'HNRNPA1', 'MAP2K7']	Gene Ontology Biological Process (2018 version)	0.80036	downregulated
regulation of mitotic nuclear division (GO:0007088)	1.95766	3.6022	0.632157	0.158809	['IGF2', 'CHMP2A', 'HNRNPU', 'SMC3']	Gene Ontology Biological Process (2018 version)	0.799125	downregulated
negative regulation of receptor internalization (GO:0002091)	6.51102	11.8338	0.632157	0.162431	['ATXN2']	Gene Ontology Biological Process (2018 version)	0.789332	downregulated
regulation of NADP metabolic process (GO:1902031)	6.51102	11.8338	0.632157	0.162431	['BPGM']	Gene Ontology Biological Process (2018 version)	0.789332	downregulated
regulation of toll-like receptor 9 signaling pathway (GO:0034163)	6.51102	11.8338	0.632157	0.162431	['HMGB1']	Gene Ontology Biological Process (2018 version)	0.789332	downregulated
inositol phosphate dephosphorylation (GO:0046855)	6.51102	11.8338	0.632157	0.162431	['INPP1']	Gene Ontology Biological Process (2018 version)	0.789332	downregulated
tRNA transcription (GO:0009304)	6.51102	11.8338	0.632157	0.162431	['GTF3C6']	Gene Ontology Biological Process (2018 version)	0.789332	downregulated
endonucleolytic cleavage in ITS1 to separate SSU-rRNA from 5.8S rRNA and LSU-rRNA from tricistronic rRNA transcript (SSU-rRNA, 5.8S rRNA, LSU-rRNA) (GO:0000447)	6.51102	11.8338	0.632157	0.162431	['NOP14']	Gene Ontology Biological Process (2018 version)	0.789332	downregulated
attachment of GPI anchor to protein (GO:0016255)	6.51102	11.8338	0.632157	0.162431	['PIGK']	Gene Ontology Biological Process (2018 version)	0.789332	downregulated
morphogenesis of a polarized epithelium (GO:0001738)	6.51102	11.8338	0.632157	0.162431	['TRAF3IP1']	Gene Ontology Biological Process (2018 version)	0.789332	downregulated
phosphorylated carbohydrate dephosphorylation (GO:0046838)	6.51102	11.8338	0.632157	0.162431	['INPP1']	Gene Ontology Biological Process (2018 version)	0.789332	downregulated
retinoic acid receptor signaling pathway (GO:0048384)	6.51102	11.8338	0.632157	0.162431	['SNW1']	Gene Ontology Biological Process (2018 version)	0.789332	downregulated
box C/D snoRNP assembly (GO:0000492)	6.51102	11.8338	0.632157	0.162431	['RUVBL1']	Gene Ontology Biological Process (2018 version)	0.789332	downregulated
chitin metabolic process (GO:0006030)	6.51102	11.8338	0.632157	0.162431	['OVGP1']	Gene Ontology Biological Process (2018 version)	0.789332	downregulated
regulation of chemokine biosynthetic process (GO:0045073)	6.51102	11.8338	0.632157	0.162431	['EGR1']	Gene Ontology Biological Process (2018 version)	0.789332	downregulated
positive regulation of insulin receptor signaling pathway (GO:0046628)	6.51102	11.8338	0.632157	0.162431	['IGF2']	Gene Ontology Biological Process (2018 version)	0.789332	downregulated
V(D)J recombination (GO:0033151)	6.51102	11.8338	0.632157	0.162431	['HMGB1']	Gene Ontology Biological Process (2018 version)	0.789332	downregulated
regulation of dendritic cell differentiation (GO:2001198)	6.51102	11.8338	0.632157	0.162431	['HMGB1']	Gene Ontology Biological Process (2018 version)	0.789332	downregulated
tRNA 3'-end processing (GO:0042780)	6.51102	11.8338	0.632157	0.162431	['SSB']	Gene Ontology Biological Process (2018 version)	0.789332	downregulated
transcription-dependent tethering of RNA polymerase II gene DNA at nuclear periphery (GO:0000972)	6.51102	11.8338	0.632157	0.162431	['LDB1']	Gene Ontology Biological Process (2018 version)	0.789332	downregulated
G-quadruplex DNA unwinding (GO:0044806)	6.51102	11.8338	0.632157	0.162431	['HNRNPA2B1']	Gene Ontology Biological Process (2018 version)	0.789332	downregulated
ribosomal protein import into nucleus (GO:0006610)	6.51102	11.8338	0.632157	0.162431	['RPL23']	Gene Ontology Biological Process (2018 version)	0.789332	downregulated
positive regulation of histone H4 acetylation (GO:0090240)	6.51102	11.8338	0.632157	0.162431	['AUTS2']	Gene Ontology Biological Process (2018 version)	0.789332	downregulated
negative regulation of osteoblast proliferation (GO:0033689)	6.51102	11.8338	0.632157	0.162431	['EIF2AK2']	Gene Ontology Biological Process (2018 version)	0.789332	downregulated
positive regulation of isomerase activity (GO:0010912)	6.51102	11.8338	0.632157	0.162431	['HNRNPU']	Gene Ontology Biological Process (2018 version)	0.789332	downregulated
regulation of RNA polymerase II regulatory region sequence-specific DNA binding (GO:1903025)	6.51102	11.8338	0.632157	0.162431	['DDRGK1']	Gene Ontology Biological Process (2018 version)	0.789332	downregulated
regulation of chromatin assembly or disassembly (GO:0001672)	6.51102	11.8338	0.632157	0.162431	['TLK1']	Gene Ontology Biological Process (2018 version)	0.789332	downregulated
positive regulation of glutamate receptor signaling pathway (GO:1900451)	6.51102	11.8338	0.632157	0.162431	['ARC']	Gene Ontology Biological Process (2018 version)	0.789332	downregulated
postsynaptic density assembly (GO:0097107)	6.51102	11.8338	0.632157	0.162431	['SHANK1']	Gene Ontology Biological Process (2018 version)	0.789332	downregulated
regulation of endocytic recycling (GO:2001135)	6.51102	11.8338	0.632157	0.162431	['ACTN2']	Gene Ontology Biological Process (2018 version)	0.789332	downregulated
regulation of microtubule binding (GO:1904526)	6.51102	11.8338	0.632157	0.162431	['GAS8']	Gene Ontology Biological Process (2018 version)	0.789332	downregulated
pri-miRNA transcription from RNA polymerase II promoter (GO:0061614)	6.51102	11.8338	0.632157	0.162431	['DDX5']	Gene Ontology Biological Process (2018 version)	0.789332	downregulated
radial glial cell differentiation (GO:0060019)	6.51102	11.8338	0.632157	0.162431	['METTL14']	Gene Ontology Biological Process (2018 version)	0.789332	downregulated
negative regulation of transcription elongation from RNA polymerase II promoter (GO:0034244)	6.51102	11.8338	0.632157	0.162431	['HNRNPU']	Gene Ontology Biological Process (2018 version)	0.789332	downregulated
neurotransmitter receptor transport, postsynaptic endosome to lysosome (GO:0098943)	6.51102	11.8338	0.632157	0.162431	['CACNG3']	Gene Ontology Biological Process (2018 version)	0.789332	downregulated
positive regulation of mast cell degranulation (GO:0043306)	6.51102	11.8338	0.632157	0.162431	['SNX4']	Gene Ontology Biological Process (2018 version)	0.789332	downregulated
regulation of myosin-light-chain-phosphatase activity (GO:0035507)	6.51102	11.8338	0.632157	0.162431	['PPP1R12A']	Gene Ontology Biological Process (2018 version)	0.789332	downregulated
regulation of hormone biosynthetic process (GO:0046885)	6.51102	11.8338	0.632157	0.162431	['EGR1']	Gene Ontology Biological Process (2018 version)	0.789332	downregulated
erythrocyte development (GO:0048821)	6.51102	11.8338	0.632157	0.162431	['LYAR']	Gene Ontology Biological Process (2018 version)	0.789332	downregulated
negative regulation of muscle hypertrophy (GO:0014741)	6.51102	11.8338	0.632157	0.162431	['MLIP']	Gene Ontology Biological Process (2018 version)	0.789332	downregulated
regulation of cyclic-nucleotide phosphodiesterase activity (GO:0051342)	6.51102	11.8338	0.632157	0.162431	['CALM2']	Gene Ontology Biological Process (2018 version)	0.789332	downregulated
substrate-dependent cell migration, cell extension (GO:0006930)	6.51102	11.8338	0.632157	0.162431	['SHTN1']	Gene Ontology Biological Process (2018 version)	0.789332	downregulated
angiotensin-activated signaling pathway (GO:0038166)	6.51102	11.8338	0.632157	0.162431	['ACTN2']	Gene Ontology Biological Process (2018 version)	0.789332	downregulated
membrane invagination (GO:0010324)	6.51102	11.8338	0.632157	0.162431	['CHMP2A']	Gene Ontology Biological Process (2018 version)	0.789332	downregulated
T-helper 1 type immune response (GO:0042088)	6.51102	11.8338	0.632157	0.162431	['HMGB1']	Gene Ontology Biological Process (2018 version)	0.789332	downregulated
chitin catabolic process (GO:0006032)	6.51102	11.8338	0.632157	0.162431	['OVGP1']	Gene Ontology Biological Process (2018 version)	0.789332	downregulated
spermidine metabolic process (GO:0008216)	6.51102	11.8338	0.632157	0.162431	['SAT2']	Gene Ontology Biological Process (2018 version)	0.789332	downregulated
regulation of glycogen (starch) synthase activity (GO:2000465)	6.51102	11.8338	0.632157	0.162431	['IGF2']	Gene Ontology Biological Process (2018 version)	0.789332	downregulated
regulation of cyclic nucleotide metabolic process (GO:0030799)	6.51102	11.8338	0.632157	0.162431	['CALM2']	Gene Ontology Biological Process (2018 version)	0.789332	downregulated
positive regulation of lamellipodium morphogenesis (GO:2000394)	6.51102	11.8338	0.632157	0.162431	['RREB1']	Gene Ontology Biological Process (2018 version)	0.789332	downregulated
regulation of myoblast differentiation (GO:0045661)	2.89647	5.25056	0.632157	0.163206	['SOX9', 'ZFP36L1']	Gene Ontology Biological Process (2018 version)	0.787263	downregulated
regulation of striated muscle contraction (GO:0006942)	2.89647	5.25056	0.632157	0.163206	['RNF207', 'CALM2']	Gene Ontology Biological Process (2018 version)	0.787263	downregulated
cellular response to cadmium ion (GO:0071276)	2.89647	5.25056	0.632157	0.163206	['SUMO1', 'FOS']	Gene Ontology Biological Process (2018 version)	0.787263	downregulated
protein alkylation (GO:0008213)	2.89647	5.25056	0.632157	0.163206	['SNRPD3', 'EEF2']	Gene Ontology Biological Process (2018 version)	0.787263	downregulated
nuclear-transcribed mRNA poly(A) tail shortening (GO:0000289)	2.89647	5.25056	0.632157	0.163206	['ZCCHC11', 'CNOT3']	Gene Ontology Biological Process (2018 version)	0.787263	downregulated
regulation of activated T cell proliferation (GO:0046006)	2.89647	5.25056	0.632157	0.163206	['IGF2', 'HMGB1']	Gene Ontology Biological Process (2018 version)	0.787263	downregulated
positive regulation of protein transport (GO:0051222)	2.21484	3.99845	0.632157	0.164424	['PLK3', 'ACSL3', 'PPID']	Gene Ontology Biological Process (2018 version)	0.784034	downregulated
regulation of G2/M transition of mitotic cell cycle (GO:0010389)	1.64409	2.90894	0.632157	0.170448	['DYNC1I2', 'PSMC6', 'ODF2', 'PSMC1', 'CDC7', 'BRD4']	Gene Ontology Biological Process (2018 version)	0.768408	downregulated
negative regulation of DNA biosynthetic process (GO:2000279)	2.79289	4.91409	0.632157	0.17213	['HNRNPU', 'HNRNPA1']	Gene Ontology Biological Process (2018 version)	0.764142	downregulated
nuclear envelope organization (GO:0006998)	2.79289	4.91409	0.632157	0.17213	['AKAP8L', 'CHMP2A']	Gene Ontology Biological Process (2018 version)	0.764142	downregulated
phosphatidylinositol 3-kinase signaling (GO:0014065)	2.79289	4.91409	0.632157	0.17213	['PLEKHA1', 'ZFP36L1']	Gene Ontology Biological Process (2018 version)	0.764142	downregulated
protein localization to lysosome (GO:0061462)	2.79289	4.91409	0.632157	0.17213	['LAMTOR4', 'CACNG3']	Gene Ontology Biological Process (2018 version)	0.764142	downregulated
activation of JUN kinase activity (GO:0007257)	2.79289	4.91409	0.632157	0.17213	['MAP4K2', 'MAP2K7']	Gene Ontology Biological Process (2018 version)	0.764142	downregulated
acylglycerol catabolic process (GO:0046464)	2.79289	4.91409	0.632157	0.17213	['FABP3', 'PNPLA3']	Gene Ontology Biological Process (2018 version)	0.764142	downregulated
connective tissue development (GO:0061448)	2.79289	4.91409	0.632157	0.17213	['COL11A2', 'SOX9']	Gene Ontology Biological Process (2018 version)	0.764142	downregulated
negative regulation of stress-activated MAPK cascade (GO:0032873)	2.79289	4.91409	0.632157	0.17213	['TAOK3', 'GPS2']	Gene Ontology Biological Process (2018 version)	0.764142	downregulated
'de novo' posttranslational protein folding (GO:0051084)	2.79289	4.91409	0.632157	0.17213	['CCT2', 'DNAJC7']	Gene Ontology Biological Process (2018 version)	0.764142	downregulated
cellular response to BMP stimulus (GO:0071773)	1.88661	3.30638	0.632157	0.173331	['DLX1', 'DDX5', 'SOX9', 'TOB1']	Gene Ontology Biological Process (2018 version)	0.761124	downregulated
plasma membrane bounded cell projection organization (GO:0120036)	1.73299	3.03388	0.632157	0.17366	['BTG2', 'PLEKHA1', 'RASGRF1', 'STMN4', 'HMGB1']	Gene Ontology Biological Process (2018 version)	0.760301	downregulated
cellular response to interleukin-1 (GO:0071347)	1.63259	2.85402	0.632157	0.174095	['EGR1', 'PSMC6', 'TNIP2', 'PSMC1', 'SOX9', 'RBMX']	Gene Ontology Biological Process (2018 version)	0.759214	downregulated
ubiquitin-dependent ERAD pathway (GO:0030433)	2.13408	3.6983	0.632157	0.176758	['PSMC6', 'OS9', 'PSMC1']	Gene Ontology Biological Process (2018 version)	0.752622	downregulated
response to cadmium ion (GO:0046686)	2.69644	4.60695	0.632157	0.181132	['SUMO1', 'FOS']	Gene Ontology Biological Process (2018 version)	0.742005	downregulated
regulation of protein export from nucleus (GO:0046825)	2.69644	4.60695	0.632157	0.181132	['AKAP8L', 'ANP32B']	Gene Ontology Biological Process (2018 version)	0.742005	downregulated
positive regulation of protein dephosphorylation (GO:0035307)	2.69644	4.60695	0.632157	0.181132	['PPP1R15A', 'CALM2']	Gene Ontology Biological Process (2018 version)	0.742005	downregulated
regulation of ubiquitin-protein transferase activity (GO:0051438)	2.69644	4.60695	0.632157	0.181132	['FBXW7', 'TOPORS']	Gene Ontology Biological Process (2018 version)	0.742005	downregulated
termination of RNA polymerase I transcription (GO:0006363)	2.69644	4.60695	0.632157	0.181132	['TAF1D', 'DMTF1']	Gene Ontology Biological Process (2018 version)	0.742005	downregulated
regulation of dendritic spine development (GO:0060998)	2.69644	4.60695	0.632157	0.181132	['ARC', 'SHANK1']	Gene Ontology Biological Process (2018 version)	0.742005	downregulated
negative regulation of cell-cell adhesion (GO:0022408)	2.69644	4.60695	0.632157	0.181132	['FXYD5', 'GTPBP4']	Gene Ontology Biological Process (2018 version)	0.742005	downregulated
positive regulation of ubiquitin-protein transferase activity (GO:0051443)	2.69644	4.60695	0.632157	0.181132	['FBXW7', 'TOPORS']	Gene Ontology Biological Process (2018 version)	0.742005	downregulated
regulation of ERAD pathway (GO:1904292)	5.58059	9.46585	0.632157	0.183377	['UBXN1']	Gene Ontology Biological Process (2018 version)	0.736655	downregulated
positive regulation of production of miRNAs involved in gene silencing by miRNA (GO:1903800)	5.58059	9.46585	0.632157	0.183377	['DDX5']	Gene Ontology Biological Process (2018 version)	0.736655	downregulated
regulation of protein localization to Cajal body (GO:1904869)	5.58059	9.46585	0.632157	0.183377	['CCT2']	Gene Ontology Biological Process (2018 version)	0.736655	downregulated
acylglycerol acyl-chain remodeling (GO:0036155)	5.58059	9.46585	0.632157	0.183377	['PNPLA3']	Gene Ontology Biological Process (2018 version)	0.736655	downregulated
positive regulation of chromatin silencing (GO:0031937)	5.58059	9.46585	0.632157	0.183377	['SETDB1']	Gene Ontology Biological Process (2018 version)	0.736655	downregulated
peptidyl-diphthamide biosynthetic process from peptidyl-histidine (GO:0017183)	5.58059	9.46585	0.632157	0.183377	['EEF2']	Gene Ontology Biological Process (2018 version)	0.736655	downregulated
postsynaptic neurotransmitter receptor diffusion trapping (GO:0098970)	5.58059	9.46585	0.632157	0.183377	['CACNG3']	Gene Ontology Biological Process (2018 version)	0.736655	downregulated
cellular response to interleukin-17 (GO:0097398)	5.58059	9.46585	0.632157	0.183377	['IL17RE']	Gene Ontology Biological Process (2018 version)	0.736655	downregulated
regulation of apoptotic cell clearance (GO:2000425)	5.58059	9.46585	0.632157	0.183377	['HMGB1']	Gene Ontology Biological Process (2018 version)	0.736655	downregulated
histidine catabolic process (GO:0006548)	5.58059	9.46585	0.632157	0.183377	['HAL']	Gene Ontology Biological Process (2018 version)	0.736655	downregulated
neurotransmitter receptor diffusion trapping (GO:0099628)	5.58059	9.46585	0.632157	0.183377	['CACNG3']	Gene Ontology Biological Process (2018 version)	0.736655	downregulated
microtubule nucleation by microtubule organizing center (GO:0051418)	5.58059	9.46585	0.632157	0.183377	['TUBGCP3']	Gene Ontology Biological Process (2018 version)	0.736655	downregulated
positive regulation of protein localization to Cajal body (GO:1904871)	5.58059	9.46585	0.632157	0.183377	['CCT2']	Gene Ontology Biological Process (2018 version)	0.736655	downregulated
establishment of integrated proviral latency (GO:0075713)	5.58059	9.46585	0.632157	0.183377	['PSIP1']	Gene Ontology Biological Process (2018 version)	0.736655	downregulated
interleukin-17-mediated signaling pathway (GO:0097400)	5.58059	9.46585	0.632157	0.183377	['IL17RE']	Gene Ontology Biological Process (2018 version)	0.736655	downregulated
positive regulation of behavior (GO:0048520)	5.58059	9.46585	0.632157	0.183377	['CRH']	Gene Ontology Biological Process (2018 version)	0.736655	downregulated
microvillus organization (GO:0032528)	5.58059	9.46585	0.632157	0.183377	['FXYD5']	Gene Ontology Biological Process (2018 version)	0.736655	downregulated
negative regulation of potassium ion transmembrane transporter activity (GO:1901017)	5.58059	9.46585	0.632157	0.183377	['ACTN2']	Gene Ontology Biological Process (2018 version)	0.736655	downregulated
nuclear-transcribed mRNA catabolic process, deadenylation-independent decay (GO:0031086)	5.58059	9.46585	0.632157	0.183377	['ZFP36L1']	Gene Ontology Biological Process (2018 version)	0.736655	downregulated
regulation of PERK-mediated unfolded protein response (GO:1903897)	5.58059	9.46585	0.632157	0.183377	['PPP1R15A']	Gene Ontology Biological Process (2018 version)	0.736655	downregulated
microvillus assembly (GO:0030033)	5.58059	9.46585	0.632157	0.183377	['FXYD5']	Gene Ontology Biological Process (2018 version)	0.736655	downregulated
imidazole-containing compound catabolic process (GO:0052805)	5.58059	9.46585	0.632157	0.183377	['HAL']	Gene Ontology Biological Process (2018 version)	0.736655	downregulated
regulation of endodeoxyribonuclease activity (GO:0032071)	5.58059	9.46585	0.632157	0.183377	['HMGB1']	Gene Ontology Biological Process (2018 version)	0.736655	downregulated
excitatory synapse assembly (GO:1904861)	5.58059	9.46585	0.632157	0.183377	['SHANK1']	Gene Ontology Biological Process (2018 version)	0.736655	downregulated
positive regulation of ryanodine-sensitive calcium-release channel activity (GO:0060316)	5.58059	9.46585	0.632157	0.183377	['CALM2']	Gene Ontology Biological Process (2018 version)	0.736655	downregulated
negative regulation of retrograde protein transport, ER to cytosol (GO:1904153)	5.58059	9.46585	0.632157	0.183377	['OS9']	Gene Ontology Biological Process (2018 version)	0.736655	downregulated
genetic imprinting (GO:0071514)	5.58059	9.46585	0.632157	0.183377	['IGF2']	Gene Ontology Biological Process (2018 version)	0.736655	downregulated
protein localization to microtubule cytoskeleton (GO:0072698)	5.58059	9.46585	0.632157	0.183377	['MID1']	Gene Ontology Biological Process (2018 version)	0.736655	downregulated
negative regulation of centriole replication (GO:0046600)	5.58059	9.46585	0.632157	0.183377	['CHMP2A']	Gene Ontology Biological Process (2018 version)	0.736655	downregulated
negative regulation of mRNA polyadenylation (GO:1900364)	5.58059	9.46585	0.632157	0.183377	['RNF20']	Gene Ontology Biological Process (2018 version)	0.736655	downregulated
inositol phosphate catabolic process (GO:0071545)	5.58059	9.46585	0.632157	0.183377	['INPP1']	Gene Ontology Biological Process (2018 version)	0.736655	downregulated
regulation of protein ADP-ribosylation (GO:0010835)	5.58059	9.46585	0.632157	0.183377	['PUM3']	Gene Ontology Biological Process (2018 version)	0.736655	downregulated
phospholipid homeostasis (GO:0055091)	5.58059	9.46585	0.632157	0.183377	['FABP3']	Gene Ontology Biological Process (2018 version)	0.736655	downregulated
histidine metabolic process (GO:0006547)	5.58059	9.46585	0.632157	0.183377	['HAL']	Gene Ontology Biological Process (2018 version)	0.736655	downregulated
peptidyl-diphthamide metabolic process (GO:0017182)	5.58059	9.46585	0.632157	0.183377	['EEF2']	Gene Ontology Biological Process (2018 version)	0.736655	downregulated
[truncated: 2,984 more rows]

## Sheet: WT-MEST vs WT-SHAM Path
term_name	zscore	combined_score	FDR	pvalue	overlapping_genes	gene_set_library	log10P	geneset
mRNA Splicing - Major Pathway Homo sapiens R-HSA-72163	13.5723	717.163	7.31357e-21	1.1269e-23	['DDX5', 'SF3B2', 'RBM8A', 'SRRT', 'HNRNPU', 'HNRNPR', 'U2AF1', 'YBX1', 'CCAR1', 'PABPN1', 'FIP1L1', 'SNRPD1', 'SNRNP70', 'POLR2B', 'SNRPD3', 'HNRNPA1', 'RBM5', 'FUS', 'UPF3B', 'CWC15', 'GTF2F1', 'SRRM1', 'HNRNPM', 'HNRNPH1', 'PRPF3', 'HNRNPF', 'HNRNPA2B1', 'HNRNPH2', 'SRSF5', 'DNAJC8', 'SLU7', 'RBMX', 'SUGP1']	Reactome Pathways	22.9481	downregulated
mRNA Splicing Homo sapiens R-HSA-72172	12.3432	621.723	4.3256e-20	1.333e-22	['DDX5', 'SF3B2', 'RBM8A', 'SRRT', 'HNRNPU', 'HNRNPR', 'U2AF1', 'YBX1', 'CCAR1', 'PABPN1', 'FIP1L1', 'SNRPD1', 'SNRNP70', 'POLR2B', 'SNRPD3', 'HNRNPA1', 'RBM5', 'FUS', 'UPF3B', 'CWC15', 'GTF2F1', 'SRRM1', 'HNRNPM', 'HNRNPH1', 'PRPF3', 'HNRNPF', 'HNRNPA2B1', 'HNRNPH2', 'SRSF5', 'DNAJC8', 'SLU7', 'RBMX', 'SUGP1']	Reactome Pathways	21.8752	downregulated
mRNA Processing Homo sapiens WP411	12.7679	597.916	9.09601e-19	4.59394e-21	['SF3B2', 'HNRNPU', 'HNRNPR', 'U2AF1', 'YBX1', 'PPM1G', 'PABPN1', 'SNRPD1', 'SNRNP70', 'SPOP', 'SNRPD3', 'HNRNPA1', 'RBM5', 'RBM17', 'RBM39', 'FUS', 'NONO', 'SRRM1', 'CLK2', 'CLK1', 'HNRNPM', 'SFPQ', 'HNRNPH1', 'PRPF3', 'HNRNPA2B1', 'HNRNPH2', 'SRSF5', 'DNAJC8', 'RBMX', 'SUGP1']	WikiPathways	20.3378	downregulated
Respiratory electron transport, ATP synthesis by chemiosmotic coupling, and heat production by uncoupling proteins. Homo sapiens R-HSA-163200	14.2219	657.723	6.32463e-18	8.22449e-21	['NDUFB8', 'NDUFB6', 'COX4I1', 'NDUFB2', 'ATP5H', 'ATP5G3', 'ATP5G1', 'COX5A', 'ATP5L', 'ATP5E', 'ATP5D', 'COX11', 'UQCRFS1', 'COX14', 'CYC1', 'NDUFA7', 'NDUFA4', 'NDUFA2', 'NDUFC2', 'NDUFC1', 'SDHD', 'COX6C', 'ATP5J2', 'COX6B1', 'NDUFS7', 'NDUFAF5', 'NDUFAB1', 'NDUFAF3']	Reactome Pathways	20.0849	upregulated
Processing of Capped Intron-Containing Pre-mRNA Homo sapiens R-HSA-72203	8.87513	381.08	4.86846e-17	2.25045e-19	['SF3B2', 'DDX5', 'RBM8A', 'SRRT', 'HNRNPU', 'HNRNPR', 'U2AF1', 'YBX1', 'CCAR1', 'METTL14', 'PABPN1', 'FIP1L1', 'SNRPD1', 'SNRNP70', 'POLR2B', 'SNRPD3', 'HNRNPA1', 'RBM5', 'FUS', 'UPF3B', 'CWC15', 'GTF2F1', 'SRRM1', 'HNRNPM', 'HNRNPH1', 'HNRNPF', 'PRPF3', 'HNRNPA2B1', 'HNRNPH2', 'SRSF5', 'DNAJC8', 'SLU7', 'RBMX', 'SUGP1']	Reactome Pathways	18.6477	downregulated
mRNA processing Mus musculus WP310	5.51166	220.658	4.0624e-16	4.10343e-18	['SF3B2', 'DDX5', 'RBM8A', 'HNRNPU', 'CELF5', 'HNRNPR', 'YBX1', 'PPM1G', 'ELAVL3', 'HNRNPDL', 'ZMAT2', 'PABPN1', 'SNRNP70', 'SNRPD1', 'SPOP', 'SAFB2', 'SNRPD3', 'RBM5', 'RBM6', 'ZRSR2', 'RBM17', 'RBM39', 'RBFOX1', 'CIZ1', 'SSB', 'TAF15', 'NONO', 'EIF2AK2', 'CLK2', 'CLK1', 'HNRNPM', 'SFPQ', 'SLTM', 'RPS29', 'HNRNPH1', 'HNRNPF', 'NCL', 'PRPF3', 'HNRNPA2B1', 'EIF3G', 'ACIN1', 'HNRNPH2', 'DNAJC8', 'S…	WikiPathways	17.3869	downregulated
The citric acid (TCA) cycle and respiratory electron transport Homo sapiens R-HSA-1428517	10.0555	413.904	5.11149e-16	1.32939e-18	['NDUFB8', 'NDUFB6', 'COX4I1', 'NDUFB2', 'ATP5H', 'ATP5G3', 'ATP5G1', 'COX5A', 'ATP5L', 'LDHA', 'MPC2', 'ATP5E', 'ATP5D', 'COX11', 'UQCRFS1', 'COX14', 'CYC1', 'NDUFA7', 'NDUFA4', 'NDUFA2', 'NDUFC2', 'NDUFC1', 'SDHD', 'COX6C', 'ATP5J2', 'COX6B1', 'NDUFS7', 'NDUFAF5', 'NDUFAB1', 'NDUFAF3']	Reactome Pathways	17.8763	upregulated
Oxidative phosphorylation Homo sapiens hsa00190	10.9576	443.652	5.21591e-16	2.60795e-18	['ATP6V1A', 'NDUFB8', 'NDUFB6', 'COX4I1', 'NDUFB2', 'ATP5H', 'ATP5G3', 'ATP5G1', 'COX5A', 'ATP5L', 'ATP5E', 'ATP5D', 'COX11', 'UQCRFS1', 'CYC1', 'ATP6V0B', 'NDUFA7', 'NDUFA4', 'NDUFA2', 'NDUFC2', 'NDUFC1', 'SDHD', 'COX6C', 'ATP5J2', 'COX6B1', 'NDUFS7', 'NDUFAB1', 'ATP6V1B2']	KEGG Pathways	17.5837	upregulated
SRP-dependent cotranslational protein targeting to membrane Homo sapiens R-HSA-1799339	12.4634	485.381	3.12923e-15	1.22077e-17	['RPL3', 'RPL34', 'RPS14', 'RPS19', 'RPS18', 'RPL14', 'RPL13', 'SEC61B', 'RPS2', 'RPS11', 'RPL18', 'RPS27A', 'RPL39', 'RPS13', 'RPS9', 'RPL41', 'RPS8', 'RPS5', 'SSR2', 'RPL13A', 'SRP9', 'RPS25', 'RPL37A', 'SRPRB', 'RPL29']	Reactome Pathways	16.9134	upregulated
Electron Transport Chain Homo sapiens WP111	12.3951	463.219	1.23621e-14	5.88673e-17	['NDUFB8', 'NDUFA7', 'NDUFB6', 'NDUFA4', 'COX4I1', 'NDUFA2', 'NDUFB2', 'NDUFC2', 'NDUFC1', 'SDHD', 'ATP5H', 'ATP5G3', 'COX6C', 'ATP5G1', 'COX5A', 'ATP5J2', 'COX6B1', 'ATP5L', 'NDUFS7', 'ATP5E', 'ATP5D', 'NDUFAB1', 'COX11', 'UQCRFS1']	WikiPathways	16.2301	upregulated
Formation of a pool of free 40S subunits Homo sapiens R-HSA-72689	12.8319	468.78	2.61881e-14	1.36219e-16	['RPS9', 'RPL41', 'RPL3', 'RPS8', 'RPL34', 'RPS5', 'RPL13A', 'RPS14', 'RPS25', 'EIF3M', 'RPS19', 'RPS18', 'RPL37A', 'RPL14', 'RPL13', 'RPS2', 'EIF3F', 'RPS11', 'RPL29', 'RPL18', 'RPS27A', 'RPL39', 'RPS13']	Reactome Pathways	15.8658	upregulated
Spliceosome Homo sapiens hsa03040	9.84904	350.318	5.92649e-14	3.57018e-16	['ISY1', 'TCERG1', 'DDX5', 'RBM25', 'SF3B2', 'RBM8A', 'DDX46', 'DDX42', 'HNRNPU', 'U2AF1', 'ZMAT2', 'SNRPD1', 'SNRNP70', 'SNRPD3', 'HNRNPA1', 'RBM17', 'PRPF38B', 'CWC15', 'HNRNPM', 'SNW1', 'SYF2', 'PRPF3', 'ACIN1', 'SRSF5', 'SLU7', 'RBMX']	KEGG Pathways	15.4473	downregulated
Ribosome Homo sapiens hsa03010	9.58137	335.363	6.29488e-14	6.29488e-16	['RPL3', 'RPL34', 'MRPL17', 'RPS27L', 'MRPL36', 'RPS14', 'RPS19', 'RPS18', 'RPL14', 'RPL13', 'RPS2', 'RPS11', 'RPL18', 'RPS27A', 'RPL39', 'RPS13', 'RPS9', 'RPL41', 'RPS8', 'RPS5', 'RPL13A', 'MRPS18C', 'RPS25', 'RPL37A', 'RPL22L1', 'RPL29']	KEGG Pathways	15.201	upregulated
Electron Transport Chain Mus musculus WP295	12.5947	437.187	8.82961e-14	8.40915e-16	['NDUFB8', 'NDUFA7', 'NDUFB6', 'NDUFA4', 'COX4I1', 'NDUFA2', 'NDUFB2', 'NDUFC2', 'NDUFC1', 'ATP5G3', 'SDHD', 'ATP5H', 'ATP5G1', 'COX5A', 'ATP5J2', 'COX6B1', 'ATP5L', 'NDUFS7', 'ATP5D', 'NDUFAB1', 'UQCRFS1', 'COX11']	WikiPathways	15.0752	upregulated
Translation Homo sapiens R-HSA-72766	8.91959	309.775	1.20927e-13	8.26142e-16	['RPL3', 'RPL34', 'RPS14', 'RPS19', 'RPS18', 'RPL14', 'RPL13', 'SEC61B', 'RPS2', 'RPS11', 'RPL18', 'RPS27A', 'RPL39', 'RPS13', 'RPS9', 'RPL41', 'RPS8', 'RPS5', 'SSR2', 'RPL13A', 'SRP9', 'RPS25', 'EIF3M', 'RPL37A', 'SRPRB', 'EIF3F', 'RPL29']	Reactome Pathways	15.0829	upregulated
Viral mRNA Translation Homo sapiens R-HSA-192823	13.5261	465.383	1.20927e-13	1.14164e-15	['RPS9', 'RPL41', 'RPL3', 'RPS8', 'RPL34', 'RPS5', 'RPL13A', 'RPS14', 'RPS25', 'RPS19', 'RPS18', 'RPL37A', 'RPL14', 'RPL13', 'RPS2', 'RPS11', 'RPL29', 'RPL18', 'RPS27A', 'RPL39', 'RPS13']	Reactome Pathways	14.9425	upregulated
Peptide chain elongation Homo sapiens R-HSA-156902	13.5261	465.383	1.20927e-13	1.14164e-15	['RPS9', 'RPL41', 'RPL3', 'RPS8', 'RPL34', 'RPS5', 'RPL13A', 'RPS14', 'RPS25', 'RPS19', 'RPS18', 'RPL37A', 'RPL14', 'RPL13', 'RPS2', 'RPS11', 'RPL29', 'RPL18', 'RPS27A', 'RPL39', 'RPS13']	Reactome Pathways	14.9425	upregulated
3' -UTR-mediated translational regulation Homo sapiens R-HSA-157279	11.2801	385.683	1.20927e-13	1.41528e-15	['RPS9', 'RPL41', 'RPL3', 'RPS8', 'RPL34', 'RPS5', 'RPL13A', 'RPS14', 'RPS25', 'EIF3M', 'RPS19', 'RPS18', 'RPL37A', 'RPL14', 'RPL13', 'RPS2', 'EIF3F', 'RPS11', 'RPL29', 'RPL18', 'RPS27A', 'RPL39', 'RPS13']	Reactome Pathways	14.8492	upregulated
L13a-mediated translational silencing of Ceruloplasmin expression Homo sapiens R-HSA-156827	11.2801	385.683	1.20927e-13	1.41528e-15	['RPS9', 'RPL41', 'RPL3', 'RPS8', 'RPL34', 'RPS5', 'RPL13A', 'RPS14', 'RPS25', 'EIF3M', 'RPS19', 'RPS18', 'RPL37A', 'RPL14', 'RPL13', 'RPS2', 'EIF3F', 'RPS11', 'RPL29', 'RPL18', 'RPS27A', 'RPL39', 'RPS13']	Reactome Pathways	14.8492	upregulated
[truncated: 2,173 more rows]

## Sheet: KO-SHAM vs WT-SHAM GO
term_name	zscore	combined_score	FDR	pvalue	overlapping_genes	gene_set_library	log10P	geneset
[truncated: 4,911 more rows]

## Sheet: KO-SHAM vs WT-SHAM Path
term_name	zscore	combined_score	FDR	pvalue	overlapping_genes	gene_set_library	log10P	geneset
[truncated: 2,093 more rows]

[truncated: 4 more sheets: KO-MEST vs WT-MEST GO, KO-MEST vs WT-MEST Path, KO-MEST vs KO-SHAM GO, KO-MEST vs KO-SHAM Path]
